# Supplementary material for: Protein arginine methyltransferase 5 sustains Tip60-EP400 complex via SRSF1 in Merkel cell carcinoma
Source: Life Sci Alliance. 2025 Aug 22;8(11):e202503316. doi: 10.26508/lsa.202503316 (PMC12373721; doi:10.26508/lsa.202503316)
Supplement: Supplementary file 3 [file LSA-2025-03316_TableS1.xlsx]

## Sheet: Table S1
# Supplementary Table 1. Summary of sequencing data produced in this study.
SAMPLE ID	Treatment	Illumina Reads	HiFi reads	GEO Accession - Illumina	GEO Accession - PacBio		Illumina assigned features
JC-1	DMSO-control	66451148	5678323	GSM8806232	GSM8816767		59165400
JC-2	DMSO-control	77711360	6154393	GSM8806233	GSM8816768		69887700
JC-3	DMSO-control	67051014	5943597	GSM8806234	GSM8816769		57147600
JC-4	DMSO-control	64751284	6287269	GSM8806235	GSM8816770		56659600
JC-5	PRMT5-inhibitor	84575212	6223286	GSM8806236	GSM8816771		75001600
JC-6	PRMT5-inhibitor	64267921	6080666	GSM8806237	GSM8816772		57467900
JC-7	PRMT5-inhibitor	73374536	5794554	GSM8806238	GSM8816773		64252400
JC-8	PRMT5-inhibitor	68613859	4392966	GSM8806239	GSM8816774		60164200
