# Supplementary material for: Protein arginine methyltransferase 5 sustains Tip60-EP400 complex via SRSF1 in Merkel cell carcinoma
Source: Life Sci Alliance. 2025 Aug 22;8(11):e202503316. doi: 10.26508/lsa.202503316 (PMC12373721; doi:10.26508/lsa.202503316)
Supplement: Supplementary file 4 [file LSA-2025-03316_TableS2.xlsx]

## Sheet: Table S2
# Supplementary Table 2. Differential expression results from short read sequencing.
gene	baseMean	log2FoldChange	lfcSE	pvalue	padj
THBS3	1894.36	-2.83187	0.0974539	7.47e-187	1.3e-182
ABCA7	2165.89	-4.07912	0.147123	2e-170	1.74e-166
ENSG00000260293	6344.7	-2.07165	0.0783448	2.82e-155	1.64e-151
TIMELESS	7200.97	-2.30194	0.0877336	5.39e-153	2.35e-149
MICAL1	2406.12	-2.72364	0.104339	1.44e-151	5.01e-148
POLD1	5454.44	-2.45836	0.0950805	1.26e-148	3.66e-145
H19	1423.44	3.75413	0.157477	5.86e-127	1.46e-123
KIF19	11089.7	-1.51288	0.0643667	3.01e-123	6.57e-120
CDC42BPG	16335.2	-1.39867	0.0614054	1.49e-115	2.89e-112
ADAM11	3962.35	-2.07709	0.0925602	9.95e-113	1.74e-109
TONSL	3046.36	-2.18311	0.0976739	7.42e-112	1.18e-108
PHKA2	4104.83	-1.78635	0.0820704	3.19e-106	4.64e-103
GDI1	12694.9	-1.58779	0.0734688	1.06e-104	1.42e-101
ENO2	15262.7	-1.59371	0.0747833	6.14e-102	7.65e-99
SREBF1	15679.5	-1.47078	0.0713707	1.67e-95	1.95e-92
LLGL1	2028.35	-2.48674	0.122392	5.39e-93	5.87e-90
LSS	7904.44	-2.15814	0.107385	4.65e-91	4.77e-88
B4GALNT3	15033	-1.28645	0.0667978	1.03e-83	9.98e-81
AKR1A1	4897.31	-1.95487	0.103409	6.79e-81	6.24e-78
LMF2	6525.95	-1.75688	0.0938235	2.15e-79	1.87e-76
CHRNA3	9199.19	1.15465	0.0620794	3.4e-78	2.82e-75
NBEAL2	1642.17	-2.53887	0.139883	6.07e-75	4.82e-72
STK4	3042.91	-1.55536	0.0867676	5.58e-73	4.24e-70
PFKL	10771.7	-1.46217	0.0823441	1.21e-71	8.83e-69
VWA5B2	2778.75	-1.67224	0.0960784	5.04e-69	3.52e-66
PLCG1	5401.46	-1.86969	0.1098	3.35e-66	2.25e-63
POLA1	5445.58	-1.46758	0.0864273	8.92e-66	5.76e-63
PPP6R2	2743.73	-1.37206	0.0810767	5.23e-65	3.26e-62
TRABD	1230.04	-2.46609	0.148063	1.51e-63	9.09e-61
EEF2K	3024.02	-2.11059	0.12683	2.24e-63	1.3e-60
INTS1	7383.86	-2.12763	0.128581	1.03e-62	5.8e-60
LTK	1284.39	-2.4238	0.146761	1.62e-62	8.84e-60
OSBPL7	1703.1	-1.75145	0.106409	5.08e-62	2.69e-59
ACTR1B	1618.67	-2.34438	0.146522	6.79e-59	3.49e-56
POMGNT1	3969.61	-1.32463	0.0827342	9.27e-59	4.62e-56
ARHGAP4	3051.94	-2.19857	0.137489	1e-58	4.86e-56
CBS	4233.19	-1.54844	0.0968728	1.22e-58	5.76e-56
GRIN2C	8215.78	-1.17234	0.0734988	2.83e-58	1.3e-55
CTSF	1672.14	-2.26869	0.142897	5.67e-58	2.54e-55
LDLRAP1	11311.5	-0.95832	0.0605754	1.44e-57	6.27e-55
NTN3	1348.8	-2.26326	0.144769	2.67e-56	1.13e-53
THOC6	2871.5	-1.40274	0.0898872	5.51e-56	2.29e-53
PCK2	2581.8	-1.64375	0.105663	1.06e-55	4.32e-53
CDKN1A	10599.7	2.17432	0.140056	1.63e-55	6.47e-53
HAUS5	1805.93	-1.72786	0.11169	3.57e-55	1.39e-52
ITPR3	3719.52	-1.89415	0.123398	2.33e-54	8.85e-52
ULK3	1586.33	-1.78565	0.117317	1.51e-53	5.61e-51
SFXN2	1316.46	-2.09196	0.139223	2.87e-52	1.04e-49
TELO2	3773.5	-1.4668	0.0978174	5.97e-52	2.13e-49
PLCB3	4443.04	-1.44249	0.0963245	8.6e-52	3e-49
PTDSS2	1795.68	-2.39681	0.160449	9.64e-52	3.3e-49
KRT15	940.912	2.31843	0.155969	3.59e-51	1.21e-48
PKD1P2	1825.01	-1.58892	0.107887	3.21e-50	1.06e-47
OXCT1	9252.24	-1.11572	0.0758563	5.98e-50	1.93e-47
AEN	5738.36	0.974023	0.0662333	7.63e-50	2.42e-47
TUBGCP6	1007.6	-1.89365	0.129392	1.1e-49	3.41e-47
CDK5RAP3	3187.06	-1.80555	0.123609	1.8e-49	5.5e-47
HGH1	1156.83	-2.08197	0.143064	3.02e-49	9.08e-47
CGN	1958.79	-1.82365	0.125868	9.73e-49	2.88e-46
ILF3-DT	4484.46	1.27249	0.0883868	5.09e-48	1.48e-45
GSTA4	735.324	-2.26775	0.158915	2.05e-47	5.88e-45
QTRT1	413.902	-2.56467	0.182795	5.68e-46	1.6e-43
STMN2	3547.24	-1.40952	0.101256	3.82e-45	1.06e-42
SLC25A10	3628.94	-1.43934	0.103707	6.68e-45	1.82e-42
CHD1L	3765.63	-1.03998	0.0750448	1.29e-44	3.47e-42
NFYC-AS1	481.085	2.91233	0.210962	1.47e-44	3.88e-42
NTRK1	345.322	-3.01182	0.218978	2.79e-44	7.27e-42
KATNB1	3538.54	-1.45905	0.105952	3.04e-44	7.8e-42
KCNH6	107243	-0.82959	0.0601327	2.03e-43	5.14e-41
FLII	2853.19	-1.90189	0.139943	2.95e-43	7.34e-41
ABCB6	1367.92	-1.89592	0.139902	5.01e-43	1.23e-40
ZMAT3	2251.25	1.37046	0.101452	1.23e-42	2.98e-40
ATP8A1	13504.4	-1.01804	0.0755123	2.25e-42	5.37e-40
C1orf216	2243.13	-1.54829	0.11595	8.42e-42	1.99e-39
MYO15A	6178.19	-2.01775	0.15158	1.23e-41	2.86e-39
MIR4453HG	670.69	1.88618	0.142979	6.86e-41	1.57e-38
FBXW5	3440.28	-1.32142	0.10034	1.11e-40	2.52e-38
GAA	3138.8	-1.25323	0.095282	1.48e-40	3.31e-38
ACTL8	1877.39	1.66732	0.127382	2.82e-40	6.22e-38
IRAK1	5200.21	-1.52509	0.117061	6.51e-40	1.42e-37
SH3PXD2A	17063.9	-0.964695	0.0740213	1e-39	2.16e-37
CORO7	13899.6	-1.01538	0.0791932	1.43e-38	3.04e-36
CLEC18A	3818.82	-1.33481	0.105054	4.49e-38	9.43e-36
MAGED1	11044.6	-0.818103	0.0640739	5.41e-38	1.12e-35
SEPTIN3	16385.9	-0.717396	0.0563894	9.23e-38	1.89e-35
EXOC7	6737.23	-1.06034	0.0840343	1.87e-37	3.79e-35
ZNF674-AS1	889.151	1.71508	0.137132	5.06e-37	1.02e-34
GLB1L3	560.129	-2.05243	0.164621	7.02e-37	1.39e-34
TMEM179	4282.95	-1.07367	0.0860856	1.08e-36	2.12e-34
AGPAT1	10739	-0.84801	0.0680467	1.83e-36	3.53e-34
PIGQ	2771.21	-2.07475	0.167071	1.84e-36	3.53e-34
HSD17B13	1233.8	2.38142	0.192778	2.82e-36	5.36e-34
RPS27L	3273.62	1.41003	0.113931	2.96e-36	5.55e-34
GBA	2735.46	-1.11141	0.089934	4.58e-36	8.5e-34
TOP2A	33851.1	-0.961313	0.0780774	9.77e-36	1.79e-33
CTTN	6900.66	-1.30053	0.105973	1.11e-35	2.02e-33
NECAB3	1542.64	-1.58216	0.129128	1.13e-35	2.03e-33
H2BC21	926.194	1.82278	0.149436	2.19e-35	3.91e-33
CLN6	3580.77	-1.21091	0.0992555	2.86e-35	5.04e-33
CBSL	1536.06	-1.97611	0.162929	4.88e-35	8.51e-33
RABL2B	647.589	-2.25522	0.186236	5.43e-35	9.38e-33
CELSR2	7501.34	-1.29328	0.106512	5.5e-35	9.41e-33
VPS16	2401.02	-1.36268	0.1124	6.64e-35	1.13e-32
COL9A2	27274.1	-0.948033	0.0781934	1.02e-34	1.71e-32
CPNE1	3614.08	1.10251	0.0912493	1.04e-34	1.74e-32
RECQL4	5435.44	-1.57604	0.130974	1.83e-34	3.01e-32
GOT1	4105.62	-1.12694	0.0935226	2e-34	3.26e-32
NPIPA9	1074.86	-1.81725	0.151924	2.26e-34	3.65e-32
MAN2B2	1879	-1.56901	0.130988	3.34e-34	5.35e-32
GPAA1	5857.97	-1.33444	0.111299	3.44e-34	5.46e-32
PES1	11354.7	0.855077	0.0710805	3.92e-34	6.17e-32
DNM1	6505.44	-1.03796	0.0870818	9.96e-34	1.55e-31
SLC7A4	1118.92	-1.63473	0.137984	1.62e-33	2.5e-31
RHOT2	3394.69	-1.18116	0.0997841	2.43e-33	3.72e-31
EIF3D	18098.6	0.866069	0.0729748	2.48e-33	3.77e-31
SNX22	2054.74	-1.73662	0.147364	3.75e-33	5.64e-31
NRBP2	601.383	-2.55963	0.217971	3.88e-33	5.79e-31
ACADVL	1662.35	-2.81786	0.241532	8.73e-33	1.29e-30
ADCY6	2649.35	-1.16475	0.099463	1.11e-32	1.63e-30
HCN3	519.46	-2.03285	0.174378	1.27e-32	1.84e-30
PHLDA3	1684.21	2.30011	0.19748	1.45e-32	2.09e-30
PCF11	6175.69	1.14549	0.0980241	1.55e-32	2.21e-30
RRP7A	3817.56	-1.40816	0.121292	3.38e-32	4.8e-30
RNPEPL1	2641.74	-1.45471	0.125979	5.92e-32	8.33e-30
GUSB	7505.75	-1.16919	0.101057	6.87e-32	9.59e-30
PIH1D1	3228.97	-1.34149	0.116534	9.82e-32	1.36e-29
INSRR	456.624	-3.79963	0.331786	1.03e-31	1.41e-29
GALK1	2463.91	-1.684	0.146071	1.04e-31	1.42e-29
COCH	6300.77	-0.976194	0.0846569	1.12e-31	1.52e-29
ABCA5	2363.67	-1.39144	0.121243	1.19e-31	1.6e-29
PLEKHG4	3165.03	-1.66844	0.145407	1.21e-31	1.62e-29
IGFBPL1	23827	-0.657534	0.0568703	1.45e-31	1.92e-29
DCTN1	12514.8	-0.666509	0.0580354	3.39e-31	4.45e-29
FOXQ1	584.302	1.63469	0.144479	8.22e-31	1.07e-28
TBC1D22A-DT	563.86	2.10606	0.186743	1.07e-30	1.38e-28
DVL3	14774.8	-0.74833	0.0666914	1.56e-30	2e-28
PAQR4	7796.99	-0.763884	0.0674249	1.68e-30	2.14e-28
ZRANB2	3566.25	-1.45289	0.129382	2.37e-30	3e-28
UBA1	29704.6	-0.676117	0.0598372	2.97e-30	3.73e-28
NDOR1	1066.48	-1.72073	0.154769	7.13e-30	8.89e-28
FADS1	9174	-1.00154	0.0898786	9.15e-30	1.13e-27
THBS1	3535.54	1.24686	0.112116	9.33e-30	1.15e-27
FOXM1	10646.8	-0.713303	0.0638035	1.01e-29	1.22e-27
ANAPC7	3501.89	-0.866797	0.0776917	1e-29	1.22e-27
PEX6	2852.17	-1.33917	0.120895	1.4e-29	1.69e-27
TRAF7	9366.51	-1.18564	0.107615	3.12e-29	3.73e-27
CEP131	4588.3	-1.39111	0.126471	3.17e-29	3.76e-27
TBL3	2409.57	-1.32579	0.120539	3.36e-29	3.97e-27
TYK2	3009.46	-1.42721	0.130731	7.51e-29	8.79e-27
TM7SF2	1848.25	-1.1868	0.108719	9.4e-29	1.09e-26
OGDHL	1269.59	-1.08356	0.0995556	1.45e-28	1.68e-26
NPPC	263.237	2.17946	0.201184	1.51e-28	1.74e-26
FPGS	1686.61	-1.49413	0.137846	1.68e-28	1.92e-26
NCAPG2	7828.21	-1.00909	0.0929385	2.14e-28	2.42e-26
ITGA3	726.925	-1.7612	0.163178	2.42e-28	2.72e-26
SNHG14	5221.05	-1.59608	0.147914	2.69e-28	2.99e-26
TMEM94	4710.98	-1.726	0.160025	2.69e-28	2.99e-26
KIFC1	7595.28	-0.730079	0.0666476	3.66e-28	4.04e-26
RCCD1	1389.59	-1.6872	0.156873	3.76e-28	4.13e-26
HDHD2	1492.1	-1.71374	0.159851	5.19e-28	5.66e-26
INF2	5521.51	-0.928308	0.0863878	8.25e-28	8.95e-26
PRPF38B	10662.5	0.715159	0.0663793	9.71e-28	1.05e-25
ENSG00000261526	1170.91	1.43164	0.133996	1.01e-27	1.07e-25
FDXR	1823.98	-1.44084	0.13491	1.01e-27	1.07e-25
NT5C	683.184	-1.92675	0.180794	1e-27	1.07e-25
TPP1	2265.57	-1.69876	0.159344	1.05e-27	1.11e-25
DGKQ	488.243	-2.31892	0.219278	2.23e-27	2.33e-25
AQP3	615.829	2.1789	0.205964	2.29e-27	2.38e-25
RSAD1	1553.15	-1.14615	0.108124	2.98e-27	3.08e-25
ENSG00000261840	476.954	2.20077	0.209687	5.69e-27	5.84e-25
NONO	32741.1	-0.796684	0.0753294	6.51e-27	6.64e-25
AP1G2	912.448	-2.52011	0.241301	7.11e-27	7.22e-25
MHENCR	1083.85	1.83475	0.175106	7.4e-27	7.45e-25
SLC3A2	10377.1	1.03627	0.0984158	7.43e-27	7.45e-25
INTS11	2365.13	-0.978034	0.0929356	8.24e-27	8.22e-25
KCNAB3	531.644	-2.95845	0.284565	1.15e-26	1.14e-24
PLXNB1	1308.5	-2.11959	0.203754	1.41e-26	1.39e-24
RAB26	2542.22	-1.6874	0.162546	2.67e-26	2.62e-24
BIVM	1669.36	-1.04996	0.100947	2.75e-26	2.68e-24
MAN1B1	1525.55	-1.37588	0.1327	2.83e-26	2.75e-24
NAGA	2024.04	-1.20437	0.116175	3.32e-26	3.2e-24
ACAD9	3116.18	-1.01005	0.0974367	4.16e-26	3.99e-24
BBC3	596.476	1.73482	0.168515	5.19e-26	4.95e-24
SNHG10	1781.13	1.95076	0.190438	8.21e-26	7.78e-24
ACTA2	284.486	2.77082	0.271248	1.1e-25	1.04e-23
ANKHD1-EIF4EBP3	2474.19	-1.93361	0.189743	1.34e-25	1.26e-23
KRIT1	1460.6	-1.09951	0.107398	1.43e-25	1.33e-23
TAF15	8596.54	-1.07194	0.105019	2.03e-25	1.88e-23
SGSM3	1742.8	-1.83174	0.180626	2.34e-25	2.16e-23
TPTEP1	4145.2	-0.927134	0.0908485	2.5e-25	2.3e-23
MUC1	4255.77	-1.12749	0.111637	5.58e-25	5.1e-23
FIBP	2727.44	-1.2433	0.123405	6.45e-25	5.87e-23
AARS2	1873.68	-1.21235	0.120344	6.71e-25	6.07e-23
RNF123	3449.85	-1.51152	0.150505	7.32e-25	6.59e-23
ACAP3	3577.38	-1.0849	0.108032	1.05e-24	9.4e-23
TMEM132A	5219.25	-0.999254	0.0996719	1.43e-24	1.28e-22
RETREG2	7552.68	-0.669869	0.0665892	1.84e-24	1.63e-22
TCIRG1	524.759	-2.36571	0.238839	2.16e-24	1.91e-22
HELZ2	1605.07	-1.04002	0.104832	3.76e-24	3.3e-22
MPDZ	1823.64	-1.1456	0.11573	4.17e-24	3.64e-22
PARP6	2231.98	-0.972593	0.0981008	4.47e-24	3.88e-22
CNDP2	5440.89	-0.748751	0.0753477	5.22e-24	4.51e-22
DBNL	6612.1	-0.956978	0.0967167	5.51e-24	4.73e-22
PRPF39	3002.39	1.5562	0.158177	5.71e-24	4.88e-22
CGGBP1	7540.93	-0.926595	0.0939083	7.45e-24	6.34e-22
RRN3	8310.71	0.784888	0.0793644	8.01e-24	6.79e-22
LIPA	48154	0.593281	0.0595779	9.25e-24	7.8e-22
CPNE6	162.206	-3.69423	0.381185	1.57e-23	1.31e-21
MLST8	5198.24	-0.942937	0.096495	1.95e-23	1.63e-21
COQ8B	1450.03	-1.52291	0.157242	2.53e-23	2.1e-21
SYN2	23859	0.640391	0.0654128	3.04e-23	2.51e-21
PTGR1	2504.61	-0.922519	0.0950715	3.88e-23	3.19e-21
TTYH3	7753.16	-0.857886	0.0883907	4.11e-23	3.37e-21
SNHG30	851.244	1.18857	0.123271	5.27e-23	4.29e-21
STAT2	1447.8	-1.49352	0.156454	9.88e-23	8.02e-21
FAF2	7361.96	0.600397	0.0620918	1.1e-22	8.87e-21
DPY19L3	1611.43	-1.40184	0.147168	1.31e-22	1.05e-20
BRWD1	7935.66	0.78553	0.0819589	1.61e-22	1.29e-20
TTC31	880.242	-1.83236	0.193349	1.67e-22	1.33e-20
FAAP100	4545	-0.985462	0.10342	1.94e-22	1.54e-20
INPPL1	43200.6	-0.839086	0.0881893	2.44e-22	1.92e-20
PRUNE2	5515.19	-1.07314	0.113056	2.43e-22	1.92e-20
WDR11	4573.53	-0.934386	0.0983403	2.65e-22	2.07e-20
MTG1	1357.51	-1.45483	0.154037	2.74e-22	2.14e-20
CDC25B	14872.1	-0.644943	0.0674697	2.78e-22	2.15e-20
CEP192	3629.66	-0.903171	0.095306	3.59e-22	2.77e-20
IER5	3920.68	0.725724	0.077119	9.79e-22	7.52e-20
DGAT2	522.64	1.90293	0.204905	1.05e-21	8.02e-20
FOXRED1	1788.79	-1.06682	0.114247	1.06e-21	8.1e-20
SHPK	1745.79	-0.894592	0.0955744	1.08e-21	8.19e-20
CTPS1	16496.2	-0.567636	0.0601635	1.13e-21	8.5e-20
MLLT6	16481	-0.782002	0.0837629	1.69e-21	1.27e-19
RNF130	7697.59	0.764235	0.0818395	1.78e-21	1.33e-19
L1CAM	2827.7	-1.02953	0.110917	1.87e-21	1.4e-19
TFAP2A-AS2	225.674	1.97452	0.214505	2.2e-21	1.64e-19
MAPKBP1	2323.51	-1.21324	0.131562	2.66e-21	1.97e-19
SAPCD2	5204.82	-0.797443	0.0859374	2.82e-21	2.08e-19
MVD	1750.28	-1.52362	0.165935	3.05e-21	2.24e-19
NOTCH1	837.253	1.56063	0.17013	3.42e-21	2.49e-19
PYCR3	392.598	-3.07606	0.337176	3.8e-21	2.77e-19
FMNL3	1624.01	-1.46686	0.161027	6.24e-21	4.52e-19
SPAG5	7581.02	-0.643385	0.0697529	6.76e-21	4.87e-19
AVIL	1372.19	-1.53377	0.16902	8.14e-21	5.84e-19
NEFM	21102.6	-0.876891	0.0958691	8.6e-21	6.15e-19
SLIT1	10806.7	-1.03488	0.113639	9.67e-21	6.89e-19
NOL6	2984.62	-0.727509	0.079412	9.78e-21	6.94e-19
MOV10	1516.45	-1.06365	0.116911	9.93e-21	7.02e-19
ENSG00000277283	725.728	1.1873	0.131045	1.28e-20	9.01e-19
CLEC18B	1035.7	-1.27223	0.140685	1.35e-20	9.46e-19
BAHCC1	5585.09	-1.0991	0.121478	1.51e-20	1.05e-18
GFUS	1940.41	-1.28403	0.142871	1.85e-20	1.29e-18
NELL2	2387.52	-1.16928	0.129774	1.99e-20	1.38e-18
EHMT2	6264.82	-1.12297	0.125481	2.52e-20	1.74e-18
B4GALNT1	3764.69	-0.671115	0.0740837	2.91e-20	2e-18
VGF	611.694	1.19146	0.132877	2.99e-20	2.04e-18
KIAA0319L	6378.17	-0.908486	0.101006	3.18e-20	2.17e-18
NISCH	9733.78	-0.730998	0.0809973	3.44e-20	2.34e-18
PAN2	696.183	-3.41741	0.386095	3.61e-20	2.44e-18
RPN2	15271.7	-0.687125	0.0761089	3.68e-20	2.48e-18
PLBD2	3509.9	-0.74789	0.0831286	4.24e-20	2.85e-18
STRA6	2160.87	-1.21457	0.135938	4.5e-20	3.01e-18
PGF	2156.29	0.979088	0.109759	5.63e-20	3.75e-18
SARM1	5229.63	-1.15963	0.130452	5.81e-20	3.85e-18
TAF1D	2444.7	1.16766	0.131373	6.23e-20	4.12e-18
ORC1	2892.29	-0.919941	0.103606	8.95e-20	5.9e-18
LSR	8817.54	0.70855	0.0796402	1.17e-19	7.69e-18
HSPH1	32357.2	0.531086	0.0594166	1.25e-19	8.19e-18
C5orf22	3049.07	1.00441	0.113799	1.3e-19	8.44e-18
SP6	2156.23	0.826069	0.0933341	1.36e-19	8.8e-18
PPP1R3E	1656.95	-1.04619	0.119425	2.14e-19	1.39e-17
SKIV2L	1751.63	-1.47165	0.169429	2.78e-19	1.79e-17
ZNF263	3961.05	0.757421	0.0864565	3.52e-19	2.26e-17
ACP2	911.121	-1.79538	0.208042	3.79e-19	2.42e-17
SUMF2	8567.98	-0.865952	0.099606	4.86e-19	3.09e-17
CNTROB	2856.72	-1.07436	0.12415	5.27e-19	3.34e-17
RAB24	431.452	-2.58384	0.303135	8.01e-19	5.06e-17
P4HB	82695.9	-0.53749	0.0615835	8.22e-19	5.18e-17
CDC45	3212.26	-0.989227	0.114944	9.05e-19	5.68e-17
VARS1	11152.1	-0.838267	0.0971193	9.18e-19	5.74e-17
KNL1	3138.99	-0.867661	0.100757	1.01e-18	6.32e-17
RFXANK	1278.68	-1.05376	0.123341	1.43e-18	8.87e-17
ZBED1	2894.12	-1.04025	0.121906	1.67e-18	1.04e-16
IDH3B	4542.37	-0.849128	0.0993583	1.9e-18	1.17e-16
RRM2	19631.9	-0.682198	0.0795209	2e-18	1.23e-16
SLC39A13	944.512	-1.07169	0.126114	2.06e-18	1.26e-16
CAT	696.87	-1.21476	0.143281	2.12e-18	1.3e-16
WDR24	1143.54	-1.54512	0.183083	2.28e-18	1.39e-16
CLEC18C	3751.68	-1.06723	0.125927	2.52e-18	1.53e-16
FAAH	1494.11	-1.13597	0.134321	2.69e-18	1.62e-16
DNASE1L1	2272.04	-1.1825	0.139943	2.72e-18	1.63e-16
INSIG1	12683.3	-0.481592	0.0559383	2.76e-18	1.66e-16
SPTSSB	893.965	1.19493	0.141587	3.06e-18	1.83e-16
GBA2	2057.51	-1.4261	0.169409	3.12e-18	1.86e-16
C4orf3	3569.49	0.740234	0.0872074	3.99e-18	2.37e-16
ECSIT	4799.49	0.624959	0.0733418	4.05e-18	2.4e-16
BOP1	7983.42	-0.670805	0.0789558	4.24e-18	2.5e-16
C9orf163	246.799	1.83376	0.219875	4.97e-18	2.92e-16
ADGRB2	1241.93	-1.09568	0.130732	5.34e-18	3.12e-16
NPTX1	419.51	-1.44072	0.172494	5.33e-18	3.12e-16
SRP68	14253.7	0.498661	0.0584986	6.25e-18	3.64e-16
TIGAR	2184.08	1.7158	0.206736	6.65e-18	3.86e-16
NUP107	3554.79	-1.18198	0.141752	6.74e-18	3.89e-16
CDK16	6178.76	-1.09667	0.131445	7.21e-18	4.15e-16
IPO9	10260.2	-0.98684	0.117935	8.07e-18	4.63e-16
OIP5-AS1	22921.8	-0.797503	0.0951329	8.65e-18	4.95e-16
ATAD1	5449.17	0.620355	0.0736441	9.27e-18	5.29e-16
MAFB	6548.95	-0.528051	0.0625307	9.96e-18	5.66e-16
GPR108	803.082	-1.4936	0.18112	1.19e-17	6.76e-16
GYS1	1866.34	-0.983077	0.118694	1.45e-17	8.18e-16
CCDC88A	3202.11	-1.06865	0.129655	1.46e-17	8.2e-16
TRIAP1	2634.53	0.951665	0.114787	1.48e-17	8.28e-16
ENSG00000183889	2056.34	-1.52271	0.185535	1.62e-17	9.07e-16
C21orf58	1966.33	-1.12704	0.13679	1.72e-17	9.61e-16
CCNG1	6875.75	0.911898	0.110326	1.92e-17	1.06e-15
CAD	6025.71	-0.811883	0.0980468	1.95e-17	1.08e-15
MCM3AP	9140.98	-0.810935	0.0979669	1.98e-17	1.09e-15
ENSG00000273230	453.653	-1.83964	0.225382	2.06e-17	1.14e-15
KYAT1	675.603	-1.51879	0.185776	2.11e-17	1.16e-15
IQGAP3	2790.38	-1.48071	0.181688	2.71e-17	1.48e-15
MED22	1360.02	-1.37319	0.168502	2.89e-17	1.58e-15
YPEL1	1184.37	-1.73979	0.214177	2.93e-17	1.59e-15
SGSM2	3965.61	-0.711026	0.086146	3.01e-17	1.63e-15
PYCR1	12401	-0.713088	0.0865189	3.19e-17	1.72e-15
SLC38A5	3990.56	-0.936482	0.114313	3.29e-17	1.77e-15
CABP7	3541.69	-0.606348	0.0734021	3.63e-17	1.95e-15
ORC3	3296.64	0.931393	0.113853	3.74e-17	2e-15
NT5DC2	22839.7	-0.727073	0.0886117	4.18e-17	2.22e-15
WDR13	1467.14	-1.70694	0.211285	4.16e-17	2.22e-15
SLC37A4	2331.45	-1.13484	0.139718	4.43e-17	2.35e-15
KLHL23	5072.36	-0.748625	0.0913795	4.55e-17	2.41e-15
FBN3	153.498	-3.99115	0.500376	6.45e-17	3.4e-15
NELL1	12328.5	0.524157	0.0637557	6.75e-17	3.55e-15
ZNF672	6242.51	-0.511785	0.0623075	7.27e-17	3.81e-15
LRRC45	3794.34	-0.944432	0.116697	7.33e-17	3.83e-15
ODF2	3576.35	-0.684929	0.084055	7.77e-17	4.04e-15
ARHGAP9	293.185	-1.95739	0.244846	7.76e-17	4.04e-15
PTOV1	8058.43	-0.963173	0.119279	8.08e-17	4.18e-15
ZNF384	3634.3	0.635435	0.0779284	8.58e-17	4.43e-15
SREBF2	24535	-0.479755	0.0585024	8.91e-17	4.58e-15
IGSF22	1036.01	-1.72835	0.216746	9.4e-17	4.83e-15
E2F1	12693	-0.541244	0.0662579	9.64e-17	4.93e-15
FADS2	41595.2	-0.580398	0.071203	9.84e-17	5.02e-15
PLXND1	6382.63	-0.799788	0.0989026	1e-16	5.09e-15
ENSG00000272106	619.597	1.49386	0.186972	1.04e-16	5.26e-15
DYNLT2	333.046	2.10608	0.265277	1.27e-16	6.42e-15
TEKT2	120.655	-2.41957	0.305126	1.27e-16	6.42e-15
TCTA	2671.29	0.86762	0.10782	1.28e-16	6.43e-15
KRBA2	790.347	-1.28223	0.161176	1.5e-16	7.54e-15
SHKBP1	1820.36	-1.27098	0.159898	1.61e-16	8.03e-15
DVL1	2275.22	-0.95331	0.119375	1.74e-16	8.69e-15
SERPINH1	3153.53	0.94085	0.117755	1.76e-16	8.73e-15
ARVCF	1259.1	-1.38115	0.174432	1.92e-16	9.51e-15
NTPCR	3374.05	0.82013	0.101992	2e-16	9.91e-15
PI4KA	11201.9	-1.01381	0.126902	2.31e-16	1.14e-14
NSMF	11285	-0.61071	0.0761608	2.61e-16	1.29e-14
TMEM181	3846.36	-0.74133	0.0928707	2.65e-16	1.3e-14
MAN1A1	2679.9	-0.95165	0.120118	2.99e-16	1.46e-14
MMAB	1761.87	-1.32312	0.168293	3.07e-16	1.5e-14
ATR	1114.73	-1.21078	0.153878	3.29e-16	1.6e-14
EIF3M	8614.16	0.594048	0.0742324	3.36e-16	1.63e-14
ENSG00000276672	245.283	-2.45056	0.314081	3.57e-16	1.73e-14
TEKT4P2	1768.06	0.950799	0.120519	3.88e-16	1.87e-14
PPIL2	2795.71	-0.87417	0.110746	4.14e-16	1.99e-14
HSD17B8	171.72	-2.48462	0.319707	4.42e-16	2.12e-14
AP3B2	2182.75	-0.99779	0.126972	4.65e-16	2.22e-14
ACE	5901.81	-1.02838	0.131041	4.71e-16	2.25e-14
RIMS3	11485.6	-0.871851	0.110317	4.78e-16	2.27e-14
POLD2	13754.2	-0.575482	0.0723324	5.02e-16	2.38e-14
CAB39	10223.5	0.561622	0.0705467	5.07e-16	2.4e-14
ATM	1717.48	-1.79086	0.23087	5.32e-16	2.51e-14
HLA-C	66997.2	0.818675	0.103877	5.4e-16	2.54e-14
CLN3	1103.48	-0.961651	0.122782	5.87e-16	2.76e-14
ZNF473	2161.83	0.728183	0.0924108	6.31e-16	2.95e-14
RRAGB	386.602	-1.66743	0.215677	6.79e-16	3.17e-14
TMEM44	643.106	-1.55172	0.200585	7.2e-16	3.35e-14
MAFF	712.442	1.26209	0.162903	8.4e-16	3.9e-14
DRAM1	103.786	2.79992	0.364384	8.66e-16	4.01e-14
PRPF4B	11982.9	0.662912	0.0842531	8.81e-16	4.06e-14
DVL2	5460.65	-0.795379	0.101739	8.79e-16	4.06e-14
TRPT1	930.121	-1.47359	0.191009	8.99e-16	4.13e-14
MCM4	24256.3	-0.85643	0.109685	1.05e-15	4.82e-14
PTPN18	2308.57	-0.835161	0.107286	1.06e-15	4.84e-14
XRCC3	2344.25	-0.902805	0.116501	1.23e-15	5.59e-14
JMJD4	735.386	-1.21021	0.157298	1.31e-15	5.95e-14
PIGW	3167.44	1.31527	0.171388	1.43e-15	6.49e-14
OSBPL6	513.286	-1.25291	0.163325	1.46e-15	6.58e-14
TRIM66	250.02	-2.80396	0.368776	1.51e-15	6.79e-14
ATP2B3	2354.26	-0.912211	0.118355	1.72e-15	7.73e-14
UST	2453.49	-0.788582	0.101957	1.73e-15	7.76e-14
U2AF1L5	4492.98	1.27077	0.166344	1.84e-15	8.21e-14
MYT1	3047.9	-0.894477	0.116243	1.95e-15	8.72e-14
NDRG4	2080.67	-1.19881	0.157226	2.21e-15	9.84e-14
SNHG1	1742.5	0.952237	0.124326	2.41e-15	1.07e-13
ATP2B1	2316.22	-1.05378	0.138288	2.71e-15	1.2e-13
KIFC2	1401.77	-1.35154	0.179309	3.16e-15	1.4e-13
AKT2	11219.3	-0.496019	0.064028	3.37e-15	1.49e-13
CASKIN2	3455.16	-0.992381	0.130683	3.66e-15	1.61e-13
BRSK2	3761.69	-0.642531	0.0838032	4.01e-15	1.76e-13
ARHGEF19	1115.8	-1.3433	0.178379	4.08e-15	1.79e-13
SFI1	1074.44	-1.27428	0.169319	4.16e-15	1.82e-13
ESPL1	5261.02	-0.967805	0.127454	4.22e-15	1.83e-13
ENSG00000287364	916.959	-0.936803	0.123806	4.9e-15	2.13e-13
NUTM2D	392.664	-1.43429	0.191184	4.91e-15	2.13e-13
H2BC12	1299.34	1.41491	0.188607	5.01e-15	2.17e-13
N4BP2L2	2586.99	-0.73192	0.0964389	5.95e-15	2.56e-13
LINC00115	110.655	2.69455	0.3629	6.09e-15	2.62e-13
UTP14A	3024.64	0.750961	0.0990478	6.24e-15	2.68e-13
DDOST	17852	0.629556	0.0826461	6.3e-15	2.7e-13
ELMO3	214.428	-2.20239	0.296928	6.86e-15	2.93e-13
VEGFB	3120.75	-0.821664	0.108932	7.06e-15	3e-13
SCD	65180.5	-0.86379	0.114995	7.28e-15	3.09e-13
USP33	4391.21	-0.590686	0.0776692	7.7e-15	3.26e-13
NPIPA1	1778.33	-1.1309	0.151418	7.9e-15	3.34e-13
GHITM	18029.3	0.499127	0.0654143	8.48e-15	3.58e-13
IPO5P1	768.574	-1.4352	0.19337	8.74e-15	3.68e-13
SCNN1A	28023.9	-0.613324	0.0810058	9.29e-15	3.9e-13
KAT8	2368.57	-0.806965	0.107716	1.1e-14	4.59e-13
H2BC5	490.716	1.28147	0.173091	1.14e-14	4.73e-13
EIF1AD	3287.43	0.809215	0.108528	1.13e-14	4.73e-13
PIGN	1628.52	-0.914	0.12264	1.15e-14	4.79e-13
ENSG00000251602	1013.17	-1.15914	0.157084	1.51e-14	6.27e-13
DPY19L2P2	873.363	-1.11063	0.150975	1.89e-14	7.8e-13
KANK4	1050.64	1.43059	0.195446	1.95e-14	8.06e-13
AFDN	9859.21	-0.957223	0.129478	2e-14	8.22e-13
DDHD1	2316.05	-0.755772	0.102047	2.35e-14	9.63e-13
UFM1	3698.53	0.714398	0.0962474	2.42e-14	9.9e-13
ENSG00000288873	200.094	1.86363	0.256597	2.48e-14	1.01e-12
NPIPA5	389.852	-2.48587	0.343415	2.54e-14	1.04e-12
GMPPB	2408.24	-0.836974	0.113597	2.57e-14	1.05e-12
MELTF	553.972	-1.29936	0.178641	2.91e-14	1.18e-12
RUSF1	3568.65	-0.541247	0.0727608	3.09e-14	1.25e-12
TTC3	34000.6	-0.765684	0.102975	3.51e-14	1.42e-12
SLC35A2	3486.38	0.791497	0.107834	3.54e-14	1.43e-12
FKBP3	3840.65	-0.899137	0.123114	3.58e-14	1.44e-12
KCNH4	181.732	-2.24611	0.312166	3.6e-14	1.44e-12
DUSP4	164	2.23139	0.310242	3.66e-14	1.46e-12
SYPL1	1482.37	0.811628	0.110726	3.74e-14	1.49e-12
ZMPSTE24-DT	1367.03	0.922079	0.126293	3.78e-14	1.51e-12
MYO9B	5629.63	-1.10224	0.151847	3.84e-14	1.53e-12
SNHG3	7026.14	1.40197	0.194707	3.87e-14	1.54e-12
SNHG29	28431.4	0.686686	0.0933327	3.93e-14	1.55e-12
ASRGL1	4529.19	-0.907029	0.124155	4.04e-14	1.6e-12
UNC13A	10233	-1.17433	0.16101	4.08e-14	1.61e-12
AMPD2	989.732	-1.18541	0.163743	4.15e-14	1.63e-12
LIG1	9522.36	-0.840455	0.114536	4.39e-14	1.72e-12
DPP7	2651.54	-0.860211	0.118095	4.52e-14	1.77e-12
ENSG00000268403	111.626	2.79609	0.391223	4.63e-14	1.8e-12
PKD1P6	619.229	-1.47757	0.205391	4.6e-14	1.8e-12
SLC50A1	782.057	-1.49372	0.208243	5.34e-14	2.07e-12
TALDO1	7398.32	-0.840307	0.115631	5.4e-14	2.1e-12
FGFR1OP2	2212.26	0.673933	0.0921529	5.72e-14	2.21e-12
TMEM68	1475.42	0.926088	0.12786	5.89e-14	2.27e-12
PDZD4	2399.37	-0.73005	0.100181	6e-14	2.31e-12
IKBIP	976.082	1.0982	0.152527	6.27e-14	2.41e-12
MRPS23	5903.27	0.691168	0.0948578	6.69e-14	2.56e-12
PCSK6	7118.01	-0.531274	0.0725163	7.54e-14	2.88e-12
SEMA6C	2110.81	-0.854751	0.118627	8.38e-14	3.2e-12
EIF2S1	10016.2	0.66747	0.091974	8.5e-14	3.23e-12
KRT19	13349.4	0.64532	0.0887432	8.51e-14	3.23e-12
KNTC1	3341.65	-1.74991	0.246937	8.71e-14	3.3e-12
MBNL1	3109.09	-0.616401	0.0848374	9.23e-14	3.49e-12
USPL1	2402.04	0.574893	0.0790331	9.96e-14	3.76e-12
APEH	7929.7	-0.841836	0.116467	1.01e-13	3.79e-12
SPC24	2026.32	-0.654257	0.0903836	1.03e-13	3.86e-12
CENPE	3923.4	-0.944068	0.132144	1.12e-13	4.22e-12
ALDH16A1	2215.16	-1.01754	0.142545	1.17e-13	4.37e-12
FHL2	539.468	1.35556	0.19204	1.37e-13	5.11e-12
RECQL5	2058.19	-1.03921	0.146337	1.4e-13	5.2e-12
PACS1	4235.71	-0.851791	0.1194	1.41e-13	5.26e-12
XPNPEP1	2553.42	-0.761496	0.106543	1.53e-13	5.67e-12
STX16	1826.7	-0.974984	0.13747	1.54e-13	5.72e-12
ERMP1	2410.08	-1.11984	0.157016	1.55e-13	5.74e-12
PCNX3	4751.28	-0.662652	0.0923515	1.57e-13	5.81e-12
KIF26A	17747.9	-0.642502	0.0895016	1.63e-13	5.99e-12
CUL9	1869.39	-1.23816	0.175805	1.63e-13	6e-12
PEX1	1770.27	-0.672569	0.0938492	1.64e-13	6.01e-12
SSU72	5930.37	0.875588	0.123175	1.69e-13	6.17e-12
ZFC3H1	1434.67	-1.04635	0.148101	1.71e-13	6.26e-12
EIF4A1	58772	0.523742	0.0726243	1.84e-13	6.71e-12
GDF11	759.871	-2.0518	0.29483	1.85e-13	6.73e-12
AKT1S1	7219.94	0.714391	0.0992629	1.86e-13	6.74e-12
EYA3	3736.94	-0.948293	0.134081	1.88e-13	6.79e-12
REX1BD	826.853	-1.51473	0.217162	2.17e-13	7.84e-12
TSN	10543.4	0.562479	0.0784437	2.22e-13	7.99e-12
ZSCAN16-AS1	571.724	1.46951	0.210678	2.31e-13	8.32e-12
MAN2B1	3405.96	-1.11848	0.159716	2.47e-13	8.88e-12
TFRC	34059.1	0.631456	0.0890811	2.55e-13	9.15e-12
GCAT	1476.23	-1.11263	0.159035	2.58e-13	9.21e-12
DBN1	25326.3	-0.506858	0.0707247	2.6e-13	9.29e-12
DCAF6	4373.95	0.585138	0.0819676	2.61e-13	9.3e-12
RASA4CP	456.891	-1.75095	0.25284	2.67e-13	9.48e-12
FANCA	2010.49	-1.1786	0.169359	3.16e-13	1.12e-11
FANCI	11120.7	-0.833048	0.119033	3.18e-13	1.13e-11
ZNF518A	6078.63	-0.737143	0.104664	3.49e-13	1.23e-11
CYREN	2102.72	-0.593962	0.0837878	3.6e-13	1.27e-11
NSD2	15881.8	-0.459873	0.0643752	3.63e-13	1.28e-11
PKD1	4774.19	-1.31426	0.189995	3.79e-13	1.33e-11
TM2D1	1653.08	0.829864	0.118542	3.95e-13	1.39e-11
FLOT2	7991.71	-0.702079	0.0998443	3.98e-13	1.39e-11
CYP27C1	313.926	-1.25694	0.181748	4.02e-13	1.4e-11
ERBB3	4093.62	-0.874922	0.125339	4.05e-13	1.41e-11
FAM184B	8017.05	-0.544441	0.0768984	4.31e-13	1.5e-11
DONSON	3482.22	-0.785609	0.112309	4.31e-13	1.5e-11
LONP1	23538.7	0.496602	0.0698243	4.44e-13	1.54e-11
FANCG	2721.09	-0.854133	0.122098	4.47e-13	1.54e-11
PLIN2	3773.63	0.77006	0.11005	4.57e-13	1.58e-11
SESN1	1474.2	1.14915	0.166305	4.74e-13	1.63e-11
CDIP1	5761.94	0.912353	0.131152	4.86e-13	1.67e-11
STS	2228.79	-0.989784	0.142562	4.94e-13	1.69e-11
TMED4	6242.78	-0.527177	0.0745742	5e-13	1.71e-11
C8orf33	3811.09	-0.640754	0.0912478	5.08e-13	1.73e-11
ASPM	6151.49	-0.777525	0.111466	5.08e-13	1.73e-11
TSPAN4	1001.06	-1.18542	0.172086	5.19e-13	1.77e-11
FANCL	1234.09	-0.994014	0.143754	5.36e-13	1.82e-11
ENSG00000278254	1233.23	-0.822041	0.11826	5.51e-13	1.87e-11
MORF4L2	13645	-0.591043	0.0841072	5.68e-13	1.92e-11
TMEM30A	14399.5	0.421617	0.0594487	6.05e-13	2.04e-11
SNRNP200	51821.5	0.52914	0.0753594	6.19e-13	2.08e-11
CDH4	756.417	-1.11222	0.161907	6.44e-13	2.17e-11
PPP2R1A	25003.2	-0.423877	0.0598857	6.56e-13	2.2e-11
LBR	7721.96	-0.545118	0.0777079	6.89e-13	2.31e-11
CACFD1	3714.64	-0.792184	0.114331	6.94e-13	2.32e-11
ARHGAP10	1578.57	-0.7756	0.111893	7.09e-13	2.37e-11
LIMD2	4253.56	-0.780507	0.112792	7.61e-13	2.53e-11
ACSL3	3314.29	-0.578339	0.0828228	7.94e-13	2.64e-11
IRF7	288.932	-1.50128	0.221152	8.13e-13	2.7e-11
TPGS1	4559.8	0.771686	0.111609	8.21e-13	2.71e-11
ABCA2	12079.5	-0.984131	0.140409	8.2e-13	2.71e-11
TPM1	8280.07	-0.459132	0.0653096	8.28e-13	2.72e-11
ERMAP	914.005	-1.28952	0.189476	8.25e-13	2.72e-11
FGFBP3	491.211	1.24927	0.183385	8.56e-13	2.81e-11
GOLGA2P7	2953.93	-0.78916	0.114429	8.84e-13	2.9e-11
C1QL2	230.909	2.29783	0.340829	9.14e-13	2.99e-11
FUT5	35.1961	9.73769	2.88213	9.21e-13	3.01e-11
ALDH3A2	7134.08	0.623831	0.0900422	9.52e-13	3.1e-11
ACAD10	2338.13	-0.943075	0.137557	1.01e-12	3.29e-11
WDR54	1780.54	-1.02756	0.150766	1.04e-12	3.37e-11
LRRCC1	724.662	-1.1749	0.173064	1.06e-12	3.44e-11
SHE	11761.2	0.444654	0.0635026	1.07e-12	3.48e-11
DENND4B	1777.5	-1.02444	0.150531	1.1e-12	3.54e-11
ANKRD24	916.6	-1.43478	0.212767	1.12e-12	3.62e-11
FAM120C	929.344	0.960086	0.140878	1.18e-12	3.81e-11
ENSG00000274828	786.767	0.97989	0.144359	1.37e-12	4.4e-11
SYT7	4294.59	-0.8581	0.126081	1.44e-12	4.61e-11
ZNF76	1235.99	-0.96076	0.142159	1.49e-12	4.78e-11
WDR6	12426.3	-0.71034	0.103861	1.52e-12	4.86e-11
TSSC4	3308.53	0.723857	0.106021	1.6e-12	5.1e-11
MYO1C	9650.79	-0.555586	0.0806489	1.62e-12	5.17e-11
H2BC19P	505.052	1.55984	0.233912	1.83e-12	5.83e-11
WDR35	1093.9	-1.00665	0.149463	1.85e-12	5.86e-11
TESC	8687.89	-0.834262	0.12319	1.9e-12	6.02e-11
PKD2	620.269	-1.63007	0.245745	2.17e-12	6.85e-11
TMEM184A	2016.44	-0.891472	0.13247	2.27e-12	7.18e-11
EIF3H	17173.4	0.577854	0.0845655	2.36e-12	7.44e-11
PGAP6	3846.71	-0.804064	0.119245	2.45e-12	7.71e-11
HBEGF	331.491	1.4204	0.214144	2.58e-12	8.09e-11
SLC29A2	549.54	-1.09792	0.164623	2.6e-12	8.15e-11
SMARCAL1	897.477	-0.896837	0.133768	2.71e-12	8.47e-11
GDE1	6980.66	0.594426	0.0875085	2.75e-12	8.59e-11
ELP6	2917.13	-0.64675	0.095386	2.76e-12	8.61e-11
CUL7	422.011	-2.15464	0.330099	2.89e-12	8.99e-11
TIGD7	357.169	1.36865	0.206869	2.93e-12	9.11e-11
B4GALNT4	3161.91	-1.31583	0.19903	3.08e-12	9.54e-11
ZMIZ2	7504.21	-0.587792	0.0868237	3.34e-12	1.03e-10
ARPC1B	3029.05	-0.825733	0.123423	3.39e-12	1.05e-10
NOLC1	23813.7	0.379392	0.055265	3.47e-12	1.07e-10
ZDHHC16	1366.12	-0.848107	0.127006	3.49e-12	1.07e-10
HLA-B	39579	0.859511	0.128353	3.6e-12	1.11e-10
OGG1	930.27	-0.871603	0.130789	3.72e-12	1.14e-10
GAS1	240.758	-1.45354	0.221132	3.7e-12	1.14e-10
SH3GLB2	6291.75	-0.49446	0.0727913	3.89e-12	1.19e-10
PHPT1	4180.4	1.16927	0.177221	3.96e-12	1.21e-10
AP2A1	6427.83	-0.784384	0.117437	3.96e-12	1.21e-10
SLC25A39	14398.1	-0.887494	0.13351	4.02e-12	1.22e-10
CDKN1C	4042.81	0.571019	0.0845387	4.12e-12	1.25e-10
BLCAP	5745.51	0.703587	0.10501	4.23e-12	1.28e-10
VPS11	2594.72	-0.731911	0.109529	4.33e-12	1.31e-10
HSD17B4	4874.72	-0.812724	0.122508	4.33e-12	1.31e-10
BOC	1442.73	1.01109	0.153082	4.54e-12	1.37e-10
LINC01806	900.375	0.977602	0.147874	4.66e-12	1.4e-10
SEPTIN5	4667.68	-0.654602	0.0977947	4.81e-12	1.44e-10
EME2	491.715	-2.11518	0.326261	4.82e-12	1.44e-10
PARP12	180.114	-2.19604	0.339409	5.03e-12	1.51e-10
FAM222A	3625.85	-0.536698	0.0796878	5.15e-12	1.54e-10
PRSS56	30.8601	9.50676	2.86811	5.5e-12	1.64e-10
GAMT	2390.75	-0.915558	0.13898	5.56e-12	1.65e-10
CDH23	667.873	-1.2734	0.195101	5.54e-12	1.65e-10
MEST	19501.4	0.47165	0.0698537	5.69e-12	1.69e-10
SLC43A1	1783.15	-0.833577	0.1261	5.73e-12	1.7e-10
CIC	13213.2	-0.574835	0.0858881	6.12e-12	1.81e-10
CHGA	22013.6	0.589307	0.0893529	6.17e-12	1.82e-10
OAS3	11881.3	-0.529486	0.0789253	6.23e-12	1.83e-10
RGL2	2234.55	-0.766611	0.115825	6.2e-12	1.83e-10
GNS	35231.9	0.501828	0.0750021	6.46e-12	1.9e-10
DNAJA3	6100.43	0.533244	0.0795722	6.65e-12	1.95e-10
WDR90	787.207	-1.87905	0.29159	6.74e-12	1.97e-10
REC8	9607.89	-0.764077	0.115216	6.9e-12	2.02e-10
PLD6	1861	0.667507	0.100512	7.16e-12	2.09e-10
RBBP7	12199.6	-0.566736	0.0849539	7.27e-12	2.12e-10
LRRC20	1110.67	-0.983512	0.150482	7.72e-12	2.25e-10
TXNL1	5639.28	0.58815	0.0884354	7.9e-12	2.29e-10
SLC35E1	7087.41	0.437791	0.0652229	8.22e-12	2.38e-10
LCN15	57.7859	6.1698	0.95651	8.52e-12	2.46e-10
TCF19	8051.31	-0.422564	0.0644756	8.59e-12	2.48e-10
KIF23	3328.9	-0.707978	0.107482	8.71e-12	2.51e-10
RASSF6	642.375	1.0418	0.160343	9.01e-12	2.59e-10
AGRN	245.049	-2.2816	0.357667	9.11e-12	2.62e-10
SNX15	5302.94	0.677947	0.102663	9.23e-12	2.65e-10
PACS2	4343.26	-0.496442	0.0745047	9.45e-12	2.71e-10
MPRIP	20280.1	-0.663499	0.0996976	9.97e-12	2.85e-10
D2HGDH	460.848	-2.03155	0.318516	1.01e-11	2.89e-10
ATF6B	3253.6	-1.00096	0.154614	1.07e-11	3.05e-10
SZT2	1619.7	-1.35857	0.211819	1.1e-11	3.13e-10
HTRA1	1322.4	0.82361	0.126482	1.15e-11	3.26e-10
DENND4C	2514.44	-0.689021	0.105154	1.15e-11	3.27e-10
SERINC2	7448.44	-0.644253	0.0984483	1.36e-11	3.85e-10
MRPS16	6120.44	-0.565178	0.0859726	1.41e-11	3.98e-10
ACLY	55977.6	-0.484452	0.0733429	1.43e-11	4.02e-10
PAXIP1-DT	1433.35	0.954017	0.148002	1.43e-11	4.03e-10
PDCD2L	1014.51	0.844704	0.13049	1.44e-11	4.06e-10
SS18	5460.05	-0.472305	0.0714393	1.45e-11	4.07e-10
TAFAZZIN	626.212	-1.40899	0.221247	1.45e-11	4.07e-10
CCHCR1	3913.92	-0.624712	0.0955272	1.5e-11	4.19e-10
METRN	1327.8	-1.36574	0.214601	1.52e-11	4.26e-10
AGA	690.15	-1.16654	0.183059	1.66e-11	4.64e-10
ARHGEF25	815.02	-1.26076	0.198257	1.67e-11	4.65e-10
TXNL4B	2086.84	0.785803	0.121821	1.89e-11	5.26e-10
PRPF6	15305.6	0.610934	0.0943299	1.9e-11	5.27e-10
UBE2Z	6974.54	-0.570728	0.0874899	1.9e-11	5.28e-10
TMEM106C	6488.7	-0.847065	0.132223	2e-11	5.55e-10
ARHGEF2	2414.46	-0.713781	0.110591	2.09e-11	5.77e-10
USP4	3391.03	0.514727	0.0787193	2.11e-11	5.82e-10
CDC42EP3	636.076	1.62458	0.258418	2.16e-11	5.97e-10
CIZ1	6159.81	-0.609414	0.093907	2.18e-11	6.01e-10
LINC01515	324.092	-1.42254	0.225822	2.22e-11	6.09e-10
ZNF397	2162.85	-0.700067	0.108548	2.24e-11	6.13e-10
ANKRD13D	1470.62	-0.763433	0.118789	2.23e-11	6.13e-10
GRN	10154.4	0.651823	0.101044	2.28e-11	6.24e-10
CARMIL3	194.614	-2.98489	0.47945	2.3e-11	6.28e-10
ARHGAP33	2819.95	-0.943864	0.148378	2.31e-11	6.29e-10
MEGF8	8918.88	-0.700135	0.108695	2.38e-11	6.48e-10
CLMN	636.802	-0.970785	0.152689	2.42e-11	6.56e-10
SHPRH	1640.41	-1.08053	0.172439	2.43e-11	6.58e-10
GPR155	172.606	-2.06038	0.330549	2.48e-11	6.72e-10
EFNB1	2034.99	0.576591	0.0889085	2.54e-11	6.87e-10
NEIL3	1212.2	-0.715397	0.111356	2.55e-11	6.87e-10
GPRIN1	12125.5	-0.4161	0.0636117	2.74e-11	7.4e-10
HK1	8907.89	0.520989	0.080294	2.81e-11	7.58e-10
PPM1D	4971.02	0.507063	0.0780352	2.83e-11	7.6e-10
AHI1	1616.95	-1.03018	0.163219	2.99e-11	8.02e-10
NOL11	6832.43	0.476891	0.073339	3.04e-11	8.14e-10
FBF1	718.019	-1.8702	0.301703	3.27e-11	8.75e-10
SNAP23	1842.73	0.91885	0.145317	3.32e-11	8.87e-10
RRM2B	1704.61	0.94818	0.150359	3.57e-11	9.52e-10
CCDC47	17524.5	0.3886	0.059658	3.72e-11	9.92e-10
MAIP1	965.795	1.17264	0.187978	4.17e-11	1.11e-09
PLP2	11852.6	-0.949246	0.151319	4.29e-11	1.14e-09
VWDE	316.008	-2.25484	0.368611	4.31e-11	1.14e-09
FAHD2A	500.666	-1.33057	0.214631	4.45e-11	1.18e-09
SHTN1	9824.73	-0.481945	0.0749484	4.63e-11	1.22e-09
CTIF	2901.05	-0.610191	0.0956892	4.67e-11	1.23e-09
SLITRK5	2232.21	-0.647976	0.10208	4.93e-11	1.3e-09
NRDC	13054.4	-0.65972	0.104111	4.99e-11	1.31e-09
SMARCC2	8839.88	-0.614108	0.0966421	5.01e-11	1.32e-09
PRANCR	541.456	1.47167	0.238612	5.17e-11	1.36e-09
ARHGAP21	4004.2	-0.588791	0.0925273	5.25e-11	1.38e-09
PRPF4	7128.06	0.499737	0.0780623	5.46e-11	1.43e-09
C2	419.178	1.81379	0.296609	5.7e-11	1.49e-09
STXBP2	1390.81	-0.662625	0.104874	5.78e-11	1.51e-09
TSPAN17	1258.56	-0.948582	0.152405	5.83e-11	1.52e-09
TSPAN31	391.496	-1.42549	0.231744	5.82e-11	1.52e-09
ENSG00000237550	22604.5	0.734192	0.116671	5.9e-11	1.53e-09
ZNF512B	4230.23	-0.509167	0.0799366	6.37e-11	1.65e-09
PRODH	871.372	-1.01449	0.163848	6.59e-11	1.7e-09
DAND5	639.532	1.05774	0.171023	6.65e-11	1.72e-09
NCAPG	7734.99	-0.613045	0.0971253	6.78e-11	1.75e-09
CEP70	706.874	-1.13619	0.184478	6.89e-11	1.78e-09
SLC2A4RG	1966.69	-0.979726	0.158294	7.29e-11	1.88e-09
RNASEH2C	3574.51	-1.29836	0.212267	7.71e-11	1.98e-09
DHDDS	1273.72	-1.23206	0.201161	7.74e-11	1.99e-09
ENSG00000255468	196.353	-1.85864	0.307596	7.78e-11	1.99e-09
ENSG00000260081	140.585	1.98475	0.327579	8.02e-11	2.05e-09
PITHD1	5114.1	0.51718	0.0816881	8.16e-11	2.09e-09
CTSA	2516.18	-0.527102	0.083347	8.2e-11	2.09e-09
MFSD3	431.369	-1.73791	0.286872	8.64e-11	2.2e-09
SYNE2	6409.78	-0.95409	0.155685	8.74e-11	2.22e-09
DHX38	4735	-0.713382	0.1146	9.07e-11	2.3e-09
DOCK3	119.555	-2.39891	0.39838	9.04e-11	2.3e-09
JRK	4871.84	-0.770839	0.123429	9.44e-11	2.39e-09
LRRC37A4P	707.19	-1.54865	0.256043	9.95e-11	2.52e-09
FMC1	1264.22	0.939958	0.152933	1e-10	2.53e-09
PCOLCE2	3028.96	0.764497	0.123347	1e-10	2.53e-09
NECTIN4	112.447	3.52563	0.588231	1.01e-10	2.55e-09
COL17A1	227.054	2.35474	0.394092	1.02e-10	2.57e-09
TM9SF2	16618.4	0.46549	0.0736939	1.04e-10	2.61e-09
WNK2	4866.83	-0.674813	0.108553	1.07e-10	2.68e-09
XYLB	1476.74	-0.69888	0.112703	1.11e-10	2.79e-09
WDR62	2113.02	-0.839909	0.135837	1.2e-10	2.99e-09
NOP56	8164.35	-0.941592	0.154254	1.21e-10	3.03e-09
PKIB	1697.88	0.728325	0.117773	1.23e-10	3.07e-09
NBPF8	454.506	-1.54007	0.2561	1.27e-10	3.16e-09
MYCL	12569.7	0.378667	0.059805	1.31e-10	3.24e-09
TRIM62	2542.71	-0.51004	0.0815537	1.33e-10	3.31e-09
GK	1220.91	-0.820612	0.133895	1.33e-10	3.31e-09
CREB3L2	9852.27	-0.650812	0.105235	1.41e-10	3.48e-09
RHBDL3	5370.91	-0.519357	0.0832026	1.42e-10	3.5e-09
MFAP1	4282.26	0.561557	0.0902197	1.42e-10	3.51e-09
CSGALNACT2-DT	142.326	2.26973	0.381109	1.43e-10	3.52e-09
CLSPN	11149.4	-0.786564	0.128356	1.45e-10	3.55e-09
GTPBP2	1615.07	-1.0471	0.173835	1.44e-10	3.55e-09
PPIE	6425.96	0.503434	0.0805694	1.45e-10	3.57e-09
ARFGEF1	4409.17	-0.620046	0.100164	1.46e-10	3.58e-09
SCRN2	453.136	-1.31123	0.218323	1.49e-10	3.66e-09
TFIP11-DT	317.734	1.40192	0.233902	1.58e-10	3.86e-09
COPS6	7985.01	-0.542753	0.0874119	1.58e-10	3.86e-09
TBCD	12241.8	-0.54159	0.0872021	1.6e-10	3.91e-09
ATP13A1	8046.72	-0.523886	0.0842528	1.61e-10	3.93e-09
MKRN2	3742.25	0.588296	0.0950805	1.69e-10	4.1e-09
PRKAR2B	372.263	-1.12578	0.187086	1.7e-10	4.14e-09
LRIF1	681.635	0.952292	0.157624	1.88e-10	4.55e-09
PREPL	6854.44	-0.471189	0.075785	1.91e-10	4.63e-09
EFS	9333.45	-0.460401	0.0739962	1.93e-10	4.66e-09
ADAM15	1844.91	-1.23156	0.206285	2.01e-10	4.85e-09
ABCD1	543.726	-0.971431	0.161446	2.06e-10	4.96e-09
DDX17	15088.8	-0.83253	0.137015	2.06e-10	4.97e-09
GRPEL1	3917.89	0.778665	0.128125	2.1e-10	5.05e-09
EZH2	4879.15	-0.53263	0.0863648	2.14e-10	5.14e-09
KIF20B	3057.76	-0.746327	0.123072	2.17e-10	5.2e-09
PITPNM2	2497.13	-0.528832	0.0857353	2.2e-10	5.27e-09
GALNT7	665.463	-1.06062	0.177184	2.2e-10	5.27e-09
IRS1	2766.94	-0.622526	0.101686	2.23e-10	5.32e-09
RACK1	86980.5	0.545395	0.090022	2.35e-10	5.6e-09
RHPN1	413.696	-1.6819	0.285481	2.41e-10	5.74e-09
FAM210B	28565.3	0.416015	0.0669434	2.42e-10	5.76e-09
PSMD10	4077.72	0.559406	0.091121	2.45e-10	5.82e-09
UFD1	5881.27	0.590473	0.0963955	2.49e-10	5.91e-09
VPS52	2750.62	-0.683968	0.112696	2.62e-10	6.21e-09
DGCR8	3268.54	-0.712805	0.117863	2.8e-10	6.63e-09
ZNF589	1688.46	-0.57745	0.0946122	2.87e-10	6.77e-09
RPS14	56667.4	0.748398	0.12381	2.93e-10	6.9e-09
EIF2D	1972.5	-0.731796	0.121304	2.95e-10	6.95e-09
SAMD9	801.201	-0.928708	0.155587	2.97e-10	6.99e-09
TNPO2	9397.15	-0.621383	0.102264	3e-10	7.04e-09
METTL3	859.396	-1.01265	0.170284	3e-10	7.04e-09
C5orf15	2024.6	-0.905161	0.151526	3.04e-10	7.12e-09
VARS2	4595.62	-0.724025	0.120148	3.16e-10	7.38e-09
SEPTIN8	6352.31	-0.682375	0.112919	3.17e-10	7.41e-09
CD44	171.942	2.57686	0.44535	3.22e-10	7.51e-09
TRIM37	6456.62	-0.541618	0.0889577	3.29e-10	7.67e-09
PRICKLE1	1826.84	-0.544157	0.0893415	3.41e-10	7.94e-09
TUBG2	243.482	-1.76053	0.302055	3.42e-10	7.94e-09
C15orf61	2438.84	0.639618	0.105945	3.66e-10	8.48e-09
DDX46	22648.1	0.636307	0.10534	3.66e-10	8.48e-09
MRPS18B	3881.72	0.567328	0.0934762	3.7e-10	8.56e-09
PLXNB2	6913.29	-0.563294	0.0928318	3.7e-10	8.56e-09
HOTAIRM1	450.388	1.35579	0.231598	3.78e-10	8.73e-09
ENSG00000284906	568.459	-1.01627	0.17176	3.88e-10	8.95e-09
AHDC1	11231.6	-0.640363	0.106299	3.91e-10	9e-09
YEATS2	6178.82	-0.661824	0.110147	3.94e-10	9.07e-09
PARM1	1012.92	0.794354	0.133211	4.05e-10	9.31e-09
USP39	8438.34	0.39667	0.0645907	4.08e-10	9.35e-09
SPTBN2	41854.4	-0.663396	0.109295	4.08e-10	9.35e-09
COX7A2L	7030.94	0.595227	0.0987838	4.12e-10	9.43e-09
BSDC1	7988.23	0.481749	0.079074	4.17e-10	9.52e-09
OSBPL2	3522.6	0.551033	0.0908947	4.19e-10	9.55e-09
MCOLN1	3022.02	-0.589129	0.0976073	4.21e-10	9.6e-09
COA6	2271.9	0.929448	0.157336	4.42e-10	1.01e-08
IK	9597.51	0.515204	0.0849339	4.43e-10	1.01e-08
LRRC40	1703.76	-0.715862	0.119988	4.57e-10	1.04e-08
CERK	10472.5	-0.479899	0.079021	4.65e-10	1.05e-08
ST3GAL3	1209.48	-0.804158	0.135546	4.69e-10	1.06e-08
DGKZ	5338.9	-0.476772	0.0785144	4.72e-10	1.07e-08
DDX18	9850.74	0.461382	0.0758147	4.83e-10	1.09e-08
RNF19B	3138.99	0.490653	0.0809204	4.86e-10	1.1e-08
RPN1	35308.2	0.39961	0.065493	4.99e-10	1.12e-08
SFXN3	869.129	-1.02743	0.175394	5.05e-10	1.13e-08
ATAD3B	1234.77	-1.32823	0.228983	5.01e-10	1.13e-08
KCTD1	1619.72	0.760955	0.128266	5.19e-10	1.16e-08
JPX	1781.79	-0.707663	0.118922	5.15e-10	1.16e-08
GABPB1-IT1	1841.99	0.643863	0.107672	5.26e-10	1.17e-08
RASA4	6072.05	-0.742643	0.125127	5.23e-10	1.17e-08
SLC30A1	2890.86	0.608535	0.101548	5.27e-10	1.18e-08
EPHA2	247.604	2.41231	0.426303	5.33e-10	1.19e-08
BRINP1	3970.56	-0.553529	0.092058	5.38e-10	1.2e-08
RALGAPA1	2853.16	-0.590147	0.0984663	5.45e-10	1.21e-08
MTHFD2L	1547.57	0.827427	0.14017	5.55e-10	1.23e-08
PPP6R1	14832.6	-0.528061	0.0877485	5.61e-10	1.24e-08
FURIN	20634.6	-0.406826	0.0669423	5.71e-10	1.27e-08
IKBKB	359	-1.68049	0.292646	5.81e-10	1.28e-08
ENSG00000230606	358.691	-1.85343	0.323979	5.9e-10	1.3e-08
MIS18BP1	1960.9	-0.838583	0.142726	6.12e-10	1.35e-08
FAS	167.554	1.78664	0.311566	6.16e-10	1.36e-08
SART3	12104.9	0.432185	0.0713614	6.27e-10	1.38e-08
MAGOH	4024.26	0.769841	0.130607	6.45e-10	1.42e-08
RAD51C	4073.75	0.750005	0.127082	6.45e-10	1.42e-08
ACSL6	8191.08	-0.508548	0.084846	6.73e-10	1.47e-08
ZCCHC17	3513.67	-0.556687	0.0932644	6.7e-10	1.47e-08
DIS3L2	1419.53	-0.864766	0.147818	6.78e-10	1.48e-08
ARHGEF39	772.094	-1.29757	0.225488	6.82e-10	1.49e-08
KIF11	9508.41	-0.465915	0.0775406	7.1e-10	1.55e-08
COMMD10	1587.01	0.660171	0.111496	7.25e-10	1.58e-08
DUS4L-BCAP29	411.439	-1.34223	0.234065	7.49e-10	1.63e-08
OLMALINC	1431.43	-0.961261	0.164231	7.56e-10	1.64e-08
SYTL1	461.599	-1.26471	0.220142	7.57e-10	1.64e-08
AMDHD2	644.55	-1.22732	0.21404	8.23e-10	1.78e-08
CAMLG	2928.56	0.76205	0.130224	8.48e-10	1.83e-08
OBSL1	2817.29	-0.676515	0.115013	8.47e-10	1.83e-08
DERL2	3037.5	0.708853	0.120762	8.54e-10	1.84e-08
IDH1	1753.04	-0.822581	0.141145	8.56e-10	1.84e-08
KPTN	885.355	-1.27377	0.222551	8.53e-10	1.84e-08
BBS1	792.399	-1.70866	0.30125	8.57e-10	1.84e-08
LINC01001	171.236	-1.81409	0.320287	8.84e-10	1.9e-08
CYSRT1	93.0112	2.39025	0.423186	9.36e-10	2.01e-08
SCAMP5	6789.07	-0.388538	0.0647171	9.48e-10	2.03e-08
DEAF1	3219.25	-0.596524	0.101284	1e-09	2.15e-08
ZNF276	731.377	-1.64526	0.291468	1.02e-09	2.18e-08
PSPC1	6655.17	0.43971	0.0737087	1.04e-09	2.23e-08
TDG	7102.76	-0.455491	0.0765877	1.07e-09	2.28e-08
PXN	2954.37	0.630936	0.107612	1.1e-09	2.35e-08
CACNB3	7559.25	-0.497486	0.0840103	1.13e-09	2.4e-08
PXMP4	5231.32	-0.659757	0.11293	1.13e-09	2.4e-08
DDX5	45885.6	0.439284	0.0737861	1.14e-09	2.42e-08
TRIT1	5795.61	0.525296	0.0895239	1.16e-09	2.46e-08
UBE2J2	2489.85	0.523038	0.0885836	1.17e-09	2.47e-08
PNKP	939.32	-1.88885	0.337791	1.18e-09	2.5e-08
LMO2	1399.67	0.628638	0.107568	1.23e-09	2.59e-08
TBC1D8	3324.89	-0.535018	0.0910242	1.28e-09	2.7e-08
MOB2	793.447	-0.857771	0.149383	1.29e-09	2.71e-08
TXNDC16	4262.68	-0.459928	0.0777676	1.32e-09	2.77e-08
LINC02754	93.7776	2.40687	0.432194	1.33e-09	2.8e-08
DENND11	3380.37	-0.710882	0.122731	1.33e-09	2.8e-08
ENSG00000279140	157.386	2.40177	0.431609	1.34e-09	2.81e-08
SLC18B1	899.884	-0.785517	0.136353	1.36e-09	2.85e-08
SH3BP5	476.38	0.933305	0.163317	1.37e-09	2.86e-08
AACS	2978.79	-0.464037	0.0786131	1.38e-09	2.89e-08
SPTLC1	4155.95	0.585626	0.101525	1.41e-09	2.95e-08
LZTR1	1260.9	-0.825053	0.143793	1.42e-09	2.96e-08
ANKS3	381.315	-1.08318	0.191056	1.42e-09	2.96e-08
DDX56	5286.95	0.505756	0.0860371	1.43e-09	2.98e-08
SMNDC1	3012.06	0.956132	0.167827	1.48e-09	3.07e-08
ENSG00000284874	3212.21	-0.650944	0.112376	1.51e-09	3.13e-08
CACNG4	16256.9	-0.361934	0.0609039	1.52e-09	3.14e-08
CHID1	7062.06	0.650366	0.112104	1.54e-09	3.19e-08
GINS1	3797.68	-0.498172	0.0849144	1.55e-09	3.21e-08
TUBA3FP	1212.14	-0.74513	0.129594	1.55e-09	3.21e-08
MAP1LC3B	6006.14	0.548779	0.0939333	1.58e-09	3.25e-08
NKX2-5	1073.36	0.79657	0.138963	1.6e-09	3.29e-08
GNPTG	1324.19	-1.02997	0.18198	1.6e-09	3.29e-08
ZAP70	906.18	0.886113	0.155368	1.61e-09	3.3e-08
PTPN23	3520.18	-0.557694	0.0956292	1.61e-09	3.3e-08
PTRH2	1600.18	0.937795	0.164923	1.62e-09	3.32e-08
SIX5	509.414	1.30551	0.232657	1.64e-09	3.36e-08
ETS2	2313.04	0.548798	0.0940471	1.69e-09	3.46e-08
ENSG00000288398	676.452	-1.00512	0.177722	1.71e-09	3.49e-08
CPXM1	61.3559	-3.70552	0.673033	1.72e-09	3.52e-08
CTDSPL	2794.7	-0.661207	0.114759	1.74e-09	3.54e-08
ENSG00000261578	373.936	1.581	0.28394	1.75e-09	3.56e-08
DDX27	5361.59	0.460686	0.0784884	1.75e-09	3.56e-08
SNHG19	1276.74	1.78297	0.321143	1.78e-09	3.62e-08
TLE2	3327.7	-0.691468	0.120012	1.78e-09	3.62e-08
SPRY4	110.952	1.69802	0.305711	1.83e-09	3.7e-08
MOAP1	4484.11	0.590081	0.101926	1.89e-09	3.82e-08
TBC1D30	5092.65	-0.627488	0.108807	1.89e-09	3.82e-08
HAUS2	3997.27	0.668619	0.11622	1.9e-09	3.83e-08
SIPA1	2516.29	-0.783951	0.137508	1.92e-09	3.87e-08
SRGAP2	2934.48	-0.622516	0.107998	1.97e-09	3.96e-08
ASIC1	78.6856	-2.36666	0.430451	1.99e-09	4.01e-08
RFT1	2703.59	-0.47005	0.0805026	2.01e-09	4.04e-08
RANGAP1	16695.2	-0.431075	0.0737076	2.02e-09	4.05e-08
RENO1	553.132	1.04863	0.186824	2.11e-09	4.24e-08
OTUD5	6175.62	0.4308	0.0736526	2.19e-09	4.38e-08
TXLNA	15503.7	-0.670999	0.117339	2.2e-09	4.41e-08
CYB5RL	4112.19	-0.480185	0.082594	2.22e-09	4.43e-08
C11orf71	1150.52	0.978967	0.174182	2.23e-09	4.46e-08
GON7	1947.94	0.839381	0.148311	2.25e-09	4.48e-08
WDR55	1920.73	-0.728055	0.127829	2.25e-09	4.48e-08
FARP1	2807.87	-1.026	0.183158	2.25e-09	4.48e-08
TAF10	2044.97	-1.03484	0.184802	2.25e-09	4.48e-08
HDAC6	3518.52	-0.896027	0.158993	2.26e-09	4.49e-08
IQCH-AS1	680.066	-1.24197	0.223673	2.28e-09	4.53e-08
ENSG00000272277	374.1	1.44121	0.260412	2.31e-09	4.58e-08
HARS1	8693.52	0.426024	0.0729356	2.31e-09	4.58e-08
KITLG	1644.08	0.680414	0.119245	2.41e-09	4.75e-08
ENSG00000285756	3334.16	-0.622566	0.108664	2.41e-09	4.75e-08
KIF24	1329.4	-0.780392	0.137761	2.4e-09	4.75e-08
EMC8	3324.03	0.627098	0.109505	2.47e-09	4.86e-08
ID4	8710.02	0.386639	0.0661854	2.62e-09	5.15e-08
KIAA1109	1916.56	-0.920696	0.164415	2.66e-09	5.22e-08
KIF20A	5974.12	-0.468214	0.0808486	2.67e-09	5.24e-08
CCT6A	28677.4	0.316134	0.0538898	2.81e-09	5.5e-08
ZMYM3	4428.9	-0.509314	0.0884048	2.8e-09	5.5e-08
FAM200B	2471.98	0.757248	0.134056	2.82e-09	5.52e-08
DLX3	7715.48	0.486789	0.0844477	2.99e-09	5.84e-08
TYMSOS	797.779	0.935633	0.167668	3e-09	5.86e-08
SIK1B	2698.32	0.693519	0.122465	3.02e-09	5.89e-08
EEF1B2	38554.9	0.666946	0.117547	3.1e-09	6.04e-08
SPOCK1	12585.9	-0.569466	0.0997619	3.15e-09	6.12e-08
SH2D5	345.375	-1.22365	0.222894	3.42e-09	6.64e-08
ZBTB47	2345.72	-0.693967	0.12305	3.47e-09	6.74e-08
CREBZF	6016.21	0.529026	0.0926084	3.57e-09	6.92e-08
TXNRD1	22585.6	0.40839	0.070833	3.83e-09	7.42e-08
KIF3C	5021.26	-0.806355	0.144887	3.91e-09	7.56e-08
CCNB1IP1	3343.12	0.677442	0.120444	3.94e-09	7.61e-08
DDX11	2814.97	-1.16398	0.21281	4.03e-09	7.77e-08
BBS2	1194.3	-0.922346	0.167158	4.27e-09	8.23e-08
CC2D1B	1653.42	-1.016	0.185033	4.28e-09	8.23e-08
STAU2	3036.52	-0.741878	0.134121	4.31e-09	8.3e-08
FAM13B	3079.68	-0.567221	0.100049	4.41e-09	8.47e-08
PPP1R13B	754.832	-1.31043	0.241589	4.5e-09	8.64e-08
FGGY	2605.06	0.552127	0.0975385	4.54e-09	8.7e-08
WDR1	20324.7	0.417289	0.0729119	4.54e-09	8.71e-08
SEMA4G	157.895	-2.5578	0.482385	4.6e-09	8.8e-08
NGLY1	651.364	-0.986544	0.17976	4.62e-09	8.82e-08
SYT13	9021.74	-0.515916	0.0911262	4.7e-09	8.96e-08
ARNTL2	986.309	-0.879507	0.15952	4.7e-09	8.96e-08
PHLDA2	226.111	1.75262	0.325971	4.75e-09	9.05e-08
POLR2C	5130.76	0.533068	0.0948935	4.75e-09	9.05e-08
PARL	3140.8	0.566958	0.100416	4.8e-09	9.13e-08
SLC24A2	1346.86	0.909525	0.165405	4.95e-09	9.38e-08
AGO4	1414.73	-0.911756	0.166737	4.94e-09	9.38e-08
GOLGA2	5618.36	0.44509	0.0781681	4.97e-09	9.41e-08
OGFRL1	1644.63	-0.549094	0.0973062	5.01e-09	9.47e-08
ZNF667-AS1	2091.42	0.569242	0.101289	5.53e-09	1.04e-07
HSPA9	31501.9	0.371757	0.0648211	5.53e-09	1.04e-07
DIDO1	8293.69	-0.412523	0.0723924	5.52e-09	1.04e-07
RAD51D	1803.38	-0.730254	0.131891	5.58e-09	1.05e-07
SLC16A13	104.285	-1.89689	0.355624	5.65e-09	1.06e-07
LGALS7B	1137.8	1.13831	0.210051	5.68e-09	1.07e-07
CASTOR3	1444.43	-0.952106	0.174482	5.71e-09	1.07e-07
CTNNBL1	4412.06	0.491452	0.0868552	5.88e-09	1.1e-07
AJUBA	709.811	1.30219	0.241942	5.94e-09	1.11e-07
TTC19	4944.03	0.519187	0.0921906	5.93e-09	1.11e-07
METTL16	4449.77	0.700919	0.126588	6.1e-09	1.14e-07
AP5B1	3584.97	-0.614051	0.110161	6.12e-09	1.14e-07
RAB11FIP3	4780.01	-0.471931	0.0835571	6.16e-09	1.15e-07
ENSG00000266208	352.616	1.21115	0.224728	6.25e-09	1.17e-07
FAM171B	1156.62	-1.09354	0.202299	6.26e-09	1.17e-07
TRIOBP	2057.43	-0.682895	0.123774	6.87e-09	1.28e-07
SLC48A1	1452.77	-0.726206	0.131972	6.91e-09	1.28e-07
MROH1	1061.37	-0.875674	0.160833	6.88e-09	1.28e-07
RASA4B	4161.16	-0.941831	0.17359	6.88e-09	1.28e-07
RWDD1	4614.27	0.520451	0.0936585	6.99e-09	1.29e-07
FBXO22	1566.46	-0.808296	0.147863	7e-09	1.29e-07
NRG3	260.938	-1.61625	0.30458	6.96e-09	1.29e-07
GPNMB	279.561	2.06328	0.391501	7.27e-09	1.34e-07
SPAG7	3347.24	0.492022	0.0877248	7.34e-09	1.35e-07
ENSG00000277287	78.7588	2.34201	0.44516	7.4e-09	1.36e-07
RNFT1	410.481	-1.00023	0.185331	7.41e-09	1.36e-07
SDF4	4667.89	0.576905	0.103741	7.45e-09	1.37e-07
SOX12	8144.14	-0.409351	0.072487	7.47e-09	1.37e-07
RTEL1	1549.46	-1.23165	0.230358	7.46e-09	1.37e-07
NUDC	18684	0.473369	0.0842925	7.56e-09	1.39e-07
ENSG00000227896	116.755	1.68845	0.319051	7.67e-09	1.4e-07
ENSG00000271918	114.586	1.96798	0.373368	7.69e-09	1.41e-07
ARF4	9065.09	0.657109	0.119076	7.77e-09	1.42e-07
CCT3	40611.5	0.424501	0.0755146	7.83e-09	1.43e-07
UTP11	5632.01	0.681994	0.123944	7.94e-09	1.45e-07
RING1	3134.83	-0.508812	0.0911404	8.04e-09	1.46e-07
DOCK1	719.481	-1.02561	0.190808	8e-09	1.46e-07
GABRQ	2519.75	-0.514413	0.0922493	8.11e-09	1.47e-07
YRDC	5937.8	0.704668	0.1285	8.17e-09	1.48e-07
ENSG00000278133	155.877	-1.55115	0.293238	8.12e-09	1.48e-07
NRIP2	4523.01	-0.484562	0.0867607	8.33e-09	1.51e-07
ABCG1	365.844	-1.04191	0.194385	8.7e-09	1.57e-07
MFSD12	5314.86	-0.539276	0.097233	8.87e-09	1.6e-07
PCYT1B	466.697	-0.848236	0.156734	8.86e-09	1.6e-07
ENSG00000259877	176.909	1.36148	0.256859	8.91e-09	1.61e-07
SEC24C	11054.5	-0.521172	0.0940591	9.02e-09	1.63e-07
GAL3ST1	2105.85	0.728824	0.133658	9.26e-09	1.67e-07
TCTN1	859.969	-0.849909	0.15736	9.35e-09	1.68e-07
SEC61A1	32213.5	0.393916	0.0700056	9.41e-09	1.69e-07
KCNG1	1327.03	0.787782	0.14516	9.44e-09	1.7e-07
CDH3	25838.3	0.380779	0.0677106	9.57e-09	1.72e-07
SRP54	5211.64	0.499351	0.0898527	9.65e-09	1.73e-07
CLIP2	2391.87	-0.756717	0.138813	9.78e-09	1.75e-07
EML3	488.026	-1.38107	0.262402	1.03e-08	1.83e-07
GOSR1	5961.16	0.809201	0.149841	1.04e-08	1.85e-07
TLNRD1	2533.17	-0.499441	0.0902351	1.06e-08	1.89e-07
ZDHHC6	3430.1	0.530557	0.0961713	1.1e-08	1.96e-07
TAPBP	2914.59	-1.02674	0.193442	1.16e-08	2.06e-07
HGS	7602.2	-0.526869	0.0957409	1.17e-08	2.08e-07
CBWD3	613.766	0.865854	0.161761	1.18e-08	2.1e-07
PIK3C2B	393.72	-1.07673	0.203433	1.19e-08	2.11e-07
EML5	660.068	-1.27872	0.243498	1.19e-08	2.11e-07
ORAI2	3694.4	-0.915361	0.171734	1.2e-08	2.13e-07
FOLR1	140.074	1.61972	0.310598	1.22e-08	2.16e-07
ULK2	2720.69	-0.817016	0.152511	1.26e-08	2.23e-07
PKD1P3	817.871	-1.87933	0.363193	1.26e-08	2.23e-07
HM13	12540.4	0.572614	0.104702	1.27e-08	2.24e-07
NIPA2	8332.85	0.335674	0.0599272	1.27e-08	2.24e-07
SYT1	6061.3	0.476732	0.0863611	1.32e-08	2.32e-07
NRBP1	3011.94	0.510916	0.0930241	1.35e-08	2.37e-07
SAP18	10075.2	0.797204	0.148544	1.36e-08	2.39e-07
BCL2L12	325.102	1.59925	0.307894	1.38e-08	2.42e-07
PRKACB-DT	159.6	2.31799	0.450788	1.39e-08	2.45e-07
CLPTM1	11339.7	0.389678	0.0701541	1.4e-08	2.45e-07
ENSG00000235609	174.256	1.28801	0.246368	1.41e-08	2.47e-07
POLDIP3	16974.4	0.452537	0.0820502	1.42e-08	2.47e-07
HSPA14	2705.05	0.554211	0.101545	1.43e-08	2.5e-07
LINC00342	357.609	-1.67214	0.323421	1.43e-08	2.5e-07
MRPS10	3982.71	0.499829	0.0911289	1.45e-08	2.53e-07
GABARAPL1	1379.03	0.646809	0.119653	1.47e-08	2.56e-07
MIR600HG	604.517	-1.24577	0.238954	1.52e-08	2.64e-07
MFAP4	400.499	-0.917543	0.173538	1.54e-08	2.68e-07
TECPR1	5151.68	-0.963345	0.183088	1.57e-08	2.72e-07
INPP1	1900.77	0.686403	0.127663	1.57e-08	2.73e-07
MAP4K1	235.471	-2.40869	0.4721	1.58e-08	2.74e-07
RTL10	2822.21	-0.932132	0.176812	1.63e-08	2.81e-07
ASAP2	1848.09	-0.947077	0.179834	1.62e-08	2.81e-07
SPTBN5	113.52	-3.43862	0.675923	1.63e-08	2.81e-07
LRFN5	2407.27	-0.495391	0.0908891	1.74e-08	3.01e-07
ECPAS	3739.05	-0.841138	0.15915	1.79e-08	3.08e-07
MYO19	5791.1	-0.437863	0.0799699	1.8e-08	3.09e-07
POLD3	3257	-0.626716	0.116582	1.79e-08	3.09e-07
TTF2	1525.78	-0.803429	0.151714	1.81e-08	3.11e-07
TRMT112	6461.26	1.04872	0.203345	1.81e-08	3.12e-07
SBDSP1	1510.66	0.904678	0.171765	1.82e-08	3.13e-07
SERINC1	15645.9	0.352925	0.0637522	1.84e-08	3.15e-07
C11orf98	1771.31	-0.76451	0.144044	1.86e-08	3.18e-07
GNPDA2	1428.52	0.599461	0.111318	1.87e-08	3.2e-07
TSPAN12	182.959	1.63352	0.318886	1.88e-08	3.21e-07
CWC25	1797.69	0.50233	0.0924257	1.9e-08	3.24e-07
MTMR9	778.499	-0.923172	0.175968	1.9e-08	3.24e-07
CDK10	783.366	-0.981079	0.187649	1.9e-08	3.24e-07
KDM1B	3434.61	-0.618419	0.115166	1.91e-08	3.25e-07
EMC7	4930.18	0.703224	0.132158	2.02e-08	3.44e-07
COQ6	2354.43	0.429248	0.0787098	2.18e-08	3.7e-07
PLXNA3	2832.44	-2.52431	0.500742	2.18e-08	3.7e-07
RAP1B	10479.2	0.315843	0.0571859	2.21e-08	3.75e-07
TIMM17A	5851.45	0.592012	0.110502	2.24e-08	3.8e-07
TPP2	4751.71	-0.693633	0.130521	2.31e-08	3.9e-07
UTP18	8118.81	0.532488	0.0987391	2.4e-08	4.07e-07
STUB1	4655.51	-0.479249	0.0886883	2.41e-08	4.07e-07
DCAF13	2889.72	0.5687	0.106271	2.49e-08	4.2e-07
VCAN	556.789	1.54192	0.303955	2.52e-08	4.25e-07
MINCR	195.301	1.74246	0.343628	2.57e-08	4.33e-07
CD99L2	1004.42	-0.943515	0.182142	2.6e-08	4.38e-07
APBB3	307.757	-1.91244	0.380506	2.63e-08	4.42e-07
ENSG00000257261	55.8447	-3.62413	0.73614	2.71e-08	4.56e-07
ABHD11	658.993	-0.88093	0.169653	2.74e-08	4.59e-07
GUF1	3394.82	-0.606759	0.114372	2.84e-08	4.76e-07
RABL2A	229.368	-2.08367	0.416038	2.85e-08	4.77e-07
BYSL	3205.43	0.457233	0.0848657	2.87e-08	4.8e-07
LAPTM5	94.9255	2.46017	0.490566	2.89e-08	4.82e-07
STAG1	4841.05	-0.548343	0.102853	2.88e-08	4.82e-07
SLC25A27	147.775	-2.08344	0.416484	2.88e-08	4.82e-07
TXNRD3	550.343	-1.00992	0.196481	2.92e-08	4.87e-07
CENPT	584.676	-1.16243	0.227797	2.93e-08	4.88e-07
CUL1	5306.46	-0.439861	0.0815988	2.94e-08	4.9e-07
PLEKHH3	6475.8	-0.53383	0.100123	2.98e-08	4.94e-07
BAX	5049.76	0.942686	0.182717	3.02e-08	5.01e-07
IQGAP1	16856.6	-0.411184	0.0761395	3.04e-08	5.04e-07
C12orf73	1062.75	0.868519	0.167675	3.07e-08	5.09e-07
YME1L1	17273.9	0.369627	0.0680648	3.08e-08	5.1e-07
TCAF1	15393.4	-0.364901	0.0672815	3.09e-08	5.11e-07
MAPK12	466.364	-1.12408	0.220631	3.17e-08	5.24e-07
ENSG00000260007	618.021	0.982636	0.191465	3.22e-08	5.32e-07
NRN1	2236	0.673094	0.128238	3.26e-08	5.38e-07
CMTM3	239.09	1.59018	0.316819	3.31e-08	5.45e-07
DPP6	1305.42	-0.811633	0.156708	3.35e-08	5.51e-07
ST18	134.386	2.11873	0.42598	3.47e-08	5.7e-07
SLC13A3	72.9116	2.84684	0.572548	3.5e-08	5.75e-07
AHSA1	12246.2	0.66498	0.127154	3.68e-08	6.04e-07
ZDHHC2	717.393	-1.73279	0.347896	3.69e-08	6.05e-07
PHKG2	585.314	-1.14021	0.225159	3.71e-08	6.09e-07
RPS18	61933.4	0.715522	0.13669	3.73e-08	6.11e-07
FUBP1	10991.4	-0.452287	0.0845878	3.82e-08	6.25e-07
NARF	7604.25	0.456557	0.0855726	3.83e-08	6.26e-07
BCR	10597.4	-0.573178	0.108287	3.9e-08	6.36e-07
PRAME	629.891	0.85008	0.165427	3.92e-08	6.4e-07
PPP1R8	6625.19	0.395207	0.0744947	3.98e-08	6.48e-07
ANO8	2104.85	-0.483475	0.0910553	4.01e-08	6.53e-07
GTF2H1	2557.96	0.582888	0.110947	4.07e-08	6.61e-07
CCT4	23415.3	0.426614	0.0800466	4.08e-08	6.63e-07
DHRS1	231.854	-1.87603	0.379011	4.13e-08	6.7e-07
CLDN5	816.524	-0.820527	0.159767	4.16e-08	6.74e-07
PLEKHG2	1268.62	-1.1493	0.228326	4.21e-08	6.82e-07
FAM174C	2104.49	0.797771	0.155075	4.25e-08	6.87e-07
ATP9A	9985.05	-0.503592	0.0955692	4.24e-08	6.87e-07
MINK1	3625.24	-0.518298	0.0983052	4.35e-08	7.03e-07
TUBB4B	56039.5	-0.484435	0.0915324	4.36e-08	7.04e-07
DMAC2L	440.012	-1.14217	0.226992	4.39e-08	7.09e-07
RPL37	39846.6	0.782077	0.151987	4.46e-08	7.19e-07
CMTR1	2954.36	-0.592732	0.11358	4.64e-08	7.47e-07
OSER1	2066.02	0.675039	0.130383	4.73e-08	7.6e-07
DHRS7	5527.36	0.509582	0.0969	4.76e-08	7.63e-07
ORMDL2	836.034	-0.794441	0.155146	4.75e-08	7.63e-07
SLITRK1	1662.39	-0.7781	0.151805	4.77e-08	7.64e-07
PPP1R11	1739.68	-0.691485	0.13397	4.85e-08	7.78e-07
LMAN2	13447.5	0.393254	0.0737745	4.88e-08	7.81e-07
SLC25A11	7023.22	-0.426632	0.0803978	4.88e-08	7.81e-07
INTS3	3889.75	-0.641635	0.124071	4.9e-08	7.84e-07
ENSG00000267260	207.72	1.14308	0.228064	4.99e-08	7.97e-07
ATPAF1	13439.8	0.414299	0.0779341	5e-08	7.97e-07
DCAF16	6558.93	-0.504147	0.0959267	5e-08	7.97e-07
PHF10	7215.02	-0.412187	0.0776812	5.09e-08	8.11e-07
WASHC5	2751.8	-0.586191	0.112643	5.14e-08	8.17e-07
FBLL1	1933.29	0.726764	0.141372	5.16e-08	8.21e-07
PKMYT1	3646.01	-0.452039	0.0857052	5.23e-08	8.31e-07
TP53	18026.2	0.719509	0.140117	5.32e-08	8.45e-07
ARPIN-AP3S2	1083.39	1.33191	0.268446	5.41e-08	8.57e-07
PSMD3	14754.5	0.440228	0.0833587	5.43e-08	8.59e-07
ENSG00000255330	7344.11	-0.427662	0.0809764	5.44e-08	8.6e-07
SNHG20	1015.33	0.984097	0.195472	5.45e-08	8.62e-07
NBR1	9506.29	0.404601	0.0765652	5.49e-08	8.67e-07
NOA1	2639.83	0.449524	0.0852473	5.52e-08	8.7e-07
ENGASE	1272.56	-0.745427	0.145739	5.53e-08	8.72e-07
AKAP17A	3242.09	0.50445	0.0963302	5.62e-08	8.85e-07
SOCS7	8000.86	-0.488056	0.0931408	5.64e-08	8.87e-07
ENSG00000286543	1955.99	0.584819	0.112839	5.87e-08	9.22e-07
ATG4A	1691.03	0.516101	0.0987656	5.87e-08	9.22e-07
IFT140	1816.91	-0.573405	0.11056	5.87e-08	9.22e-07
NAA40	2442.78	-0.950426	0.189342	5.97e-08	9.35e-07
GNL3	4135.58	-0.543356	0.104586	6.01e-08	9.41e-07
GOLGA6L9	336.403	-0.889645	0.176515	6.01e-08	9.41e-07
CDK5R2	5793.38	-0.3567	0.067218	6.12e-08	9.57e-07
RGS16	174.26	1.78243	0.365195	6.35e-08	9.91e-07
ZNF488	1025.7	-0.686255	0.134223	6.35e-08	9.91e-07
FSD1L	568.662	-1.11716	0.225153	6.37e-08	9.93e-07
PITPNB	7629.42	0.367032	0.0693334	6.41e-08	9.98e-07
ENSG00000284428	352.158	-1.11079	0.223645	6.41e-08	9.98e-07
FOXA2	340.703	1.02719	0.205934	6.48e-08	1.01e-06
FGD3	1267.22	0.795055	0.157047	6.53e-08	1.01e-06
TIMP3	781.414	0.729154	0.143182	6.49e-08	1.01e-06
OLFM1	7908.74	0.511162	0.0984862	6.56e-08	1.02e-06
INPP5D	386.588	1.48023	0.302	6.68e-08	1.03e-06
B3GALT6	1725.09	0.492752	0.0946041	6.67e-08	1.03e-06
ZNF326	3939.48	-0.469029	0.0897669	6.65e-08	1.03e-06
ENSG00000263020	542.465	1.15457	0.233315	6.71e-08	1.04e-06
INPP5J	1211.31	-0.811637	0.162013	6.78e-08	1.05e-06
CYB5D1	2012.88	0.501934	0.0965238	6.96e-08	1.07e-06
SLF2	3514.35	0.620994	0.120711	7.06e-08	1.09e-06
STRIP1	2091.33	-0.584136	0.113566	7.04e-08	1.09e-06
RPS15A	29294.5	0.724369	0.14286	7.37e-08	1.13e-06
CDC23	3205.38	0.500362	0.0963737	7.36e-08	1.13e-06
CAMK2G	1629.47	-0.542209	0.104987	7.31e-08	1.13e-06
SLC38A7	1281.97	-0.936604	0.188023	7.45e-08	1.14e-06
ENSG00000111788	145.331	-1.69219	0.348701	7.51e-08	1.15e-06
MPLKIP	1755.07	0.656863	0.128833	7.68e-08	1.18e-06
PLD3	8559.8	0.432224	0.0826332	7.7e-08	1.18e-06
MEX3A	14929.9	-0.375529	0.0715446	7.73e-08	1.18e-06
LAMA3	1389.47	-0.766206	0.152099	7.73e-08	1.18e-06
RPS3	75068	0.599481	0.116187	7.84e-08	1.2e-06
DPP9	4143.39	0.5753	0.112074	7.9e-08	1.2e-06
RIC8A	6138.13	-0.60904	0.119315	7.84e-08	1.2e-06
GTF2IP1	9656.36	-0.378539	0.072169	7.95e-08	1.21e-06
MTA1	7178.75	-0.575739	0.112326	8.11e-08	1.23e-06
CYB5R1	6611.82	-0.607497	0.118971	8.15e-08	1.24e-06
PCYT2	3596.54	-0.59377	0.116249	8.35e-08	1.27e-06
OFD1	1332.11	-0.68747	0.135994	8.42e-08	1.28e-06
PPP6C	9061.39	0.448641	0.0863944	8.5e-08	1.29e-06
SMARCA2	4495.08	-0.749975	0.149307	8.57e-08	1.3e-06
PHF1	832.235	-0.836081	0.167661	8.67e-08	1.31e-06
CBWD5	1563.45	0.728603	0.144716	8.75e-08	1.32e-06
NSG1	12035.8	0.563496	0.110165	8.78e-08	1.33e-06
RUFY3	621.737	-0.932614	0.188318	8.83e-08	1.33e-06
PEX26	6379.1	-0.789941	0.158422	8.96e-08	1.35e-06
FBXO44	760.537	0.833579	0.167314	9.11e-08	1.37e-06
CENPI	1922.51	-0.954805	0.193644	9.38e-08	1.41e-06
SMIM26	1464.78	0.86634	0.174485	9.42e-08	1.42e-06
VPS36	3196.34	-0.452483	0.08758	9.55e-08	1.44e-06
CEP44	1351.48	-0.781044	0.155933	9.58e-08	1.44e-06
DLGAP5	5326.66	-0.489518	0.0952116	9.67e-08	1.45e-06
ASTN2	1833.66	-0.595068	0.117147	9.66e-08	1.45e-06
SNX18	4190.63	0.471729	0.0916353	9.88e-08	1.48e-06
ELFN2	423.595	-0.998527	0.20347	9.97e-08	1.49e-06
NBPF19	252.267	-1.58588	0.330734	9.96e-08	1.49e-06
SARNP	3989.94	0.795279	0.159678	1e-07	1.5e-06
HSPA13	4728.55	0.407053	0.0784726	1.01e-07	1.5e-06
NEUROG3	116.479	2.59202	0.54702	1.01e-07	1.51e-06
ANKHD1-DT	350.982	1.34971	0.279434	1.04e-07	1.55e-06
LMTK3	107.342	2.55605	0.544327	1.05e-07	1.56e-06
SUPT4H1	7329.53	0.738227	0.147736	1.05e-07	1.56e-06
CIDECP1	401.771	0.859259	0.173734	1.06e-07	1.57e-06
ACBD7	2131.1	-0.548709	0.107879	1.07e-07	1.59e-06
ZC3H7B	10267.8	-0.473422	0.0923707	1.08e-07	1.6e-06
EXOSC5	3329.28	0.676685	0.135005	1.13e-07	1.67e-06
NMD3	4044.18	0.402842	0.0779533	1.13e-07	1.67e-06
SLC6A6	3658.78	-0.506623	0.0993365	1.14e-07	1.68e-06
MYBL1	721.319	-0.987768	0.202267	1.14e-07	1.68e-06
NOB1	2040.03	0.597863	0.118505	1.17e-07	1.73e-06
ENSG00000288912	104.058	1.664	0.349182	1.19e-07	1.76e-06
CD9	519.028	1.0291	0.211377	1.19e-07	1.76e-06
PAPOLA-DT	213.108	1.33314	0.277721	1.21e-07	1.79e-06
GINS4	566.369	-1.64081	0.345611	1.22e-07	1.8e-06
ATP6V0A1	12626.4	0.366752	0.0709132	1.24e-07	1.83e-06
CLSTN2	3052.75	-0.974397	0.200176	1.25e-07	1.84e-06
FBXW9	404.622	-0.870515	0.177674	1.28e-07	1.87e-06
NCBP2AS2	2188.8	0.850123	0.173223	1.3e-07	1.91e-06
ABLIM1	872.087	-1.30295	0.272672	1.33e-07	1.95e-06
ALG2	2730.15	0.6331	0.126662	1.35e-07	1.98e-06
ZNHIT3	2630.14	0.764672	0.154922	1.36e-07	1.99e-06
BMP7	19054.1	0.392043	0.0762867	1.39e-07	2.03e-06
CEP164	1518.38	-0.816943	0.166623	1.39e-07	2.03e-06
MRPL39	2985.15	0.50275	0.099235	1.4e-07	2.04e-06
UBA6-DT	551.466	1.10494	0.229719	1.41e-07	2.06e-06
SF3A1	21402.2	0.400243	0.0780867	1.43e-07	2.08e-06
CSNK1G2	6598.82	-0.420498	0.0822983	1.43e-07	2.09e-06
MAP3K10	1813.37	-0.637589	0.12807	1.46e-07	2.12e-06
RPL5	51505.6	0.602201	0.120363	1.48e-07	2.15e-06
SNRPD3	13447.5	0.623521	0.124676	1.49e-07	2.16e-06
PTPRF	8575.9	-0.600418	0.120259	1.49e-07	2.17e-06
STRAP	13385.4	0.469037	0.0937698	1.5e-07	2.18e-06
GTF2IP4	11437.6	-0.336931	0.0654422	1.54e-07	2.23e-06
FAM161A	576.884	-1.14716	0.240026	1.55e-07	2.24e-06
CEP78	4423.12	-0.547187	0.109182	1.58e-07	2.29e-06
SELENOO	2066.37	0.870765	0.179203	1.59e-07	2.31e-06
TDRKH	1564.23	-0.631083	0.127223	1.62e-07	2.34e-06
DANCR	6326.64	0.919792	0.190288	1.65e-07	2.38e-06
PRR3	1871.31	0.512916	0.102128	1.65e-07	2.38e-06
EMX2OS	907.975	-0.854759	0.176192	1.66e-07	2.39e-06
CCNA1	2302.61	-0.560524	0.112279	1.66e-07	2.4e-06
RTEL1-TNFRSF6B	195.069	-1.94247	0.416901	1.68e-07	2.42e-06
ARFGAP1	3042.99	-0.588386	0.118477	1.7e-07	2.44e-06
MSC	12878.9	0.651389	0.13168	1.73e-07	2.48e-06
DCX	1724.19	-0.86057	0.177759	1.74e-07	2.5e-06
MRPL20-DT	539.53	0.832185	0.171426	1.75e-07	2.51e-06
CCDC183-AS1	200.702	-1.36182	0.288853	1.77e-07	2.53e-06
BFAR	4360.56	0.492466	0.0988007	1.79e-07	2.56e-06
TMTC4	2965.01	-0.809972	0.16691	1.8e-07	2.58e-06
SF3B6	4298.06	0.721377	0.147344	1.85e-07	2.64e-06
AP5Z1	1186.77	-0.79267	0.163068	1.85e-07	2.64e-06
WDR4	1171.74	-0.526719	0.105511	1.88e-07	2.68e-06
NOVA1	408.895	-0.954962	0.1994	1.89e-07	2.69e-06
LINC00052	93.9295	3.53828	0.769298	1.93e-07	2.74e-06
SEPTIN11	13573.8	-0.356717	0.0700479	1.93e-07	2.74e-06
ABCB10	918.062	-0.885558	0.184234	1.98e-07	2.81e-06
ILDR2	7127.89	-1.04954	0.220351	1.98e-07	2.82e-06
TMEM218	656.559	-0.933992	0.195098	2e-07	2.83e-06
TMEM8B	357.166	-0.984222	0.206345	1.99e-07	2.83e-06
TMEM129	1428.18	-0.982531	0.205949	2e-07	2.84e-06
SUV39H2-DT	121.736	1.7265	0.371429	2.02e-07	2.86e-06
MAN2C1	697.534	-1.21558	0.258269	2.03e-07	2.87e-06
TMCO1	7184.74	0.517998	0.103889	2.05e-07	2.9e-06
SFMBT1	1561.59	-0.691198	0.141656	2.07e-07	2.93e-06
EEF1G	126092	0.489704	0.0987718	2.09e-07	2.96e-06
TIGD1	1244.99	0.686428	0.140671	2.14e-07	3.02e-06
ZMPSTE24	13648.7	0.385571	0.0762561	2.16e-07	3.04e-06
CAND2	2291.2	-0.549952	0.111206	2.22e-07	3.12e-06
FNIP2	2850.85	-0.54687	0.110554	2.22e-07	3.13e-06
MC5R	14.5075	8.04911	2.85569	2.23e-07	3.14e-06
SDHD	3507.1	0.61576	0.125486	2.25e-07	3.16e-06
BRIP1	4326.53	-0.49642	0.099818	2.27e-07	3.19e-06
BLOC1S2	2997.21	0.820367	0.170841	2.33e-07	3.27e-06
CDC34	8576.19	0.645896	0.132187	2.34e-07	3.27e-06
ACBD3	4007.6	0.471367	0.0944831	2.35e-07	3.29e-06
IPO13	4558.32	-0.53219	0.107696	2.38e-07	3.33e-06
PKD1P4	705.251	-1.36274	0.293206	2.39e-07	3.34e-06
OGA	8521.65	-0.484381	0.0975265	2.44e-07	3.42e-06
PRELID3B	8011.58	0.411853	0.0821533	2.46e-07	3.44e-06
ARHGEF37	360.381	-1.2192	0.261053	2.46e-07	3.44e-06
CNIH1	6028.68	0.498199	0.101187	2.49e-07	3.47e-06
POLRMTP1	702.143	0.795026	0.165692	2.5e-07	3.48e-06
SRF	6482.9	0.35671	0.0707088	2.5e-07	3.48e-06
ZDHHC8	1529.36	-0.818244	0.171073	2.51e-07	3.49e-06
THSD7B	1276.1	0.888021	0.186795	2.52e-07	3.5e-06
ANKRD10	1214.35	-0.729121	0.151297	2.59e-07	3.59e-06
RPAIN	4198.99	0.674512	0.13916	2.61e-07	3.62e-06
CYB561A3	1502.65	-0.641675	0.132019	2.63e-07	3.64e-06
AGO1	9638.77	-0.768383	0.160493	2.65e-07	3.66e-06
C17orf58	283.609	-1.17715	0.252937	2.76e-07	3.82e-06
LRRC3	2028.86	-0.586634	0.120252	2.79e-07	3.86e-06
ATP5PB	15706.3	0.493639	0.0999701	2.8e-07	3.87e-06
TMEM65	799.179	-0.753409	0.157306	2.82e-07	3.89e-06
STUM	508.125	-0.878762	0.185578	2.82e-07	3.89e-06
KCNJ14	177.835	1.56036	0.339435	2.83e-07	3.9e-06
ENSG00000264112	753.929	0.915914	0.193828	2.84e-07	3.92e-06
B3GLCT	1482.7	-0.568051	0.116291	2.85e-07	3.93e-06
IVNS1ABP	13910.5	-0.347342	0.0692892	2.91e-07	4e-06
MRPS25	1453.85	-1.15823	0.249311	2.92e-07	4.01e-06
TRERF1	695.831	-0.682114	0.141714	2.96e-07	4.07e-06
PSTPIP2	359.415	0.813645	0.171151	2.99e-07	4.1e-06
USP6NL	881.796	-0.680713	0.141569	3.04e-07	4.16e-06
PALM	5238.71	-0.51333	0.104743	3.08e-07	4.22e-06
DENND5A	2746.29	-0.735712	0.153977	3.08e-07	4.22e-06
INSYN1	122.769	2.13113	0.471504	3.12e-07	4.26e-06
SNHG8	1034.73	1.15973	0.250059	3.13e-07	4.27e-06
PSMB6	6979.68	0.43945	0.0895862	3.12e-07	4.27e-06
METTL15	2264.4	-0.445107	0.0900517	3.13e-07	4.27e-06
KIAA1143	9479.21	0.369769	0.0740846	3.18e-07	4.33e-06
KLF13	16722.1	-0.336567	0.0672583	3.17e-07	4.33e-06
DNAJC7	8744.32	0.419651	0.0844323	3.19e-07	4.34e-06
PLEKHA6	24584.6	-0.462741	0.0936105	3.21e-07	4.37e-06
CPLX2	15625.6	0.472771	0.0961788	3.24e-07	4.4e-06
PATL1	3658.14	0.584909	0.120602	3.3e-07	4.47e-06
DLG3	4153.51	-0.464235	0.0943247	3.29e-07	4.47e-06
ATG2A	1961.64	-0.660883	0.137439	3.3e-07	4.47e-06
MCF2L	3296.96	-0.741664	0.15575	3.3e-07	4.47e-06
HYOU1	23169.2	-0.43467	0.0880904	3.4e-07	4.6e-06
OSGEP	1332.83	-0.6716	0.140227	3.43e-07	4.64e-06
GOLGA7	2535.48	0.504632	0.103261	3.49e-07	4.72e-06
EVL	9411.87	-0.404133	0.081767	3.51e-07	4.75e-06
RPL34	15273.5	0.861418	0.186191	3.55e-07	4.78e-06
SRSF9	11327.2	0.413454	0.083652	3.54e-07	4.78e-06
SCAP	7566.17	-0.38882	0.0784659	3.55e-07	4.78e-06
DPYSL5	34813.2	-0.38574	0.0783461	3.58e-07	4.81e-06
GDAP1	2552.27	-0.553537	0.114126	3.58e-07	4.81e-06
ATP1B1	14514.4	0.387842	0.0783599	3.64e-07	4.89e-06
SYMPK	12896.4	-0.289037	0.0577339	3.66e-07	4.92e-06
GRPEL2	6892.26	0.489823	0.101536	3.71e-07	4.98e-06
ARSA	119.589	-2.36206	0.531546	3.83e-07	5.13e-06
STX2	3220.81	-0.379904	0.0768541	3.86e-07	5.17e-06
SELENOF	7200.94	0.516012	0.105203	3.89e-07	5.21e-06
SP4	1750.96	-0.725347	0.153185	3.92e-07	5.24e-06
SLC35B1	7628.55	0.621429	0.129587	3.93e-07	5.25e-06
ANKEF1	4638.43	0.402251	0.0815986	3.92e-07	5.25e-06
RPS13	33262.6	0.699014	0.14682	3.94e-07	5.26e-06
MOGS	2804.88	-0.426453	0.0868996	4.02e-07	5.36e-06
ILKAP	2944.24	-0.565556	0.117364	4.03e-07	5.37e-06
AK4	7978.37	0.570142	0.118347	4.04e-07	5.38e-06
THOC1	1880.31	0.507918	0.10456	4.06e-07	5.4e-06
HEPACAM2	30673	-0.365923	0.0741325	4.06e-07	5.4e-06
HIP1	16497.5	-0.685992	0.144854	4.13e-07	5.49e-06
FHDC1	4039	-0.473236	0.0972054	4.18e-07	5.55e-06
PALS2	819.198	-0.698016	0.147588	4.28e-07	5.68e-06
UBALD2	11167.5	0.442171	0.0904024	4.3e-07	5.71e-06
CCAR1	6517.97	-0.449811	0.0916939	4.33e-07	5.73e-06
LANCL1	5126.95	-0.449069	0.0922026	4.41e-07	5.83e-06
RPL7	51470.8	0.595047	0.124251	4.42e-07	5.84e-06
MMP16	1473.45	-0.833895	0.179056	4.51e-07	5.96e-06
GAS2L3	1992.67	-0.735862	0.156622	4.57e-07	6.04e-06
UBE2N	15137.4	0.417374	0.0853913	4.61e-07	6.09e-06
ZFYVE26	2456.09	-0.726093	0.154434	4.69e-07	6.18e-06
YTHDF3-DT	185.266	2.41539	0.545953	4.69e-07	6.19e-06
ENSG00000271855	163.692	2.09901	0.472897	4.77e-07	6.27e-06
TRAPPC2B	564.566	0.800791	0.171688	4.77e-07	6.27e-06
ZNF436-AS1	52.6224	3.28666	0.740632	4.78e-07	6.29e-06
SNRPB	24175.9	0.742786	0.15853	4.84e-07	6.36e-06
WWC3	1222.64	-0.996662	0.217404	4.85e-07	6.36e-06
BCKDK	1933.97	-0.548514	0.114501	4.86e-07	6.37e-06
ACBD4	190.09	-1.51239	0.337459	4.86e-07	6.38e-06
EIF3I	24394.9	0.408304	0.083591	4.88e-07	6.39e-06
COASY	3728.03	-0.468784	0.0968428	4.88e-07	6.39e-06
DNAH17	210.731	-1.38804	0.308946	4.9e-07	6.41e-06
CPSF1	5570.66	-0.591753	0.124661	4.98e-07	6.51e-06
KCNQ3	3371.43	-0.788839	0.169464	4.98e-07	6.51e-06
ODC1	16862.1	0.353398	0.0718584	4.99e-07	6.52e-06
HACD1	478.853	-1.10211	0.242481	5.02e-07	6.54e-06
RAN	42609.1	0.447691	0.0942616	5.06e-07	6.59e-06
LLGL2	1687.13	-0.644324	0.136477	5.14e-07	6.69e-06
CNNM1	1759.72	0.427293	0.0879486	5.18e-07	6.74e-06
GAR1	2028.3	0.857021	0.185452	5.23e-07	6.8e-06
USF1	1567.03	-0.694426	0.147965	5.23e-07	6.8e-06
CRYBA2	896.056	-0.799167	0.172218	5.26e-07	6.83e-06
KIF14	3644.41	-0.600862	0.126851	5.38e-07	6.98e-06
NHLH2	60.8157	2.45884	0.559381	5.42e-07	7.03e-06
ENSG00000247228	912.224	-0.825232	0.178644	5.44e-07	7.05e-06
SBDS	5656.75	0.554964	0.116451	5.48e-07	7.09e-06
RFC4	2129.32	-0.584827	0.123108	5.48e-07	7.09e-06
GTF2F1	10471	0.414129	0.0853082	5.53e-07	7.15e-06
GRK2	12848.2	-0.309278	0.0630358	5.55e-07	7.16e-06
XPNPEP3	4659.36	0.621101	0.1315	5.56e-07	7.17e-06
EPOP	1933.64	0.532446	0.111501	5.6e-07	7.22e-06
PDE6B	217.013	-1.83603	0.417103	5.7e-07	7.35e-06
MRAP2	2821.1	0.596072	0.125961	5.72e-07	7.37e-06
SCNM1	1758.55	0.693625	0.148443	5.89e-07	7.58e-06
MKI67	25729.3	-0.802715	0.174052	5.94e-07	7.64e-06
NGRN	10425.7	0.337399	0.0689876	5.96e-07	7.65e-06
MAGED4	3195.7	-0.463439	0.0964788	5.99e-07	7.7e-06
QSOX1	2695.07	-0.588932	0.124703	6.01e-07	7.71e-06
MUTYH	621.867	-1.07163	0.237429	6.08e-07	7.79e-06
FAM168A	7575.07	-0.380948	0.0785149	6.1e-07	7.81e-06
CCNA2	6396.75	-0.390306	0.0805581	6.1e-07	7.81e-06
GTPBP8	1437.25	0.527926	0.110939	6.12e-07	7.83e-06
COX20	1047.2	-0.848347	0.185151	6.26e-07	8e-06
SEPTIN4	91.636	-1.98861	0.454376	6.26e-07	8e-06
CAPN10-DT	141.589	1.34756	0.302814	6.39e-07	8.16e-06
C16orf95-DT	105.538	1.64497	0.37255	6.41e-07	8.18e-06
FUT4	3791.71	-0.45249	0.0944089	6.52e-07	8.32e-06
MVP	437.591	1.03962	0.230482	6.59e-07	8.4e-06
DGAT1	1142.26	-1.00385	0.222566	6.74e-07	8.58e-06
TOMM7	5444.3	0.909117	0.200001	6.76e-07	8.59e-06
NFATC2IP	4371.78	-0.481193	0.101012	6.75e-07	8.59e-06
RPL38	27442.9	0.683564	0.147047	6.79e-07	8.62e-06
SASS6	1349.4	-0.537445	0.113641	6.8e-07	8.63e-06
ACP1	8759.95	0.567195	0.120351	6.84e-07	8.68e-06
FAM66C	189.707	1.23893	0.278077	6.88e-07	8.72e-06
CUL4A	7705.47	0.329282	0.0677665	7.07e-07	8.95e-06
ARHGEF1	1779.98	-0.611768	0.130882	7.07e-07	8.95e-06
MSL3P1	412.928	0.809062	0.176788	7.11e-07	8.99e-06
EPHX1	2634.88	0.612757	0.131015	7.12e-07	9e-06
BANP	1325.4	0.768094	0.167275	7.2e-07	9.09e-06
CAMKV	225.119	-1.5142	0.345542	7.28e-07	9.18e-06
SPTY2D1	3929.7	0.413403	0.0861599	7.35e-07	9.26e-06
COPS8	6937.29	0.42121	0.0879584	7.55e-07	9.51e-06
RPL11	42298.2	0.615784	0.132059	7.59e-07	9.56e-06
EEF1AKMT4	1647.52	0.585071	0.12325	7.61e-07	9.57e-06
SMG5	8859.15	-0.41155	0.0859303	7.61e-07	9.57e-06
TEN1	643.409	0.840112	0.184745	7.68e-07	9.65e-06
TTC37	4367.63	-0.511901	0.108469	7.76e-07	9.74e-06
COX16	2455.87	0.688379	0.149137	7.77e-07	9.75e-06
GADD45A	1147.24	0.992205	0.220954	7.8e-07	9.77e-06
STX5	2289.25	-0.520107	0.110394	7.85e-07	9.84e-06
VDAC2	13413.3	0.571046	0.121941	7.9e-07	9.89e-06
TOMM40L	1239.54	-0.61069	0.131218	7.94e-07	9.93e-06
GNPDA1	1587.9	0.539753	0.114997	8.17e-07	1.02e-05
DAXX	9556.22	0.382819	0.0800176	8.14e-07	1.02e-05
INCENP	9868.01	-0.51699	0.109956	8.21e-07	1.02e-05
POP7	3121.47	0.576206	0.123394	8.26e-07	1.03e-05
ZC3H10	694.273	-0.905733	0.2014	8.37e-07	1.04e-05
CNBD2	381.335	1.55695	0.357493	8.43e-07	1.05e-05
ENSG00000229178	105.555	3.45856	0.812351	8.52e-07	1.06e-05
PIGO	2083.08	-0.38218	0.0798447	8.51e-07	1.06e-05
ZNF571	479.105	1.03923	0.233409	8.59e-07	1.07e-05
WASL-DT	522.169	0.951294	0.212245	8.57e-07	1.07e-05
SETD4	732.86	0.671491	0.145896	8.64e-07	1.07e-05
CLIC4	22530	-0.337334	0.0701738	8.66e-07	1.07e-05
FRMD1	892.111	-0.660065	0.143322	8.6e-07	1.07e-05
ECEL1	258.723	1.27969	0.291556	8.73e-07	1.08e-05
CHMP5	4195.12	0.457203	0.0965656	8.72e-07	1.08e-05
JAG2	7031.69	-0.486787	0.103277	8.7e-07	1.08e-05
ENSG00000289043	51.531	2.96865	0.695208	8.8e-07	1.09e-05
CHORDC1	2482.61	0.566906	0.121481	8.87e-07	1.09e-05
PDHX	2805.84	0.46542	0.0984499	8.86e-07	1.09e-05
DIRAS1	8201.85	-0.426826	0.0900165	8.83e-07	1.09e-05
FUBP3	5106.15	0.426324	0.0898353	8.95e-07	1.1e-05
SESN2	2987.69	0.425243	0.0896047	9.14e-07	1.12e-05
CAMK2B	1165.3	-0.641237	0.139109	9.1e-07	1.12e-05
CHKB-DT	163.633	-1.34825	0.309062	9.14e-07	1.12e-05
ZPR1	4250.19	0.569959	0.122558	9.19e-07	1.13e-05
FAT4	1188.46	0.788674	0.174215	9.3e-07	1.14e-05
CHN1	5818.63	0.403287	0.0847794	9.3e-07	1.14e-05
ENSG00000286931	397.334	-0.977673	0.219763	9.3e-07	1.14e-05
UBE2G2	17523.6	-0.326676	0.068043	9.39e-07	1.15e-05
NHLRC3	455.751	-0.931835	0.208779	9.41e-07	1.15e-05
RPL18	36027.2	0.758289	0.166984	9.56e-07	1.17e-05
RPL29	45071.6	0.591058	0.127601	9.6e-07	1.17e-05
KCNK3	1342.85	0.558574	0.120158	9.55e-07	1.17e-05
ACSL4	2492.92	-0.618946	0.133717	9.53e-07	1.17e-05
NOMO2	13547.9	0.404039	0.0856444	9.77e-07	1.19e-05
GTPBP4	7365.38	0.530538	0.112421	9.87e-07	1.2e-05
KIAA0100	14638.6	-0.675022	0.147735	9.85e-07	1.2e-05
EMC9	1196.62	-0.69607	0.152664	9.81e-07	1.2e-05
MRPL10	3894.89	0.578496	0.124645	9.96e-07	1.21e-05
RPL3	114241	0.450119	0.0964657	9.99e-07	1.22e-05
MRPL19	4246.54	0.432061	0.0915664	1.01e-06	1.22e-05
NVL	2723.44	0.484902	0.103433	1.01e-06	1.23e-05
SPPL2B	3083.72	-0.567171	0.122631	1.02e-06	1.24e-05
TMEM254	1231.79	-0.682959	0.149855	1.02e-06	1.24e-05
ZWINT	8538.82	-0.475851	0.101512	1.03e-06	1.25e-05
MYLIP	583.619	0.876362	0.196291	1.05e-06	1.27e-05
NACA	26258.5	0.678734	0.148832	1.05e-06	1.27e-05
MYEF2	6675.06	-0.336609	0.0705504	1.05e-06	1.27e-05
SHC2	5475.68	-0.51347	0.110118	1.05e-06	1.27e-05
PGAP2	953.464	-0.867467	0.194389	1.05e-06	1.27e-05
OPHN1	2633.98	-0.50739	0.10903	1.07e-06	1.29e-05
PRPF40B	377.46	-0.970551	0.219641	1.07e-06	1.3e-05
NEK8	231.254	-1.69323	0.39727	1.09e-06	1.31e-05
NFKBIL1	1570.79	0.621456	0.135787	1.12e-06	1.35e-05
C15orf40	1437.44	-0.750857	0.166834	1.13e-06	1.35e-05
GORASP2	7015.24	0.43466	0.0925234	1.13e-06	1.36e-05
STK17A	1387.91	0.628308	0.13764	1.15e-06	1.38e-05
RPP38-DT	90.9581	2.05251	0.48427	1.16e-06	1.39e-05
DNAJB9	1530.72	0.609558	0.133193	1.16e-06	1.39e-05
DHX34	2493.15	0.481297	0.103334	1.16e-06	1.39e-05
ENSA	13784.3	-0.480375	0.101988	1.16e-06	1.39e-05
DENND4A	1186.63	-0.536238	0.116136	1.17e-06	1.4e-05
AURKB	1744.02	-0.802797	0.179644	1.17e-06	1.4e-05
SLC8A2	1291.27	-0.910426	0.206104	1.18e-06	1.41e-05
BRCA1	4024.46	-0.580884	0.126657	1.19e-06	1.42e-05
GADD45G	1689.53	1.06809	0.244299	1.2e-06	1.43e-05
SRPK3	495.426	-1.85521	0.438751	1.21e-06	1.45e-05
SYF2	2198.14	0.891931	0.201443	1.23e-06	1.46e-05
ZBTB40	2624.59	-0.705759	0.156689	1.23e-06	1.47e-05
VPS13A	7943.98	-0.617745	0.135784	1.27e-06	1.51e-05
PIK3R2	21432	-0.359944	0.0762741	1.28e-06	1.52e-05
ASL	607.928	-0.773344	0.173293	1.28e-06	1.53e-05
STAG3L3	803.93	-0.97277	0.222047	1.28e-06	1.53e-05
TUBB6	393.452	0.970429	0.221471	1.3e-06	1.54e-05
DALRD3	326.729	-0.853598	0.193001	1.3e-06	1.54e-05
MRPL32	2068.69	0.64561	0.142469	1.31e-06	1.55e-05
SLC25A29	3368.23	-0.548469	0.119662	1.33e-06	1.57e-05
GNB1L	1849.8	0.76968	0.172594	1.33e-06	1.58e-05
SYNM	19737.5	-0.562398	0.121977	1.36e-06	1.6e-05
PPIH	3413.53	0.844596	0.191028	1.37e-06	1.61e-05
RPL9	20247.9	0.7428	0.166215	1.36e-06	1.61e-05
SGO1	1242.42	-0.643065	0.142328	1.37e-06	1.61e-05
HECW2	5144.18	0.508125	0.110252	1.37e-06	1.62e-05
NCBP3	6664.45	-0.81139	0.183194	1.37e-06	1.62e-05
NUDT9	3114.63	0.67661	0.150358	1.38e-06	1.63e-05
DEDD2	3377.1	0.473457	0.104361	1.4e-06	1.65e-05
KATNBL1	970.19	-0.608547	0.134212	1.4e-06	1.65e-05
ICA1L	1181.5	-0.762138	0.17162	1.45e-06	1.7e-05
APPL2	985.58	-0.810076	0.183397	1.45e-06	1.71e-05
YBX3	2248.83	0.414785	0.0890965	1.47e-06	1.73e-05
DYNC2I2	18468	-0.382152	0.0818251	1.48e-06	1.74e-05
UCKL1	1338.48	-0.511091	0.111448	1.49e-06	1.75e-05
CLIP1	1686.14	-0.554867	0.12205	1.49e-06	1.75e-05
LSM8	3380.99	-0.991931	0.228617	1.5e-06	1.75e-05
MBTPS1-DT	129.199	2.11501	0.506352	1.51e-06	1.77e-05
XYLT2	806.009	-0.846647	0.192773	1.52e-06	1.77e-05
ENSG00000280383	75.7258	2.42287	0.583606	1.53e-06	1.78e-05
FAM30A	517.462	-0.817375	0.185687	1.52e-06	1.78e-05
NIT1	436.124	-0.964566	0.222133	1.54e-06	1.8e-05
MDM2	13933.8	0.662665	0.14771	1.55e-06	1.81e-05
CALU	12112.2	0.367503	0.0786102	1.55e-06	1.81e-05
WAC-AS1	1159.39	-0.557502	0.122662	1.55e-06	1.81e-05
CORO1A	280.373	-1.5013	0.357016	1.55e-06	1.81e-05
BTAF1	3339.52	-0.454449	0.0985848	1.56e-06	1.82e-05
LPAR3	558.443	0.805015	0.182672	1.57e-06	1.83e-05
DNAJB11	8375.8	0.405445	0.0882841	1.58e-06	1.84e-05
CCDC189	134.569	-1.83404	0.439513	1.59e-06	1.85e-05
AQP4	381.411	1.02353	0.236913	1.6e-06	1.86e-05
DHRS3	2939.42	0.511148	0.11172	1.61e-06	1.86e-05
LARGE1	2163.66	-0.433559	0.0938198	1.61e-06	1.86e-05
EBF4	99.0902	-2.3349	0.565288	1.6e-06	1.86e-05
TAF9B	2638.77	-0.43187	0.0934382	1.61e-06	1.87e-05
ATP11C	2883	-0.681605	0.152984	1.65e-06	1.91e-05
TSPAN18	279.507	1.44471	0.343385	1.68e-06	1.94e-05
AKAP8L	5333.8	0.39523	0.0851604	1.68e-06	1.94e-05
DTX3	2215.7	-0.537106	0.118154	1.68e-06	1.94e-05
AGPAT4	427.456	-0.986765	0.229055	1.68e-06	1.94e-05
SLC19A1	3225.36	-0.547122	0.120216	1.71e-06	1.97e-05
TMED9	7525.43	0.610632	0.135918	1.72e-06	1.98e-05
TMEM165	3454.55	0.509828	0.111841	1.71e-06	1.98e-05
PFAS	5303.94	-0.591114	0.132455	1.73e-06	1.99e-05
ENSG00000243176	387.691	0.993339	0.230607	1.74e-06	2e-05
SLC25A36	4244.46	0.556496	0.123098	1.77e-06	2.03e-05
PSMB2	17275.9	0.482745	0.10561	1.77e-06	2.04e-05
HEXA	3217.35	-0.40693	0.0881154	1.79e-06	2.05e-05
ADAMTS13	95.9094	-1.84327	0.444171	1.8e-06	2.07e-05
SPIDR	2193.71	-0.737871	0.167595	1.81e-06	2.08e-05
GLOD4	6223.28	0.342851	0.0736439	1.85e-06	2.12e-05
RPL6	58855.8	0.433044	0.0963886	1.88e-06	2.15e-05
MAP2K6	370.317	-1.47199	0.353037	1.89e-06	2.16e-05
SARAF	4004.66	0.436887	0.0951803	1.9e-06	2.17e-05
ENSG00000288906	131.6	1.61906	0.388758	1.92e-06	2.19e-05
ST6GALNAC4	1261.25	-0.596219	0.133173	1.93e-06	2.21e-05
KIF1A	89593.2	-0.625689	0.140507	1.94e-06	2.21e-05
PBX2	2296.75	-0.626945	0.140495	1.94e-06	2.21e-05
DHFR2	730.293	-0.860312	0.198594	1.94e-06	2.21e-05
NELFE	4927.93	-0.39466	0.0856899	1.96e-06	2.23e-05
ARMCX3	2372.15	0.627099	0.140876	1.98e-06	2.25e-05
HDGF	37402.8	0.389012	0.084649	1.97e-06	2.25e-05
FCGRT	1130.04	-0.822278	0.18943	1.98e-06	2.25e-05
GRK4	1143.48	-0.500999	0.110591	1.99e-06	2.26e-05
ZNF81	1343.41	0.918106	0.213397	2.03e-06	2.3e-05
POLR1D	7287.63	0.490545	0.105834	2.03e-06	2.3e-05
DCAF12	8802.2	0.300366	0.0644147	2.03e-06	2.3e-05
DRG1	8764.84	0.381422	0.0826963	2.04e-06	2.31e-05
SPATA5	907.006	-0.774606	0.177738	2.04e-06	2.32e-05
ENSG00000289440	159.04	1.09983	0.259449	2.07e-06	2.35e-05
SCAPER	1694.04	-0.81849	0.188909	2.08e-06	2.36e-05
FAM95C	376.118	-1.47764	0.356254	2.12e-06	2.39e-05
PIDD1	1539.74	-0.757582	0.173786	2.12e-06	2.4e-05
LAPTM4B	8468.86	0.34424	0.0750863	2.15e-06	2.42e-05
NIM1K	1992.2	0.462839	0.101885	2.16e-06	2.43e-05
TBC1D24	7710.67	-0.565726	0.12668	2.16e-06	2.43e-05
TMBIM6	40158.3	0.387096	0.0849896	2.16e-06	2.44e-05
DYNC1I2	5381.1	-0.427546	0.0937277	2.18e-06	2.45e-05
CXCL12	209.947	-1.2605	0.301247	2.18e-06	2.45e-05
STEAP3	3448.74	0.407576	0.0890499	2.19e-06	2.46e-05
FCSK	746.537	-0.824313	0.190893	2.19e-06	2.46e-05
CSMD3	530.468	-1.48199	0.35855	2.19e-06	2.46e-05
PCDH7	156.886	-1.57159	0.380975	2.21e-06	2.48e-05
STRIP2	278.668	-1.14355	0.272081	2.22e-06	2.49e-05
LRRC24	1611.59	-0.457539	0.100847	2.23e-06	2.5e-05
C9orf78	5279.58	0.459786	0.101549	2.24e-06	2.51e-05
PPCS	1517.17	-0.56921	0.127806	2.3e-06	2.57e-05
MAPK11	308.736	-1.17714	0.281206	2.3e-06	2.57e-05
TMUB2	1830.69	0.522881	0.116564	2.31e-06	2.58e-05
RBM4B	2340.6	0.473585	0.104766	2.31e-06	2.58e-05
IL11RA	248.895	-1.14722	0.273532	2.31e-06	2.58e-05
MINDY1	1148.08	-0.49572	0.110114	2.32e-06	2.59e-05
ARGLU1	2579.3	-0.479023	0.106183	2.33e-06	2.6e-05
THOC3	6952	0.312134	0.0674583	2.35e-06	2.62e-05
ENSG00000288728	73.0658	1.85692	0.454015	2.36e-06	2.63e-05
SMC6	3261.87	-0.50502	0.112473	2.38e-06	2.65e-05
GPR137	4683.07	-0.405114	0.0888568	2.39e-06	2.66e-05
TRIM4	2325.45	0.520292	0.116034	2.4e-06	2.67e-05
ZCCHC8	3026.32	0.37279	0.0814005	2.44e-06	2.71e-05
FBXL14	925.271	-0.529189	0.118527	2.44e-06	2.71e-05
CALCB	2901.4	0.723722	0.166462	2.48e-06	2.75e-05
SPINT2	27047.1	0.58193	0.13114	2.49e-06	2.76e-05
ANLN	4379.83	-0.627004	0.142742	2.49e-06	2.76e-05
CNPY3	3661.22	0.565129	0.127294	2.52e-06	2.79e-05
ENSG00000255108	203.384	1.09833	0.262175	2.59e-06	2.87e-05
VPS45	5506.94	0.486316	0.108163	2.61e-06	2.88e-05
TRAPPC6B	2224.35	-0.422499	0.0933992	2.65e-06	2.92e-05
ENSG00000260805	321.955	1.32256	0.320389	2.7e-06	2.98e-05
SELENOS	2130.26	0.678629	0.155898	2.71e-06	2.99e-05
MBD3	16008.4	-0.390858	0.0860742	2.71e-06	2.99e-05
VAPB	12406.2	0.349618	0.0764829	2.73e-06	3.01e-05
LARS1	13228	-0.557027	0.125919	2.73e-06	3.01e-05
CMTM6	2477.32	0.414042	0.0916018	2.75e-06	3.02e-05
AADAT	476.227	-1.16934	0.281764	2.75e-06	3.03e-05
ENSG00000186019	106.823	1.91253	0.473774	2.78e-06	3.05e-05
ARPC5L	4806.72	0.62756	0.14325	2.77e-06	3.05e-05
EIF3G	10252.9	0.471336	0.105204	2.8e-06	3.08e-05
ANAPC1P2	966.405	0.592366	0.134766	2.83e-06	3.1e-05
ENSG00000277383	84.5242	2.05311	0.509676	2.86e-06	3.14e-05
PRPSAP1	2691.59	-0.474104	0.106104	2.9e-06	3.17e-05
ENSG00000285628	347.248	-1.20988	0.292925	2.9e-06	3.17e-05
ESYT1	8569.09	-0.361002	0.0794135	2.93e-06	3.2e-05
SLC8A1	825.149	-0.890762	0.21103	2.95e-06	3.22e-05
RPL27	22784.4	0.62718	0.143733	2.99e-06	3.27e-05
FAM83G	3060.28	0.548052	0.12416	2.99e-06	3.27e-05
PSAT1	4032.63	-0.44698	0.099864	3.02e-06	3.3e-05
TSC2	7265.53	-0.40132	0.0889621	3.05e-06	3.33e-05
MIAT	4918.3	-0.853692	0.20185	3.06e-06	3.34e-05
TPX2	42386.2	-0.274551	0.0598312	3.07e-06	3.35e-05
RCOR2	7570.87	-0.365834	0.0807251	3.08e-06	3.35e-05
RIPK1	1920.32	-0.451394	0.101045	3.13e-06	3.41e-05
GOLGA1	1869.73	-0.745691	0.174467	3.18e-06	3.45e-05
ESRP2	739.549	-0.812457	0.191613	3.17e-06	3.45e-05
SPIN3	413.817	-1.06407	0.256767	3.18e-06	3.45e-05
CCDC51	2075.47	0.59184	0.135393	3.19e-06	3.46e-05
BCDIN3D	624.439	0.723773	0.168682	3.2e-06	3.47e-05
SLC25A4	6764	0.359434	0.0793127	3.2e-06	3.47e-05
AP1B1	15716.8	-0.359441	0.0792557	3.22e-06	3.49e-05
SNX18P3	293.683	-1.43411	0.353406	3.24e-06	3.51e-05
ENSG00000268543	53.9111	-1.90168	0.474244	3.25e-06	3.52e-05
CEP170B	2105.33	-0.524056	0.118946	3.28e-06	3.55e-05
NPNT	706.964	-0.743474	0.174165	3.28e-06	3.55e-05
HMMR	3835.12	-0.689433	0.157506	3.31e-06	3.57e-05
DPY19L2	606.375	-1.01443	0.244499	3.32e-06	3.59e-05
EIF4B	49139.1	0.368514	0.0826598	3.41e-06	3.68e-05
CIT	4513.76	-0.697244	0.162664	3.41e-06	3.68e-05
PSMC3IP	1113.1	-0.486897	0.110124	3.45e-06	3.72e-05
NIFK	3701.91	0.508099	0.115268	3.46e-06	3.73e-05
MCM7	33654	-0.264361	0.0579927	3.51e-06	3.78e-05
ST6GALNAC5	3827.38	-0.466042	0.105218	3.56e-06	3.83e-05
CPE	17198.8	0.497812	0.112853	3.58e-06	3.85e-05
THRA	7484.26	-0.274556	0.0602695	3.62e-06	3.89e-05
CRAMP1	4163.31	0.587366	0.135203	3.63e-06	3.9e-05
SNHG15	726.665	0.773126	0.182633	3.64e-06	3.91e-05
ZNF805	1007.21	0.628343	0.145474	3.65e-06	3.91e-05
BTF3	31935.6	0.529562	0.120032	3.65e-06	3.91e-05
CKAP2	8883.59	-0.306166	0.0675379	3.68e-06	3.94e-05
MYBL2	35636.9	-0.346124	0.0768414	3.71e-06	3.97e-05
ZNF619	526.79	-1.04732	0.254662	3.71e-06	3.97e-05
RPIA	2564.38	0.735288	0.173007	3.72e-06	3.98e-05
TM9SF4	5777.88	0.508405	0.115758	3.74e-06	3.99e-05
HMGN5	4089.13	-0.541178	0.123953	3.74e-06	3.99e-05
GRIK2	2184.26	-0.906231	0.217693	3.73e-06	3.99e-05
ZBTB9	1373.46	0.603	0.139328	3.75e-06	4e-05
LSG1	5079.23	0.416111	0.093389	3.78e-06	4.03e-05
ARRDC4	1195.46	0.725696	0.17074	3.8e-06	4.05e-05
MAZ	43183.1	-0.335021	0.0743941	3.81e-06	4.06e-05
TCP1	31565.9	0.360722	0.0803343	3.85e-06	4.1e-05
ERCC5	2270.96	-0.69736	0.165801	3.85e-06	4.1e-05
LSM3	6050.42	0.699498	0.164375	3.91e-06	4.16e-05
ENSG00000289065	102.827	1.72306	0.433549	3.94e-06	4.18e-05
TAF1C	1176.56	-0.793995	0.189006	3.94e-06	4.18e-05
MORN4	1397.26	0.937553	0.226472	3.98e-06	4.22e-05
REXO5	554.021	-1.0203	0.248896	4.05e-06	4.29e-05
MAX	4472.74	0.476699	0.108463	4.12e-06	4.36e-05
CRLS1	2375.46	0.467195	0.105657	4.11e-06	4.36e-05
C2orf49-DT	305.544	0.8652	0.207845	4.13e-06	4.37e-05
C4orf54	225.577	1.06324	0.260151	4.17e-06	4.4e-05
RPL27A	47664.4	0.626321	0.144133	4.16e-06	4.4e-05
WDTC1	8582.92	-0.305706	0.0678472	4.16e-06	4.4e-05
ACYP1	1107.11	1.01139	0.246497	4.2e-06	4.43e-05
RNF216	4047.23	-0.429665	0.0972574	4.23e-06	4.46e-05
DGKB	213.402	-1.9476	0.496921	4.23e-06	4.46e-05
GALNT12	512.129	-0.745898	0.177191	4.26e-06	4.49e-05
PLA2G6	479.458	-0.829153	0.19887	4.26e-06	4.49e-05
ADGRG5	624.015	-0.835763	0.200874	4.27e-06	4.5e-05
BCL3	14.1917	7.83238	2.98202	4.3e-06	4.53e-05
PDLIM2	787.213	0.803278	0.192354	4.4e-06	4.63e-05
PANX1	2783.1	-0.527871	0.121296	4.42e-06	4.65e-05
ZFAND2A	550.504	0.775867	0.18535	4.44e-06	4.66e-05
SLC6A18	108.996	-1.82583	0.464635	4.45e-06	4.67e-05
TOMM40	11727.9	0.34614	0.0773937	4.47e-06	4.69e-05
FBL	15011	0.468038	0.106812	4.53e-06	4.75e-05
TPGS2	6964.8	-0.513511	0.11717	4.53e-06	4.75e-05
CDC42BPA	3052.98	-0.694235	0.164398	4.54e-06	4.75e-05
TPT1	95748.5	0.471623	0.110021	4.55e-06	4.76e-05
SNHG16	14431.4	0.4522	0.103055	4.57e-06	4.78e-05
ZSCAN12P1	136.185	-1.60253	0.406038	4.57e-06	4.78e-05
CTBS	718.633	0.658671	0.155168	4.62e-06	4.83e-05
HMCN2	278.86	-1.87373	0.480348	4.68e-06	4.88e-05
DTNB	1847.8	-0.578176	0.134842	4.73e-06	4.93e-05
LINC02894	857.218	0.715837	0.170253	4.74e-06	4.94e-05
TSKU	1238.14	0.657458	0.154996	4.75e-06	4.95e-05
ALG9	3811.12	0.40979	0.0925645	4.75e-06	4.95e-05
AAGAB	6595.56	0.375361	0.0846685	4.78e-06	4.98e-05
B3GNT5	350.881	0.939522	0.229384	4.82e-06	5.01e-05
IGBP1	3670.73	0.513835	0.117994	4.82e-06	5.01e-05
ENSG00000277701	273.812	-1.31016	0.329422	4.83e-06	5.01e-05
HOXD4	1192.79	0.569937	0.132858	4.88e-06	5.07e-05
DHX40	7145.4	0.337566	0.0758222	4.95e-06	5.14e-05
SCP2	6998.97	0.541662	0.125811	4.98e-06	5.16e-05
NUCB1	4495.8	-0.390775	0.0888805	4.99e-06	5.17e-05
COMTD1	1133.59	-0.849457	0.206175	5e-06	5.17e-05
EPHA10	757.539	-0.687551	0.163633	5.06e-06	5.24e-05
GTF2IRD2B	1861.63	0.559218	0.130431	5.09e-06	5.26e-05
TCF20	6212.91	-0.385899	0.0873924	5.09e-06	5.26e-05
ABITRAM	787.178	0.595969	0.139825	5.1e-06	5.27e-05
NAA25	3245.72	0.42374	0.0966646	5.11e-06	5.28e-05
RBM3	42466.8	0.372522	0.0863361	5.11e-06	5.28e-05
PLEKHA3	1763.63	0.724069	0.173129	5.14e-06	5.3e-05
RABAC1	1146	-0.830056	0.201339	5.14e-06	5.3e-05
NPM1	50663.6	0.448095	0.102617	5.16e-06	5.31e-05
PPA1	10442.4	0.491775	0.113464	5.18e-06	5.33e-05
LDLR	5222.09	-0.32743	0.0736519	5.19e-06	5.34e-05
BCAS2	2984.99	0.439166	0.100565	5.24e-06	5.38e-05
BMP8B	2007.3	-0.500194	0.115782	5.24e-06	5.38e-05
FOXD2-AS1	795.095	0.65116	0.154266	5.24e-06	5.39e-05
ENSG00000272578	121.145	-1.61092	0.413326	5.31e-06	5.46e-05
RBM24	5812.7	0.404797	0.0922922	5.35e-06	5.48e-05
VPS28	2794.51	-0.472319	0.108946	5.35e-06	5.48e-05
EBLN3P	3055.72	-0.502169	0.116581	5.35e-06	5.48e-05
SLC7A6	8003.69	0.415286	0.0951696	5.43e-06	5.56e-05
SLC39A14	6740.43	0.318829	0.0720168	5.48e-06	5.6e-05
PIGP	913.373	-0.679902	0.162265	5.47e-06	5.6e-05
YTHDF1	5892.29	0.384271	0.0873899	5.5e-06	5.62e-05
LRRN1	1360.49	-0.503219	0.116845	5.5e-06	5.62e-05
COBLL1	2273.69	0.503298	0.116818	5.56e-06	5.67e-05
BACE1	6509.4	-0.38911	0.0885715	5.56e-06	5.67e-05
TM6SF1	220.768	-1.46652	0.374918	5.66e-06	5.77e-05
TGDS	554.034	0.898532	0.220558	5.68e-06	5.79e-05
KDM4C	1518.9	-0.503819	0.117151	5.7e-06	5.8e-05
GOLGA6C	57.865	-1.97332	0.512227	5.77e-06	5.87e-05
SNRPE	4025.94	0.692117	0.16586	5.81e-06	5.92e-05
C1QTNF6	125.411	-2.12891	0.555558	5.83e-06	5.93e-05
MED14OS	34.2384	3.25468	0.854124	5.85e-06	5.94e-05
MRPL55	1407.71	0.710938	0.170919	5.86e-06	5.94e-05
FOSL2	1492.57	0.402505	0.0921093	5.85e-06	5.94e-05
GLG1	8563.45	-0.490576	0.113094	5.85e-06	5.94e-05
NRTN	123.06	1.34306	0.341124	5.89e-06	5.97e-05
GJC2	345.612	0.869299	0.213001	5.89e-06	5.97e-05
COA6-AS1	78.8682	2.90018	0.760906	5.91e-06	5.98e-05
MED6	1986.68	0.80079	0.195032	5.95e-06	6.02e-05
TMEM141	1074.02	-0.807654	0.196996	5.95e-06	6.02e-05
SLC31A1	4525.23	0.335741	0.0760876	5.97e-06	6.04e-05
EAPP	2585.62	0.627584	0.149259	6.07e-06	6.14e-05
KCNH2	4675.95	-0.413712	0.0950949	6.08e-06	6.14e-05
ZNF428	5329.26	0.604523	0.143297	6.1e-06	6.15e-05
FLOT1	5534.93	-0.330219	0.0748892	6.1e-06	6.15e-05
AP4M1	1396.72	-0.940761	0.233274	6.09e-06	6.15e-05
UQCRH	24723.8	0.662324	0.159045	6.13e-06	6.18e-05
SNRPB2	4488.09	0.609951	0.144854	6.16e-06	6.2e-05
EML6	469.551	-1.47831	0.380403	6.16e-06	6.2e-05
ADRM1	6501.11	0.373439	0.0853078	6.22e-06	6.25e-05
ENSG00000260563	165.991	1.80346	0.467834	6.24e-06	6.27e-05
RPRM	174.18	1.90859	0.496121	6.26e-06	6.29e-05
CDC123	5601.93	0.443058	0.102314	6.27e-06	6.3e-05
RETSAT	1148.71	-0.779353	0.190139	6.27e-06	6.3e-05
HYPK	3960.9	0.692007	0.166636	6.33e-06	6.35e-05
ENSG00000254682	458.135	1.86958	0.485521	6.34e-06	6.36e-05
TMEM132C	54.2714	2.97875	0.786879	6.51e-06	6.52e-05
SCN3B	925.947	-0.569249	0.134918	6.59e-06	6.6e-05
STAG3L1	231.187	-1.05138	0.264634	6.74e-06	6.75e-05
KICS2	792.62	0.595488	0.141898	6.78e-06	6.78e-05
CRELD1	1743.87	-0.531702	0.125465	6.83e-06	6.82e-05
ZNF720	580.185	-0.821382	0.202355	6.83e-06	6.83e-05
PRIM1	1780.48	-0.55757	0.132192	6.89e-06	6.88e-05
GID8	7469.92	0.384214	0.0884828	7.04e-06	7.03e-05
FUT11	1288.69	-0.693842	0.16834	7.06e-06	7.04e-05
LCE1E	14.3529	5.47504	1.64589	7.08e-06	7.06e-05
PEF1	5789.05	0.361471	0.0829962	7.16e-06	7.13e-05
STK36	516.273	-1.01748	0.256613	7.16e-06	7.13e-05
TMEM87A	4860.08	0.383627	0.0885396	7.22e-06	7.18e-05
NUDT16L1	3649.79	0.536361	0.12678	7.28e-06	7.23e-05
JCAD	2204.17	0.589833	0.141012	7.31e-06	7.27e-05
E2F3	8102.73	0.307393	0.0700122	7.32e-06	7.27e-05
CTU1	856.621	0.605487	0.145098	7.34e-06	7.28e-05
GDF15	41.2371	4.35812	1.17705	7.43e-06	7.37e-05
MEGF6	80.7873	-2.6897	0.725268	7.47e-06	7.41e-05
FRMD3	725.549	0.625287	0.150493	7.49e-06	7.42e-05
PITX1	21268.3	-0.322015	0.0737029	7.51e-06	7.44e-05
PKP4	8482.6	-0.364919	0.084173	7.53e-06	7.46e-05
SIRT1	5172.35	0.316232	0.0722697	7.55e-06	7.47e-05
MIER2	2271.51	0.739397	0.181091	7.56e-06	7.48e-05
PRKCI	2637.14	-0.578176	0.138231	7.58e-06	7.49e-05
LINC01376	27.7974	3.33102	0.886058	7.74e-06	7.64e-05
CCNF	9886.75	-0.40557	0.0943645	7.76e-06	7.66e-05
ACTG1	120749	0.402403	0.0930114	7.83e-06	7.72e-05
TEX264	4367.5	0.454918	0.106681	7.92e-06	7.8e-05
CLTCL1	1023.5	-1.00829	0.25768	8.02e-06	7.9e-05
RBFA	1541.28	-0.66716	0.162474	8.07e-06	7.94e-05
UNC93B1	354.941	0.917815	0.23063	8.12e-06	7.99e-05
NME1	18004.4	0.6051	0.145779	8.13e-06	7.99e-05
NUP160	8878.95	0.302742	0.0693285	8.12e-06	7.99e-05
SYN1	2093.25	0.437119	0.102343	8.15e-06	8e-05
ENSG00000279970	594.11	-0.652136	0.158566	8.2e-06	8.05e-05
PPP1R3F	2158.22	0.553538	0.13218	8.22e-06	8.06e-05
SLC4A11	184.815	1.79683	0.476334	8.23e-06	8.08e-05
RIMKLB	958.687	-0.7304	0.179832	8.26e-06	8.09e-05
ARMT1	1812.17	0.421591	0.0985164	8.29e-06	8.11e-05
SOX4	22607	-0.474966	0.112714	8.27e-06	8.11e-05
ADPRHL1	663.195	0.874003	0.21884	8.31e-06	8.13e-05
CUX2	1601.9	0.508683	0.120725	8.3e-06	8.13e-05
NUDCD2	2387.66	0.889899	0.223426	8.4e-06	8.21e-05
CLDN4	769.922	0.832198	0.20773	8.47e-06	8.28e-05
TMEM242	1576.34	0.557535	0.133626	8.5e-06	8.3e-05
PRR13	1782.95	0.474916	0.112191	8.5e-06	8.3e-05
ENSG00000279133	200.295	-1.04097	0.265953	8.59e-06	8.38e-05
ENSG00000258634	597.176	-0.802266	0.199998	8.67e-06	8.45e-05
CBLN1	1319.04	-0.916219	0.231497	8.68e-06	8.45e-05
INPP4A	1805.5	-0.431013	0.101238	8.72e-06	8.49e-05
PPP1R12C	2367.51	-0.50915	0.121131	8.72e-06	8.49e-05
SRSF5	6380.18	0.534495	0.127717	8.76e-06	8.52e-05
TOMM22	8161.74	0.396932	0.0927102	8.77e-06	8.53e-05
TMEM185B	3388.97	0.515272	0.122826	8.85e-06	8.6e-05
LHX2	2110.73	-0.524721	0.125144	8.87e-06	8.61e-05
C11orf68	1437.71	0.609406	0.147667	8.9e-06	8.63e-05
TINF2	1502.97	-0.806504	0.201528	8.91e-06	8.64e-05
SUMO1	10046.5	0.338052	0.0782391	9.04e-06	8.77e-05
CORO2A	17135.5	-0.369794	0.0862578	9.09e-06	8.8e-05
AAR2	4065.46	0.335345	0.077646	9.1e-06	8.81e-05
ENSG00000223672	20.891	4.38429	1.17783	9.13e-06	8.84e-05
PPT1	10879.2	0.372013	0.0870838	9.14e-06	8.84e-05
CAPRIN2	341.992	-1.0944	0.282326	9.16e-06	8.85e-05
COPS2	6591.36	0.410711	0.0963482	9.19e-06	8.88e-05
DNAJB6	12535.9	0.307498	0.0709088	9.21e-06	8.89e-05
ATG9A	5937.53	0.344475	0.0799205	9.27e-06	8.95e-05
SECISBP2	2997.95	-0.359986	0.0837993	9.29e-06	8.96e-05
ZXDC	2588.13	-0.375776	0.0877554	9.38e-06	9.04e-05
NPEPPSP1	157.529	-1.16226	0.301671	9.44e-06	9.09e-05
PYURF	3245.29	0.564247	0.136162	9.45e-06	9.1e-05
USP19	5043.59	-0.343672	0.0798479	9.47e-06	9.12e-05
HEG1	785.224	-0.790038	0.197705	9.5e-06	9.14e-05
SPHK1	3611.99	-0.482043	0.114799	9.52e-06	9.16e-05
TMED7	3653.03	0.360015	0.0842974	9.58e-06	9.21e-05
COX15	4875.6	0.340741	0.0791737	9.65e-06	9.27e-05
ATP5F1D	3401.86	-0.691882	0.170942	9.65e-06	9.27e-05
CTDSP2	13835.4	-0.250752	0.0576237	9.7e-06	9.3e-05
ANKZF1	773.436	-1.02654	0.26422	9.73e-06	9.33e-05
PSMB5	13392.9	0.610852	0.148786	9.75e-06	9.34e-05
H2AX	7893.49	-0.513107	0.123095	9.82e-06	9.41e-05
TATDN2P3	490.912	0.838627	0.211343	9.87e-06	9.44e-05
HPS1	1308.01	-0.578557	0.140776	1e-05	9.59e-05
CHCHD4	1414.92	0.69015	0.170755	1.02e-05	9.75e-05
RPS6KA6	1367.65	-0.538081	0.129948	1.02e-05	9.75e-05
EIF3L	43279.4	0.347658	0.0829443	1.02e-05	9.76e-05
ARMCX5	1067.52	0.550982	0.133271	1.02e-05	9.78e-05
MFSD11	1295.6	-0.57281	0.139354	1.03e-05	9.8e-05
MED31	846.643	0.659079	0.162431	1.03e-05	9.83e-05
SGO2	1664.61	-0.584954	0.142499	1.03e-05	9.84e-05
BTG3	4189.14	0.526114	0.126652	1.04e-05	9.89e-05
POLQ	1105.07	-0.99139	0.255455	1.04e-05	9.9e-05
CHKA	5002.8	0.414428	0.0979236	1.04e-05	9.93e-05
MED10	1973.58	0.698564	0.173564	1.07e-05	0.000101971
TUBB3	9256.6	-0.350163	0.0822402	1.09e-05	0.000103753
RPAP1	2875.84	-0.528391	0.127877	1.09e-05	0.000103753
DSG2	3468.64	0.401165	0.0948636	1.1e-05	0.000104513
PSMB3	7284.03	0.448032	0.104373	1.1e-05	0.000104702
DERL1	7400.92	0.424344	0.101089	1.11e-05	0.000104807
PPIC	1020.42	0.612458	0.150557	1.13e-05	0.000107557
PCDH9	4695.81	-0.56008	0.13671	1.14e-05	0.000107581
GCN1	19666	-0.583939	0.143092	1.14e-05	0.000108024
FTX	400.274	-0.850779	0.217116	1.14e-05	0.00010832
DDX39B	26888.5	0.449735	0.10734	1.15e-05	0.000108569
KCNJ12	438.914	0.873901	0.223306	1.15e-05	0.000108654
UACA	511.494	-1.14974	0.302144	1.16e-05	0.000109355
ENSG00000261135	155.895	1.75892	0.47511	1.16e-05	0.000109621
EFL1	4694.61	0.380603	0.0899248	1.17e-05	0.000110027
GLO1	10023.1	0.356818	0.0839894	1.17e-05	0.00011073
OS9	20884.9	-0.324487	0.0754493	1.18e-05	0.000111128
TTC21B	3170.76	-0.490717	0.118237	1.18e-05	0.00011124
IFT172	628.388	-0.844803	0.21579	1.18e-05	0.000111272
ALYREF	26594.4	0.370019	0.0853148	1.19e-05	0.000112233
KRT10-AS1	277.089	0.937424	0.242183	1.21e-05	0.000113796
ENSG00000271976	233.653	-1.3058	0.347611	1.21e-05	0.00011401
KLF12	1454.45	-0.638009	0.157101	1.22e-05	0.000114179
FGF7P6	206.097	0.975204	0.252836	1.22e-05	0.000114363
TCN2	221.774	-1.34182	0.359319	1.23e-05	0.000115093
CLEC11A	441.972	1.4309	0.383485	1.23e-05	0.000115179
HMGXB3	8321.22	0.339728	0.0799177	1.23e-05	0.000115179
RANBP3-DT	49.633	3.25827	0.931347	1.23e-05	0.000115536
WDR45B	8919.12	0.41865	0.099886	1.23e-05	0.000115539
AMOT	2203.19	-0.466655	0.112457	1.24e-05	0.000116009
PELI3	748.397	-0.878369	0.225913	1.24e-05	0.000116009
ZNF830	1797.21	0.571893	0.14037	1.24e-05	0.000116049
JMJD6	5155.37	0.467077	0.112527	1.24e-05	0.000116203
LDHB	50176.6	0.352482	0.0843556	1.25e-05	0.000116648
EI24	14447.7	0.31238	0.0732001	1.25e-05	0.000117089
FBXL6	814.663	-0.818946	0.209305	1.26e-05	0.000117648
CNTNAP3B	1372	0.623136	0.154495	1.27e-05	0.000118386
STIP1	30125.2	0.315462	0.0742546	1.28e-05	0.000119419
HSF1	6271.63	-0.312559	0.0734653	1.3e-05	0.000120792
ZNF740	4000.93	-0.496248	0.120841	1.3e-05	0.000121175
AIMP1	4154.01	0.364552	0.086423	1.31e-05	0.000121764
ENSG00000289268	172.08	-1.3904	0.374252	1.31e-05	0.000122277
STAG3L2	333.386	-0.895093	0.231669	1.32e-05	0.000122677
PTPRJ	1795.97	-0.471282	0.114078	1.32e-05	0.000123019
ABHD17A	6182.63	-0.387578	0.092505	1.34e-05	0.000124826
SENP7	638.479	-0.78563	0.200855	1.34e-05	0.000124826
RAMAC	2259.72	0.403648	0.0965383	1.35e-05	0.000125586
FUT9	1447.58	-0.561282	0.138376	1.36e-05	0.000125685
SUGP2	5976.65	-0.416956	0.100062	1.36e-05	0.00012611
LCE1B	11.9288	5.53614	1.68506	1.36e-05	0.000126196
ZNF444	2056.48	0.56285	0.138738	1.36e-05	0.000126196
TMEM80	1593.88	0.592042	0.146651	1.37e-05	0.000126351
UQCC1	3360.5	-0.34476	0.0817109	1.37e-05	0.000126747
PBX3	698.204	-0.658075	0.165212	1.39e-05	0.000128341
STAT1	4488.53	-0.366033	0.0871488	1.39e-05	0.000128658
HSPE1	6955.8	0.713274	0.180811	1.4e-05	0.000128853
PABPC4	15622.8	0.323867	0.0762427	1.4e-05	0.000128864
ABCC1	1665.1	0.502401	0.122593	1.41e-05	0.000129828
UQCRFS1	13899.4	0.586574	0.144346	1.41e-05	0.000129916
ENSG00000213109	241.522	1.19403	0.318933	1.41e-05	0.000130089
TYW1	3201.98	0.430059	0.103118	1.41e-05	0.000130089
MAP4	13510.6	-0.354641	0.0843375	1.41e-05	0.000130162
CYP7B1	1458.61	0.783908	0.20059	1.42e-05	0.000130198
RAB5IF	5599.38	0.451079	0.109084	1.42e-05	0.000130198
ACOT8	1217.27	0.45866	0.111113	1.42e-05	0.00013058
ENSG00000272772	53.3193	1.84874	0.508496	1.43e-05	0.000130876
TEP1	792.511	-2.33173	0.65182	1.43e-05	0.000130876
RPL26	30480.8	0.642697	0.16314	1.45e-05	0.000132835
ENSG00000289393	80.3393	1.80962	0.497193	1.45e-05	0.000133098
RBL1	1688.43	-0.648849	0.1632	1.46e-05	0.000133818
PGK1	30895.3	0.427369	0.102855	1.47e-05	0.000134223
REPIN1	8683.26	-0.362449	0.0864618	1.47e-05	0.000134281
ENSG00000287234	24.1808	4.56742	1.26617	1.48e-05	0.000135537
ZNHIT6	1950.67	0.46173	0.112229	1.49e-05	0.00013637
HTATSF1	18552.1	0.306748	0.0725644	1.51e-05	0.000137717
ENSG00000227946	282.3	1.11507	0.296972	1.51e-05	0.000137965
OTUB1	7641.73	0.513498	0.126139	1.51e-05	0.000137965
OAT	3414.82	0.494822	0.121189	1.52e-05	0.000138662
DUSP3	872.184	-0.566645	0.140748	1.52e-05	0.00013876
MRPL57	4184.11	0.442708	0.107352	1.53e-05	0.000139945
VTA1	6331.43	0.357349	0.0853505	1.54e-05	0.000139983
H2AZ2	27343.7	-0.317161	0.0754349	1.54e-05	0.000140221
CCS	241.757	-1.16956	0.313813	1.54e-05	0.000140221
ZBTB43	1659.92	0.386756	0.092878	1.54e-05	0.000140254
NSF	8887.08	-0.297381	0.0704064	1.55e-05	0.000141061
IGSF3	1619.56	-0.630877	0.158685	1.56e-05	0.000141896
SEH1L	8629.11	0.313805	0.0743956	1.56e-05	0.000142062
CCDC125	995.716	-0.499588	0.122753	1.57e-05	0.000142137
GALNT16	156.384	-1.06931	0.284718	1.57e-05	0.000142418
ZNF750	108.37	1.56208	0.428177	1.58e-05	0.000142966
PPIP5K2	2473.55	-0.584291	0.144473	1.58e-05	0.000143568
GPR180	3069.59	-0.421115	0.102053	1.59e-05	0.000144005
ADAR	18708.7	-0.473164	0.115842	1.59e-05	0.000144123
RAB1A	6861.43	0.374879	0.0899782	1.6e-05	0.000144849
PRDX5	11398.9	0.506019	0.124485	1.61e-05	0.000145709
SMG9	3238.48	-0.500277	0.123131	1.61e-05	0.000145709
PTPRO	436.427	-0.818111	0.212376	1.61e-05	0.000145867
NCOA5	5914.99	-0.321853	0.0767123	1.63e-05	0.000147564
NDUFB6	3394.5	0.697873	0.178094	1.66e-05	0.000150214
CKLF	1197.09	0.66934	0.170058	1.67e-05	0.000150788
TFAP2B	15486.8	0.302061	0.0717727	1.67e-05	0.000150866
PLPPR2	2345.93	0.373241	0.0898938	1.68e-05	0.000151539
PRPF19	17054.5	-0.296995	0.0707231	1.69e-05	0.000151895
BTBD10	2322.57	0.450406	0.110016	1.69e-05	0.000152308
SNHG32	3512.83	0.651644	0.165364	1.72e-05	0.000155044
MRPL18	4957.18	0.535942	0.133181	1.72e-05	0.000155044
AIP	3892.68	0.362114	0.0870744	1.72e-05	0.000155044
ENSG00000214719	470.061	-0.848664	0.222156	1.73e-05	0.000155405
SNU13	9976.29	0.588547	0.147749	1.73e-05	0.000155494
HINT3	3092.07	0.325842	0.0779214	1.73e-05	0.000155494
MEN1	4871.84	-0.451936	0.110787	1.73e-05	0.000155494
MAN2A2	2096.24	-0.482845	0.11895	1.73e-05	0.000155494
ARL6IP4	8122.81	-0.446134	0.108392	1.74e-05	0.000155675
LINC01003	1008.78	0.660238	0.167962	1.75e-05	0.00015672
CSTF1	4891.93	0.367947	0.08869	1.75e-05	0.000156994
SLC27A3	1015.7	-0.577391	0.144919	1.75e-05	0.000156994
SLC25A33	1548.47	0.485063	0.120364	1.76e-05	0.000157668
FAR1	6461.63	-0.351194	0.0845801	1.77e-05	0.000157858
ANKFY1	6616.21	-0.437467	0.106897	1.77e-05	0.000157858
CACNA1B	1466.07	-0.507795	0.125758	1.77e-05	0.000158071
PAM	743.439	0.59634	0.150206	1.78e-05	0.000158749
GABPB2	1412.12	-0.88533	0.233536	1.79e-05	0.000159422
SETD3	4559.52	0.418421	0.102024	1.79e-05	0.000160019
ZNF425	528.107	0.776808	0.201628	1.8e-05	0.000160167
ENSG00000286828	126.393	-1.3362	0.36651	1.8e-05	0.000160167
CENPJ	1708.2	-0.657675	0.167779	1.8e-05	0.000160521
DIS3	5693.7	0.31986	0.0765851	1.81e-05	0.000160764
TMEM9B	2941.73	0.412146	0.100342	1.82e-05	0.000161592
ACTR3B	4407.58	0.498273	0.12341	1.83e-05	0.000162882
VPS9D1-AS1	174.796	-1.22584	0.33476	1.84e-05	0.00016361
ELOF1	4044.95	0.418185	0.101699	1.85e-05	0.000164651
CCN2	5851.85	0.374345	0.0906106	1.86e-05	0.000164755
HCG18	1762.91	-0.501569	0.124518	1.86e-05	0.000164958
GAS5	2943.06	0.789426	0.207142	1.86e-05	0.000165133
PARP4	6801.67	-0.362249	0.0877181	1.9e-05	0.000168233
ZNF202	1195.47	0.746674	0.193716	1.91e-05	0.000168705
FANCE	1512.15	-0.453363	0.111639	1.91e-05	0.000168705
EFNA4	229.832	1.08128	0.291929	1.92e-05	0.000169422
MAPT	20254.3	-0.261583	0.0623153	1.92e-05	0.000169422
TNKS1BP1	3226.67	-0.596368	0.15256	1.92e-05	0.000169422
TRNAU1AP	645.126	-0.983261	0.263692	1.94e-05	0.000171349
RHOU	597.789	0.687959	0.177039	1.94e-05	0.000171543
CCDC188	11.6535	-0.263904	0.526645	1.95e-05	0.000172144
HMOX2	2656.39	0.405633	0.0991114	1.96e-05	0.000173126
RPL17	28028.9	0.615148	0.157245	1.98e-05	0.000174441
RRP7BP	148.519	-1.25809	0.345681	1.98e-05	0.000174447
AKAP5	1487.11	-0.51249	0.128017	1.99e-05	0.000175508
HIGD1A	6638.52	0.543234	0.136362	2.01e-05	0.000176536
ZSWIM8	1862.48	-0.852216	0.225659	2.01e-05	0.000176952
NOP14-AS1	311.241	-0.727011	0.188904	2.02e-05	0.000177636
EMC1	10561.9	0.4591	0.113491	2.02e-05	0.000177815
RPS23	48475.8	0.564463	0.14246	2.04e-05	0.000179103
PHF5A	2792.86	0.410964	0.100769	2.06e-05	0.000180517
SF3A2	9849.42	0.4551	0.11237	2.06e-05	0.000180786
CHRNB4	2738.02	0.40513	0.0992533	2.06e-05	0.000181056
EEF2	290338	0.381383	0.094559	2.06e-05	0.000181056
SLC39A8	428.616	0.743778	0.193952	2.08e-05	0.00018244
HMGB3	6908.71	-0.561052	0.141563	2.09e-05	0.000182727
ZNF804A	1255.2	-0.538286	0.13529	2.09e-05	0.000182929
DHX9	32033.7	-0.262654	0.0629729	2.09e-05	0.000183009
YKT6	7991.61	0.270174	0.0647056	2.1e-05	0.000183413
CFAP20DC	1103.26	-0.578462	0.146874	2.11e-05	0.000184161
CSAD	144.111	-1.60687	0.453345	2.12e-05	0.000185406
SRXN1	834.972	0.513512	0.128699	2.13e-05	0.000186026
[truncated: 16,556 more rows]
