# Supplementary material for: Protein arginine methyltransferase 5 sustains Tip60-EP400 complex via SRSF1 in Merkel cell carcinoma
Source: Life Sci Alliance. 2025 Aug 22;8(11):e202503316. doi: 10.26508/lsa.202503316 (PMC12373721; doi:10.26508/lsa.202503316)
Supplement: Supplementary file 5 [file LSA-2025-03316_TableS3.xlsx]

## Sheet: Table S3
# Supplementary Table 3. GSEA analysis using the Hallmark gene sets.
GS	SIZE	ES	NES	NOM p-val	FDR q-val	FWER p-val	RANK AT MAX	LEADING EDGE
HALLMARK_MYC_TARGETS_V1	199	0.5	2.26	0	0	0	3742	tags=54%, list=20%, signal=67%
HALLMARK_P53_PATHWAY	183	0.5	2.23	0	0	0	3054	tags=42%, list=16%, signal=49%
HALLMARK_OXIDATIVE_PHOSPHORYLATION	197	0.45	2.02	0	0	0	3327	tags=48%, list=18%, signal=58%
HALLMARK_TNFA_SIGNALING_VIA_NFKB	153	0.4	1.74	0	0.007	0.018	4529	tags=38%, list=24%, signal=50%
HALLMARK_UV_RESPONSE_UP	143	0.4	1.73	0	0.006	0.02	2781	tags=34%, list=15%, signal=39%
HALLMARK_COAGULATION	76	0.39	1.5	0.006	0.039	0.143	965	tags=13%, list=5%, signal=14%
HALLMARK_ALLOGRAFT_REJECTION	101	0.36	1.46	0.007	0.044	0.182	2144	tags=27%, list=12%, signal=30%
HALLMARK_MYC_TARGETS_V2	57	0.4	1.46	0.019	0.04	0.191	2876	tags=37%, list=16%, signal=43%
HALLMARK_UNFOLDED_PROTEIN_RESPONSE	111	0.35	1.45	0.014	0.036	0.193	3760	tags=39%, list=20%, signal=48%
HALLMARK_PROTEIN_SECRETION	93	0.35	1.41	0.018	0.049	0.28	3123	tags=32%, list=17%, signal=39%
HALLMARK_DNA_REPAIR	148	0.31	1.36	0.035	0.069	0.391	3723	tags=45%, list=20%, signal=56%
HALLMARK_MTORC1_SIGNALING	192	0.3	1.35	0.012	0.07	0.421	3393	tags=35%, list=18%, signal=43%
HALLMARK_IL2_STAT5_SIGNALING	152	0.31	1.32	0.019	0.084	0.519	2006	tags=20%, list=11%, signal=23%
HALLMARK_REACTIVE_OXYGEN_SPECIES_PATHWAY	48	0.36	1.29	0.091	0.097	0.592	3918	tags=40%, list=21%, signal=50%
HALLMARK_PANCREAS_BETA_CELLS	30	0.39	1.26	0.141	0.108	0.664	2163	tags=33%, list=12%, signal=38%
HALLMARK_INFLAMMATORY_RESPONSE	99	0.28	1.15	0.187	0.241	0.932	4106	tags=30%, list=22%, signal=39%
HALLMARK_EPITHELIAL_MESENCHYMAL_TRANSITION	134	0.27	1.12	0.203	0.276	0.958	2230	tags=16%, list=12%, signal=18%
HALLMARK_KRAS_SIGNALING_UP	130	0.25	1.06	0.328	0.401	0.992	2950	tags=20%, list=16%, signal=24%
HALLMARK_NOTCH_SIGNALING	29	0.32	1.01	0.436	0.486	1	2659	tags=24%, list=14%, signal=28%
HALLMARK_TGF_BETA_SIGNALING	49	0.25	0.91	0.648	0.769	1	1940	tags=14%, list=10%, signal=16%
HALLMARK_COMPLEMENT	131	0.2	0.84	0.891	0.883	1	3136	tags=18%, list=17%, signal=21%
HALLMARK_IL6_JAK_STAT3_SIGNALING	51	0.22	0.79	0.871	0.916	1	1557	tags=14%, list=8%, signal=15%
HALLMARK_MITOTIC_SPINDLE	197	-0.56	-2.2	0	0	0	3309	tags=39%, list=18%, signal=47%
HALLMARK_CHOLESTEROL_HOMEOSTASIS	66	-0.58	-1.96	0.002	0.001	0.003	1829	tags=30%, list=10%, signal=33%
HALLMARK_E2F_TARGETS	199	-0.48	-1.94	0	0.001	0.003	3061	tags=38%, list=16%, signal=45%
HALLMARK_G2M_CHECKPOINT	198	-0.45	-1.8	0	0.002	0.012	3309	tags=36%, list=18%, signal=43%
HALLMARK_BILE_ACID_METABOLISM	85	-0.5	-1.77	0	0.003	0.02	2629	tags=29%, list=14%, signal=34%
HALLMARK_GLYCOLYSIS	180	-0.41	-1.61	0	0.021	0.146	2222	tags=19%, list=12%, signal=21%
HALLMARK_APICAL_JUNCTION	163	-0.41	-1.54	0.001	0.035	0.277	2264	tags=20%, list=12%, signal=22%
HALLMARK_INTERFERON_ALPHA_RESPONSE	68	-0.44	-1.48	0.02	0.055	0.44	2779	tags=28%, list=15%, signal=33%
HALLMARK_PEROXISOME	91	-0.41	-1.45	0.028	0.064	0.531	1588	tags=21%, list=9%, signal=23%
HALLMARK_MYOGENESIS	146	-0.37	-1.4	0.026	0.09	0.689	3757	tags=34%, list=20%, signal=42%
HALLMARK_HEDGEHOG_SIGNALING	31	-0.47	-1.4	0.064	0.086	0.714	2881	tags=32%, list=16%, signal=38%
HALLMARK_ESTROGEN_RESPONSE_LATE	154	-0.31	-1.18	0.15	0.405	0.998	3312	tags=27%, list=18%, signal=33%
HALLMARK_SPERMATOGENESIS	89	-0.33	-1.16	0.231	0.425	1	3233	tags=27%, list=17%, signal=33%
HALLMARK_APICAL_SURFACE	26	-0.41	-1.16	0.258	0.408	1	2951	tags=31%, list=16%, signal=37%
HALLMARK_UV_RESPONSE_DN	127	-0.3	-1.13	0.211	0.441	1	3602	tags=29%, list=19%, signal=36%
HALLMARK_HEME_METABOLISM	167	-0.29	-1.12	0.251	0.442	1	2886	tags=25%, list=16%, signal=29%
HALLMARK_KRAS_SIGNALING_DN	117	-0.29	-1.06	0.362	0.58	1	3127	tags=21%, list=17%, signal=25%
HALLMARK_FATTY_ACID_METABOLISM	127	-0.28	-1.05	0.364	0.569	1	2701	tags=21%, list=15%, signal=25%
HALLMARK_INTERFERON_GAMMA_RESPONSE	136	-0.27	-1.03	0.398	0.597	1	2274	tags=18%, list=12%, signal=20%
HALLMARK_ADIPOGENESIS	172	-0.26	-1.01	0.439	0.61	1	2161	tags=17%, list=12%, signal=19%
HALLMARK_XENOBIOTIC_METABOLISM	134	-0.26	-0.99	0.483	0.639	1	2467	tags=19%, list=13%, signal=21%
HALLMARK_HYPOXIA	165	-0.25	-0.94	0.576	0.726	1	2323	tags=14%, list=13%, signal=16%
HALLMARK_PI3K_AKT_MTOR_SIGNALING	94	-0.26	-0.92	0.607	0.756	1	2323	tags=18%, list=13%, signal=21%
HALLMARK_ANDROGEN_RESPONSE	92	-0.25	-0.88	0.694	0.817	1	3939	tags=28%, list=21%, signal=36%
HALLMARK_APOPTOSIS	126	-0.24	-0.88	0.712	0.788	1	3003	tags=17%, list=16%, signal=21%
HALLMARK_ESTROGEN_RESPONSE_EARLY	170	-0.22	-0.84	0.823	0.85	1	3308	tags=22%, list=18%, signal=26%
HALLMARK_ANGIOGENESIS	20	-0.3	-0.8	0.769	0.883	1	3797	tags=35%, list=20%, signal=44%
HALLMARK_WNT_BETA_CATENIN_SIGNALING	38	-0.25	-0.76	0.831	0.915	1	1381	tags=11%, list=7%, signal=11%
