# Supplementary material for: Protein arginine methyltransferase 5 sustains Tip60-EP400 complex via SRSF1 in Merkel cell carcinoma
Source: Life Sci Alliance. 2025 Aug 22;8(11):e202503316. doi: 10.26508/lsa.202503316 (PMC12373721; doi:10.26508/lsa.202503316)
Supplement: Supplementary file 6 [file LSA-2025-03316_TableS4.xlsx]

## Sheet: Table S4
Supplemntary Table 4. Lomics.ai gene sets and GSEA enrichment results.
Histone modification	Gene expression	RNA splicing	Histone H2A-R3 methylation	Histone H3-R8 methylation	Histone H4-R3 methylation	Alternative splicing	Splice site selection	Stem cell maintenance	Cancer development	Cell cycle regulation	Cell differentiation	mRNA processing	Chromatin remodeling	Nucleosome assembly	Transcriptional repression	Immune response	Splicing factor methylation	Arginine methylation	Chromatin modification	Post-transcriptional regulation	Transcriptional elongation	Stress response	Protein arginine methylation	Histone H3-R2 methylation	Apoptosis	mRNA stability	Epigenetic regulation	Transcriptional regulation	Epigenetic modification	RNA processing	Signal transduction	Asymmetric dimethylation	Protein-protein interaction	mRNA transport	mRNA localization	Co-transcriptional splicing	Symmetric dimethylation	Gene repression	Gene activation
ELAVL1	HNRNPA1	HNRNPA1	HNRNPA1	HNRNPA1	HNRNPA1	HNRNPC	HNRNPC	EWSR1	CDK12	CCNA1	PRMT5	PRMT5	EIF4A3	CDC5L	PRMT5	MBNL1	HNRNPC	PRMT5	PRMT5	PRMT5	CDC5L	PRMT5	PRMT5	PRMT5	PRMT5	HNRNPA1	PRMT5	ESRP1	PRMT5	PRMT5	GEMIN2	HNRNPA1	PRMT5	NOVA1	PRMT5	HNRNPA1	HNRNPA1	PRMT5	HNRNPA1
ELAVL2	HNRNPA2B1	HNRNPC	HNRNPA2B1	HNRNPA2B1	HNRNPF	HNRNPD	HNRNPK	FUS	CDK13	CCNA2	PTBP1	PTBP1	PRMT5	GEMIN2	PTBP1	MBNL2	HNRNPK	RBM15	SRSF1	SRSF1	PRMT5	SRSF1	TRA2B	RBP1	PRPF8	HNRNPA2B1	TRA2A	ESRP2	SRSF1	PRPF31	GEMIN4	HNRNPK	PTBP1	NOVA2	SF3A1	HNRNPA2B1	HNRNPA2B1	SRSF1	HNRNPA2B1
ELAVL3	HNRNPC	HNRNPD	HNRNPC	HNRNPC	HNRNPH1	HNRNPF	NOVA1	HNRNPA1	MED12	CCNB1	PTBP2	PTBP2	PTBP1	GEMIN4	PTBP2	MBNL3	HNRNPL	RBM15B	SRSF10	SRSF10	PRPF8	SRSF10	CELF1	RBP2	SRSF1	HNRNPC	TRA2B	HNRNPA1	SRSF10	PRPF38A	GEMIN5	PRMT5	PTBP2	PRMT5	SF3B1	HNRNPC	HNRNPK	SRSF2	HNRNPC
ELAVL4	HNRNPK	HNRNPK	HNRNPK	HNRNPK	HNRNPH2	HNRNPH1	NOVA2	HNRNPA2B1	MED13	CCNB2	SRSF1	SF1	PTBP2	GEMIN5	RBP1	PRMT5	HNRNPM	SRSF1	SRSF11	SRSF2	SF3B1	SRSF2	CELF2	SF3A1	SRSF10	HNRNPK	EIF4A3	HNRNPA2B1	SRSF2	PRPF38B	GEMIN6	TRA2B	SRSF1	RBFOX1	SRSF1	HNRNPK	HNRNPL	SRSF3	HNRNPK
HNRNPA1	HNRNPL	HNRNPL	HNRNPL	HNRNPL	HNRNPK	HNRNPH2	PCBP1	HNRNPC	MED24	CCND1	SRSF2	SRSF1	SRSF1	PRMT5	RBP2	PTBP1	PRMT5	SRSF2	SRSF2	SRSF3	SRSF1	SRSF3	CELF3	SRSF1	SRSF2	PRMT5	EIF4G2	HNRNPC	SRSF3	PRPF8	GEMIN7	U2AF2	SRSF2	RBFOX2	SRSF2	HNRNPL	HNRNPU	SRSF4	HNRNPL
HNRNPA2B1	HNRNPM	PRMT5	HNRNPM	HNRNPM	HNRNPL	HNRNPK	PCBP2	HNRNPD	MED26	CCND2	SRSF3	SRSF2	SRSF2	PRPF31	SF3A1	PTBP2	SF1	SRSF3	SRSF3	SRSF5	SRSF2	SRSF5	CELF4	SRSF10	SRSF3	SRSF1	GEMIN2	HNRNPK	SRSF5	SF1	GEMIN8	ASF1A	SRSF3	RBFOX3	SRSF3	PRMT5	PRMT5	SRSF5	HNRNPR
HNRNPC	HNRNPR	SF1	PRMT5	HNRNPUL1	HNRNPR	HNRNPL	PRMT5	HNRNPK	MED28	CCND3	SRSF5	SRSF3	SRSF3	PRPF38A	SF3B1	SF3B1	SRSF1	SRSF5	SRSF5	SRSF6	TRA2B	SRSF6	CELF5	SRSF2	SRSF5	SRSF2	GEMIN4	HNRNPL	SRSF6	SF3A1	PRMT5	ASF1B	SRSF5	SRSF1	SRSF5	PTBP1	SF3A1	SRSF6	HNRNPU
HNRNPK	PRMT5	SRSF1	RBFOX2	HNRNPUL2	HNRNPU	PRMT5	PTBP1	HNRNPL	MED29	CCNE1	SRSF6	SRSF5	SRSF5	PRPF8	SFPQ	SRSF1	SRSF10	SRSF6	SRSF6	SRSF7	U2AF1	SRSF7	CELF6	SRSF3	SRSF6	SRSF3	GEMIN5	HNRNPR	SRSF7	SF3A2	PTBP1	CDK12	SRSF6	SRSF2	SRSF6	PTBP2	SF3B1	SRSF7	PRMT5
HNRNPL	PTBP1	SRSF10	RBP1	PRMT5	PRMT5	PTBP1	PTBP2	HNRNPM	MED31	CCNE2	SRSF7	SRSF6	SRSF6	SF1	SRSF1	SRSF10	SRSF2	SRSF7	SRSF7	SRSF9	U2AF2	SRSF9	KHDRBS1	SRSF5	SRSF7	SRSF5	GEMIN6	PRMT5	SRSF9	SF3B1	PTBP2	CDK13	SRSF7	SRSF3	SRSF7	RBFOX2	SFPQ	SRSF9	SF1
HNRNPR	PTBP2	SRSF2	SF1	PTBP1	RBM15	PTBP2	RBFOX1	HNRNPR	PRMT5	CDK1	U2AF1	SRSF7	SRSF7	SMN1	SRSF10	SRSF11	SRSF3	SRSF9	SRSF9	TRA2B	CDC40	TRA2B	KHDRBS3	SRSF6	SRSF9	SRSF6	GEMIN7	PTBP1	TRA2A	SF3B2	SMN1	CHD1	SRSF9	SRSF5	SRSF9	SF3A1	SRSF1	TRA2A	SNRPB
HNRNPU	SRSF1	SRSF3	SNRPA	PTBP2	RBM15B	SRSF1	RBFOX2	HNRNPU	PTBP1	CDK2	U2AF2	SRSF9	SRSF9	SMN2	SRSF2	SRSF2	SRSF5	ASH2L	TRA2A	U2AF2	HNRNPA1	ASF1A	MBNL1	SRSF7	TRA2A	SRSF7	GEMIN8	PTBP2	TRA2B	SNRNP200	SRSF1	CHD2	TRA2B	SRSF6	TRA2B	SF3B1	SRSF10	TRA2B	SNRPD1
KHDRBS1	SRSF10	SRSF5	SNRPB	RBM15	SF3A1	SRSF10	RBFOX3	KHDRBS1	PTBP2	CDK4	BMI1	TRA2A	TRA2A	SNRNP200	SRSF3	SRSF3	SRSF6	BMI1	TRA2B	CPSF1	HNRNPA2B1	ASF1B	MBNL2	SRSF9	TRA2B	TRA2B	HNRNPA1	RBFOX1	CDC40	SNRNP70	SRSF10	CHD3	CDC5L	SRSF7	U2AF1	SRSF1	SRSF11	CDC40	SNRPD2
KHDRBS2	SRSF2	SRSF6	SNRPD1	RBM15B	SF3A2	SRSF2	SRSF1	KHDRBS2	RBP1	CDK6	CBX4	TRA2B	TRA2B	SNRNP70	SRSF5	SRSF5	SRSF7	CHD1	U2AF1	CPSF3	HNRNPC	CREBBP	MBNL3	TRA2B	AQR	U2AF1	HNRNPA2B1	RBFOX2	CDC5L	SRSF1	SRSF2	CHD4	ELAVL1	TRA2B	U2AF2	SRSF10	SRSF2	CDC5L	SNRPD3
KHDRBS3	SRSF3	SRSF7	SNRPD2	RBP7	SF3A3	SRSF3	SRSF2	KHDRBS3	RBP2	CDKN1A	CBX7	U2AF1	DDX17	SRSF1	SRSF6	SRSF6	SRSF9	CHD2	CARM1	DDX17	HNRNPK	DDX17	NOVA1	U2AF1	BAX	U2AF2	HNRNPC	RBFOX3	CLP1	SRSF2	SRSF3	CHD5	ELAVL2	DDX5	EIF4A3	SRSF2	SRSF3	EIF4A3	SNRPE
PRMT5	SRSF5	SRSF9	SNRPD3	SF1	SF3B1	SRSF5	SRSF3	MATR3	SF1	CDKN1B	CBX8	U2AF2	DDX5	SRSF10	SRSF7	SRSF7	TRA2A	CHD3	CDC5L	DDX5	HNRNPL	DDX5	NOVA2	U2AF2	BCL2	DDX17	HNRNPD	SLU7	DDX17	SRSF3	SRSF5	CHD6	ELAVL3	ELAVL1	EIF4G2	SRSF3	SRSF5	EIF4G1	SNRPF
PTBP1	SRSF6	TRA2B	SNRPE	SON	SF3B2	SRSF6	SRSF5	PRMT5	SRSF1	CDKN2A	ELAVL1	HNRNPA1	DHX30	SRSF2	SRSF9	SRSF9	TRA2B	CHD4	CREBBP	HNRNPA1	HNRNPM	EP300	PCBP1	ASH1L	BCL2L1	DDX5	HNRNPK	SNRPD1	DDX5	SRSF5	SRSF6	CHD7	ELAVL4	ELAVL2	HNRNPA1	SRSF5	SRSF6	EIF4G2	SNRPG
PTBP2	SRSF7	U2AF1	SNRPF	SRSF1	SF3B3	SRSF7	SRSF6	PTBP1	SRSF10	CDKN2B	ELAVL4	HNRNPC	DHX9	SRSF3	U2AF1	TRA2A	U2AF1	CHD5	EP300	HNRNPA2B1	MED12	EWSR1	PCBP2	CARM1	BIRC2	EIF4A3	HNRNPL	SNRPD3	DHX9	SRSF6	SRSF7	CHD8	EWSR1	ELAVL3	HNRNPA2B1	SRSF6	SRSF7	EIF4G3	SRSF1
QKI	SRSF9	U2AF2	SNRPG	SRSF10	SF3B4	SRSF9	SRSF7	PTBP2	SRSF2	PRMT5	EZH2	HNRNPD	EIF4G2	SRSF5	U2AF2	TRA2B	U2AF2	DPY30	HNRNPA1	HNRNPC	MED13	EZH2	PCBP3	DOT1L	BIRC3	EIF4G2	HNRNPM	SRSF1	GEMIN2	SRSF7	SRSF9	CHD9	FUS	ELAVL4	HNRNPC	SRSF7	SRSF9	HNRNPA1	SRSF2
RBFOX1	TRA2A	DHX36	SRSF1	SRSF11	SF3B5	TRA2A	SRSF9	RBFOX1	SRSF3	SRSF1	HDAC1	HNRNPK	EIF4G3	SRSF6	DHX9	U2AF1	AQR	EZH2	HNRNPA2B1	HNRNPD	MED24	FUS	PCBP4	EHMT2	BIRC5	EIF4G3	HNRNPR	SRSF2	GEMIN4	SRSF9	TRA2A	CLK1	HNRNPA1	EWSR1	HNRNPD	SRSF9	TRA2B	HNRNPA2B1	SRSF3
RBFOX2	TRA2B	DHX9	SRSF10	SRSF2	SFPQ	TRA2B	TRA2B	RBFOX2	SRSF5	SRSF2	HDAC2	HNRNPL	GEMIN2	SRSF7	EWSR1	U2AF2	CDC40	GEMIN2	HNRNPA3	HNRNPK	PPIE	GEMIN4	PRMT1	EZH2	CASP3	HNRNPD	HNRNPU	TRA2B	GEMIN5	TRA2A	TRA2B	CLK2	HNRNPA2B1	FUS	HNRNPK	TRA2A	EWSR1	HNRNPC	SRSF5
RBFOX3	U2AF1	HNRNPA2B1	SRSF2	SRSF3	SNRPA1	CELF1	GEMIN2	RBFOX3	SRSF6	SRSF3	HNRNPA1	HNRNPM	GEMIN4	SRSF9	FBL	CIRBP	CDC5L	GEMIN4	HNRNPC	HNRNPL	PRPF38A	GEMIN5	PRMT3	FBL	CASP8	HNRNPL	PTBP1	U2AF1	GEMIN6	TRA2B	CARM1	CLK3	HNRNPF	GEMIN2	HNRNPL	TRA2B	FUS	HNRNPD	SRSF6
RBP2	U2AF2	HNRNPM	SRSF3	SRSF4	SNRPB	CELF2	GEMIN4	SF3B1	SRSF7	SRSF5	HNRNPA2B1	KHDRBS1	GEMIN5	TRA2A	FUS	EIF4A3	FUS	GEMIN5	HNRNPD	HNRNPM	PRPF4	GEMIN6	PRMT6	FUBP1	CASP9	HNRNPM	PTBP2	U2AF2	GEMIN7	U2AF1	DDX17	CTDSP1	HNRNPK	GEMIN4	HNRNPM	ESRP1	HNRNPM	HNRNPK	SRSF7
SF3A1	CELF1	HNRNPUL1	SRSF5	SRSF5	SNRPN	CELF3	GEMIN5	SF3B3	SRSF9	SRSF6	HNRNPC	KHDRBS2	GEMIN6	TRA2B	HNRNPA1	EIF4G1	HNRNPA1	GEMIN6	HNRNPK	HNRNPR	PRPF6	HNRNPA1	PRMT7	FUBP3	CDC40	HNRNPUL1	RBFOX2	HNRNPM	GEMIN8	U2AF2	DDX5	CTDSP2	HNRNPLL	GEMIN5	HNRNPR	ESRP2	HNRNPR	HNRNPL	SRSF9
SF3B1	EWSR1	PRPF31	SRSF6	SRSF6	TRA2A	CELF4	HNRNPA1	SRSF1	TRA2A	SRSF7	HNRNPD	KHDRBS3	GEMIN7	U2AF1	HNRNPA2B1	EIF4G2	HNRNPA2B1	GEMIN7	HNRNPL	HNRNPUL1	RBFOX2	HNRNPA2B1	PRMT8	HNRNPC	CYCS	NOVA1	RBMX	PTBP3	HNRNPA1	CDC40	EIF4A3	DYRK1A	HNRNPR	GEMIN6	PTBP1	EWSR1	NONO	HNRNPR	TRA2A
SFPQ	FUS	PRPF38A	SRSF7	SRSF7	TRA2B	CELF5	HNRNPD	SRSF10	TRA2B	SRSF9	HNRNPF	MBNL1	GEMIN8	U2AF2	HNRNPC	EIF4G3	HNRNPR	HNRNPA1	HNRNPM	PCBP1	RBM22	HNRNPK	PTBP1	HNRNPK	DDX17	NOVA2	SF1	RBM10	HNRNPA2B1	CDC5L	HNRNPA1	DYRK2	KHDRBS1	GEMIN7	PTBP2	FUS	PSIP1	PRPF31	TRA2B
SRSF1	HNRNPD	PRPF40A	SRSF9	SRSF9	U2AF1	CELF6	HNRNPF	SRSF11	U2AF1	TRA2B	HNRNPK	MBNL2	HNRNPD	HNRNPA1	HNRNPK	FMR1	HNRNPU	HNRNPK	HNRNPR	PCBP2	RBM39	HNRNPL	PTBP2	NSD1	DDX5	PCBP1	SF3A1	RBM20	HNRNPC	DDX17	HNRNPA2B1	DYRK3	KHDRBS2	GEMIN8	RBFOX1	HNRNPD	PTBP1	PRPF38A	U2AF1
SRSF10	HNRNPU	PRPF8	TRA2A	TRA2A	U2AF2	EWSR1	HNRNPH1	SRSF2	U2AF2	CCNF	HNRNPL	MBNL3	HNRNPL	HNRNPA2B1	HNRNPL	FXR1	HNRNPUL1	HNRNPUL1	HNRNPU	PTBP1	RBMX	HNRNPM	RBFOX1	NSD3	DHX36	PCBP2	SF3A2	RBM22	HNRNPK	DDX23	HNRNPC	MED12	KHDRBS3	HNRNPA1	RBFOX2	HNRNPR	PTBP2	PRPF38B	DDX17
SRSF2	HNRNPUL1	RBFOX1	TRA2B	TRA2B		FUS	HNRNPH2	SRSF3		CDC25A	HNRNPM	NOVA1	HNRNPM	HNRNPC	HNRNPM	FXR2	MATR3	KMT2A	KMT2A	PTBP2	SF1	JARID2	RBFOX2	PRMT1	DHX9	PCBP3	SF3A3	RBM25	PRPF31	DDX42	HNRNPK	PTBP1	NOVA1	HNRNPA2B1	RBM10	HNRNPU	RBM15	PRPF4	DDX5
SRSF3	HNRNPUL2	RBFOX2	U2AF1	U2AF1		HNRNPM	HNRNPH3	SRSF5		CDC25B	KHDRBS1	NOVA2	HNRNPR	HNRNPD	HNRNPUL1	HNRNPC	PRPF31	KMT2B	KMT2B	RBFOX2	SF3A1	KHDRBS1	RBFOX3	PRMT7	DIABLO	PCBP4	SF3B1	RBM38	PRPF38A	DDX5	PRMT1	PTBP2	NOVA2	HNRNPK	RBM11	KHDRBS1	RBM15B	PRPF8	PRPF38A
SRSF5	KHDRBS1	RBFOX3	U2AF2	U2AF2		MBNL1	HNRNPL	SRSF6		CDC25C	KHDRBS2	PCBP1	PRPF31	HNRNPK	KHDRBS1	HNRNPD	PRPF38A	KMT2C	KMT2C	RBM10	SF3A2	KHDRBS2	RBMX	PTBP1	HNRNPA1	PRPF38A	SF3B2	RBM39	PRPF38B	DHX15	PRMT6	PTBP3	PCBP1	KHDRBS1	RBM14	KHDRBS2	SF1	PTBP1	PRPF8
SRSF6	KHDRBS2	RBM10	BLZF1			MBNL2	HNRNPU	SRSF7		CDKN1C	KHDRBS3	PCBP2	PRPF4	HNRNPL	KHDRBS2	HNRNPF	PRPF38B	KMT2D	KMT2D	RBM11	SF3B2	KHDRBS3	RBMX2	PTBP2	HNRNPA2B1	PRPF38B	SF3B3	RBM4	PRPF40A	DHX16	PRMT7	RBP1	PCBP2	KHDRBS2	RBM15	KHDRBS3	SF3A2	PTBP2	PTBP1
SRSF7	KHDRBS3	RBM11	CARM1			MBNL3	KHDRBS1	SRSF9		CDKN2C	KMT2A	PRPF31	PRPF8	HNRNPM	KHDRBS3	HNRNPH1	PRPF4	PTBP1	KMT5A	RBM14	SF3B3	MED12	RBMXL1	RPS6KA5	HNRNPC	PRPF8	SF3B4	RBM41	PRPF40B	DHX30	PRMT8	RBP2	PRPF31	KHDRBS3	RBM17	PCBP1	SF3A3	RBM10	PTBP2
SRSF9	MBNL1	RBM15	CDC40			NONO	KHDRBS2	TAF15		CDT1	KMT5A	PRPF38A	RBM15	HNRNPUL1	NOP56	HNRNPH2	PRPF8	PTBP2	PPIL3	RBM15	SMN1	MED13	RBMXL2	SETD2	HNRNPK	PTBP1	SMN1	RBM5	PRPF8	DHX8	RBFOX2	SF1	PRPF4	PCBP1	RBM25	PCBP2	SF3B2	RBM11	RBP7
TRA2B	MBNL2	RBM15B	CDC5L			NOVA1	KHDRBS3	TRA2A		CKS1B	KMT5B	PRPF8	RBM15B	PRPF4	NOP58	HNRNPK	RBPMS	RBBP4	PPIL4	RBM17	SNRNP70	MED24	RBP2	SETDB1	HNRNPL	PTBP2	SMN2	SF1	PTBP1	DHX9	RBM15	SF3A1	PRPF8	PCBP2	RBM4	PCBP3	SF3B3	RBM12	RBPMS
U2AF1	MBNL3	RBM22	DDX17			NOVA2	SF1	TRA2B		PTBP1	KMT5C	RBFOX1	RBP1	PRPF40A	PCBP1	HNRNPU	SART1	RBBP7	PRMT1	RBM20	SNRPA1	PTBP1	SF3A1	SETDB2	PPIE	RBFOX1	SNRPB	SF3B1	RBM15	PRPF4	RBM15B	SF3A2	RBFOX1	PCBP3	RBM5	PCBP4	SMN1	RBM14	SF3A1
U2AF2	NOVA1	RBM25	DDX5			PCBP1	SMN1	U2AF1		PTBP2	PHC2	RBFOX2	SF1	PRPF6	PCBP2	ILF3	SART3	RPP38	PRMT6	RBM22	SNRPB2	PTBP2	SF3A2	SF1	PRPF31	RBFOX2	SNRPD1	SNRPA	RBM15B	PRPF40A	RBP2	SF3A3	RBFOX2	PCBP4	RBM6	RBFOX1	SNRPB	RBM15	SF3A2
	NOVA2	RBM38	DHX36			PRPF8	SMN2	U2AF2		RBFOX1	QKI	RBFOX3	SMN1	RBM15	PCBP3	NOVA1	SMN1	SETD1A	PRMT7	RBM24	SNRPC	QKI	SF3A3	SF3A2	PRPF38A	RBFOX3	SNRPD2	SNRPA1	RBP1	PRPF40B	SMN2	SF3B1	RBFOX3	PTBP1	SF1	RBFOX3	SNRPD1	RBM17	SF3B1
	RBFOX1	RBM39	DHX9			RBFOX1	SNRPA			RBFOX2	RBFOX2	RBM25	SMN2	RBM15B	PCBP4	NOVA2	SNRNP200	SETD1B	PRMT8	RBM25	SNRPD1	RBBP5	SF3B1	SF3A3	PRPF4	RBM10	SNRPD3	SNRPB	RBP2	PTBP1	SNRPA	SF3B2	SF1	PTBP2	SF3A2	SF1	SNRPD2	RBM4	SF3B2
	RBFOX2	RBMX	PRMT1			RBFOX2	SNRPB			RBFOX3	RBX1	RBM39	SNRPA	RBPMS	RBFOX1	RBFOX1	SNRNP70	SETDB1	RBP1	RBM28	SNRPD2	RBBP7	SF3B2	SF3B1	PRPF6	RBM15	SRSF1	SNRPC	SF1	PTBP2	SNRPB	SF3B3	SF3A1	SF3B1	SF3A3	SF3A2	SNRPD3	RBM5	SF3B3
	RBFOX3	RBMX2	PRMT7			RBFOX3	SNRPD1			RBM15	RING1	RBPMS	SNRPB	SNRPD1	RBFOX2	RBFOX2	SNRPB	SETDB2	RBP2	RBM4	SNRPD3	RBPMS	SF3B3	SFPQ	RBFOX1	RBM20	SRSF10	SNRPD2	SF3A1	SF3B3	SNRPC	SFPQ	SF3A2	SMN1	SF3B2	SF3B2	SNRPE	RBM6	SNRNP70
GeneSet	GS DETAILS	SIZE	ES	NES	NOM p-val	FDR q-val	FWER p-val	RANK AT MAX	LEADING EDGE
1	SPLICING FACTOR METHYLATION	38	0.66	2.25	0	0	0	2580	tags=47%, list=14%, signal=55%
2	TRANSCRIPTIONAL ELONGATION	39	0.63	2.18	0	0	0	3073	tags=54%, list=17%, signal=64%
3	NUCLEOSOME ASSEMBLY	38	0.6	2.01	0	0.002	0.002	2580	tags=45%, list=14%, signal=52%
4	RNA PROCESSING	39	0.59	1.99	0	0.001	0.002	2580	tags=51%, list=14%, signal=59%
5	GENE ACTIVATION	38	0.58	1.93	0	0.002	0.004	3073	tags=55%, list=17%, signal=66%
6	SYMMETRIC DIMETHYLATION	39	0.5	1.7	0.003	0.031	0.072	2054	tags=41%, list=11%, signal=46%
7	EPIGENETIC REGULATION	39	0.5	1.66	0.008	0.036	0.096	2054	tags=31%, list=11%, signal=35%
8	HISTONE H4-R3 METHYLATION	26	0.53	1.64	0.007	0.038	0.115	2136	tags=46%, list=12%, signal=52%
9	HISTONE H2A-R3 METHYLATION	39	0.48	1.63	0.008	0.039	0.128	4081	tags=54%, list=22%, signal=69%
10	CANCER DEVELOPMENT	25	0.53	1.63	0.015	0.035	0.13	2612	tags=40%, list=14%, signal=46%
11	SIGNAL TRANSDUCTION	37	0.48	1.62	0.008	0.037	0.145	2054	tags=32%, list=11%, signal=36%
12	TRANSCRIPTIONAL REGULATION	39	0.45	1.54	0.008	0.067	0.274	3742	tags=46%, list=20%, signal=58%
13	EPIGENETIC MODIFICATION	38	0.45	1.52	0.022	0.07	0.309	2580	tags=34%, list=14%, signal=40%
14	MRNA LOCALIZATION	38	0.44	1.5	0.024	0.073	0.341	2136	tags=29%, list=12%, signal=33%
15	APOPTOSIS	38	0.44	1.48	0.024	0.079	0.381	2785	tags=34%, list=15%, signal=40%
16	CHROMATIN REMODELING	39	0.43	1.47	0.024	0.078	0.399	2054	tags=31%, list=11%, signal=35%
17	HISTONE H3-R8 METHYLATION	29	0.46	1.47	0.059	0.077	0.414	5812	tags=59%, list=31%, signal=85%
18	HISTONE MODIFICATION	34	0.45	1.45	0.048	0.081	0.447	2136	tags=32%, list=12%, signal=36%
19	HISTONE H3-R2 METHYLATION	38	0.42	1.43	0.028	0.088	0.488	2136	tags=37%, list=12%, signal=42%
20	CHROMATIN MODIFICATION	37	0.42	1.43	0.056	0.089	0.51	4002	tags=32%, list=22%, signal=41%
21	RNA SPLICING	38	0.42	1.41	0.04	0.097	0.561	4217	tags=47%, list=23%, signal=61%
22	CELL CYCLE REGULATION	36	0.41	1.38	0.08	0.117	0.649	2054	tags=31%, list=11%, signal=34%
23	SPLICE SITE SELECTION	39	0.4	1.37	0.07	0.118	0.668	4102	tags=44%, list=22%, signal=56%
24	IMMUNE RESPONSE	39	0.39	1.34	0.08	0.13	0.715	2277	tags=33%, list=12%, signal=38%
25	GENE REPRESSION	38	0.38	1.31	0.091	0.153	0.784	2580	tags=24%, list=14%, signal=27%
26	POST-TRANSCRIPTIONAL REGULATION	38	0.38	1.28	0.141	0.181	0.854	2606	tags=29%, list=14%, signal=34%
27	PROTEIN-PROTEIN INTERACTION	39	0.38	1.26	0.133	0.191	0.877	4652	tags=44%, list=25%, signal=58%
28	CO-TRANSCRIPTIONAL SPLICING	39	0.38	1.25	0.128	0.189	0.885	3954	tags=36%, list=21%, signal=46%
29	MRNA TRANSPORT	39	0.36	1.24	0.129	0.201	0.917	4652	tags=41%, list=25%, signal=55%
30	TRANSCRIPTIONAL REPRESSION	38	0.36	1.19	0.198	0.247	0.953	3954	tags=39%, list=21%, signal=50%
31	MRNA STABILITY	39	0.34	1.17	0.218	0.264	0.968	4217	tags=38%, list=23%, signal=50%
32	ASYMMETRIC DIMETHYLATION	38	0.34	1.15	0.215	0.272	0.973	2054	tags=26%, list=11%, signal=30%
33	MRNA PROCESSING	38	0.32	1.07	0.333	0.391	0.99	4217	tags=39%, list=23%, signal=51%
34	STEM CELL MAINTENANCE	36	0.3	1.02	0.439	0.456	0.999	2136	tags=25%, list=12%, signal=28%
35	GENE EXPRESSION	39	0.29	1	0.444	0.493	1	3954	tags=36%, list=21%, signal=46%
36	STRESS RESPONSE	38	0.28	0.97	0.511	0.539	1	2054	tags=24%, list=11%, signal=27%
37	PROTEIN ARGININE METHYLATION	37	0.24	0.82	0.76	0.791	1	4002	tags=35%, list=22%, signal=45%
38	CELL DIFFERENTIATION	39	0.19	0.63	0.98	0.974	1	4652	tags=31%, list=25%, signal=41%
