# Supplementary material for: Protein arginine methyltransferase 5 sustains Tip60-EP400 complex via SRSF1 in Merkel cell carcinoma
Source: Life Sci Alliance. 2025 Aug 22;8(11):e202503316. doi: 10.26508/lsa.202503316 (PMC12373721; doi:10.26508/lsa.202503316)
Supplement: Supplementary file 7 [file LSA-2025-03316_TableS5.xlsx]

## Sheet: Table S5
Isoform	baseMean	log2FoldChange	lfcSE	pvalue	padj	gene	chrom	strand	length	exons	structural_category	associated_gene	associated_transcript	ref_length	ref_exons	diff_to_TSS	diff_to_TTS	diff_to_gene_TSS	diff_to_gene_TTS	subcategory	all_canonical	FL.BioSample_1	FL_TPM.BioSample_1	FL_TPM.BioSample_1_log10	FL.BioSample_2	FL_TPM.BioSample_2	FL_TPM.BioSample_2_log10	FL.BioSample_3	FL_TPM.BioSample_3	FL_TPM.BioSample_3_log10	FL.BioSample_4	FL_TPM.BioSample_4	FL_TPM.BioSample_4_log10	FL.BioSample_5	FL_TPM.BioSample_5	FL_TPM.BioSample_5_log10	FL.BioSample_6	FL_TPM.BioSample_6	FL_TPM.BioSample_6_log10	FL.BioSample_7	FL_TPM.BioSample_7	FL_TPM.BioSample_7_log10	FL.BioSample_8	FL_TPM.BioSample_8	FL_TPM.BioSample_8_log10	bite	FSM_class	perc_A_downstream_TTS	seq_A_downstream_TTS
PB.1087.73	4.60169	0.92922	1.013	0.0149355	0.123175	ENSG00000036549.13	chr1	-	4267	14	novel_in_catalog	ZZZ3	novel	6412	15	NA	NA	-8	0	combination_of_known_junctions	canonical	2	0.428984	-0.367559	0	0	NA	4	0.825851	-0.083098	3	0.580413	-0.236263	14	2.77368	0.443057	7	1.4059	0.147955	7	1.47713	0.169417	2	0.550385	-0.259333	FALSE	C	25	ATAGAATGCTTGTTGTGACT
PB.1087.69	11.7206	0.315006	0.346872	0.133878	0.470704	ENSG00000036549.13	chr1	-	4355	14	novel_in_catalog	ZZZ3	novel	6412	15	NA	NA	-12	0	combination_of_known_junctions	canonical	9	1.93043	0.285654	9	1.78622	0.251936	14	2.89048	0.46097	8	1.54777	0.189706	18	3.56616	0.552201	17	3.41433	0.533306	13	2.74323	0.438263	9	2.47673	0.393879	FALSE	C	25	ATAGAATGCTTGTTGTGACT
PB.1087.67	27.3912	-0.279188	0.254576	0.143691	0.487956	ENSG00000036549.13	chr1	-	4427	15	novel_in_catalog	ZZZ3	novel	6412	15	NA	NA	-21	0	combination_of_known_junctions	canonical	28	6.00578	0.778569	36	7.1449	0.853996	41	8.46497	0.927626	30	5.80413	0.763737	23	4.55676	0.658656	25	5.02108	0.700797	24	5.06443	0.70453	20	5.50385	0.740667	FALSE	C	25	ATAGAATGCTTGTTGTGACT
PB.1087.88	3.81728	0.0973978	0.331275	0.508387	0.831889	ENSG00000036549.13	chr1	-	1515	3	incomplete-splice_match	ZZZ3	ENST00000476275.5	4737	10	64410	0	16577	0	3prime_fragment	canonical	2	0.428984	-0.367559	5	0.992347	-0.003336	5	1.03231	0.013812	2	0.386942	-0.412354	6	1.18872	0.07508	4	0.803372	-0.095083	6	1.26611	0.10247	2	0.550385	-0.259333	FALSE	C	25	ATAGAATGCTTGTTGTGACT
PB.1087.89	4.87655	0.0737303	0.320481	0.625347	0.886283	ENSG00000036549.13	chr1	-	1406	3	incomplete-splice_match	ZZZ3	ENST00000476275.5	4737	10	64519	0	16686	0	3prime_fragment	canonical	5	1.07246	0.030381	5	0.992347	-0.003336	1	0.206463	-0.685158	8	1.54777	0.189706	5	0.990601	-0.004101	11	2.20927	0.34425	3	0.633054	-0.198559	3	0.825578	-0.083242	FALSE	C	25	ATAGAATGCTTGTTGTGACT
PB.1087.100	3.56718	0.0282868	0.322598	0.837717	0.96025	ENSG00000036549.13	chr1	-	2548	11	incomplete-splice_match	ZZZ3	ENST00000370801.8	6412	15	50601	2091	-136	-1	3prime_fragment	canonical	3	0.643476	-0.191467	3	0.595408	-0.225185	4	0.825851	-0.083098	5	0.967354	-0.014414	9	1.78308	0.251171	2	0.401686	-0.396113	5	1.05509	0.023289	0	0	NA	FALSE	C	25	TATAGAATGCTTGTTGTGAC
PB.1087.93	11.9887	0.0231421	0.268787	0.895753	0.975982	ENSG00000036549.13	chr1	-	4331	15	full-splice_match	ZZZ3	ENST00000370801.8	6412	15	-10	2091	7	-1	alternative_3end	canonical	13	2.7884	0.445355	12	2.38163	0.376875	15	3.09694	0.490933	11	2.12818	0.328008	16	3.16992	0.501049	17	3.41433	0.533306	8	1.68814	0.227409	8	2.20154	0.342727	FALSE	C	25	TATAGAATGCTTGTTGTGAC
PB.11337.1	7.28683	0.147402	0.317922	0.401308	0.766521	ENSG00000159840.16	chr7	+	2251	10	novel_not_in_catalog	ZYX	novel	2228	10	NA	NA	20	-2	intron_retention	canonical	9	1.93043	0.285654	8	1.58776	0.200784	5	1.03231	0.013812	5	0.967354	-0.014414	12	2.37744	0.37611	8	1.60675	0.205947	10	2.11018	0.324319	4	1.10077	0.041697	TRUE	B	30	AGAATTCTCAGTAGTCAGCT
PB.886.30	5.08562	0.773503	0.841216	0.01953	0.147376	ENSG00000162378.13	chr1	+	1304	3	incomplete-splice_match	ZYG11B	ENST00000545132.5	2294	14	0	44698	0	-44698	5prime_fragment	canonical	3	0.643476	-0.191467	4	0.793878	-0.100246	1	0.206463	-0.685158	3	0.580413	-0.236263	5	0.990601	-0.004101	8	1.60675	0.205947	8	1.68814	0.227409	8	2.20154	0.342727	FALSE	C	35	AACAAGCTATGATGTCACTT
PB.5584.8	3.47716	-0.31641	0.486984	0.0814797	0.3584	ENSG00000070476.15	chr3	-	1534	5	incomplete-splice_match	ZXDC	ENST00000389709.8	3377	10	14023	24	13119	-6	3prime_fragment	canonical	5	1.07246	0.030381	4	0.793878	-0.100246	7	1.44524	0.15994	6	1.16082	0.064767	3	0.59436	-0.22595	2	0.401686	-0.396113	3	0.633054	-0.198559	0	0	NA	FALSE	C	35	CATAAATTATGTGTAGGACT
PB.26107.1	4.46872	0.0645725	0.331276	0.629251	0.887834	ENSG00000198455.5	chrX	+	5531	1	full-splice_match	ZXDB	ENST00000374888.3	5467	1	-15	-49	-15	49	mono-exon	NA	0	0	NA	10	1.98469	0.297694	7	1.44524	0.15994	0	0	NA	11	2.17932	0.338321	3	0.602529	-0.220022	5	1.05509	0.023289	2	0.550385	-0.259333	NA	C	65	AATAAAAAATTATAAACTAT
PB.14037.70	55.7238	-2.41874	0.25355	1.31085907925582e-22	8.78542e-20	ENSG00000122952.17	chr10	-	1919	8	full-splice_match	ZWINT	ENST00000395405.5	1851	8	22	-90	8	90	alternative_3end	canonical	100	21.4492	1.33141	101	20.0454	1.30201	101	20.8527	1.31916	107	20.7014	1.316	25	4.953	0.694869	15	3.01265	0.478948	17	3.5873	0.554768	11	3.02712	0.481029	FALSE	C	40	AAAAATAATTTGGTCTTCTA
PB.14037.20	164.197	-1.10321	0.153576	7.15283650186556e-14	1.64119e-11	ENSG00000122952.17	chr10	-	1866	9	full-splice_match	ZWINT	ENST00000373944.8	1857	9	-14	5	0	-5	reference_match	canonical	221	47.4028	1.6758	266	52.7929	1.72257	238	49.1381	1.69142	253	48.9481	1.68974	122	24.1707	1.38329	111	22.2936	1.34818	97	20.4687	1.31109	77	21.1898	1.32613	FALSE	C	35	ATAAAGAGTGATGTCATCTT
PB.14037.72	674.652	-0.804013	0.117209	1.11547860930627e-12	2.12258e-10	ENSG00000122952.17	chr10	-	1740	9	full-splice_match	ZWINT	ENST00000373944.8	1857	9	-4	121	2	90	alternative_3end	canonical	896	192.185	2.28372	1049	208.194	2.31847	875	180.655	2.25685	917	177.413	2.24898	551	109.164	2.03808	536	107.652	2.03202	474	100.022	2.0001	365	100.445	2.00193	FALSE	C	40	AAAAATAATTTGGTCTTCTA
PB.14037.19	16.0151	-2.24634	0.466173	1.11269780751923e-07	7.82432e-06	ENSG00000122952.17	chr10	-	2051	8	full-splice_match	ZWINT	ENST00000395405.5	1851	8	7	-207	0	-4	alternative_3end	canonical	35	7.50722	0.875479	35	6.94643	0.841762	16	3.3034	0.518962	31	5.9976	0.777977	4	0.792481	-0.101011	4	0.803372	-0.095083	9	1.89916	0.278562	3	0.825578	-0.083242	FALSE	C	30	TAAAGAGTGATGTCATCTTT
PB.14037.93	22.5533	-1.40404	0.357043	6.68625272024377e-06	0.000282415	ENSG00000122952.17	chr10	-	1620	9	novel_not_in_catalog	ZWINT	novel	1857	9	NA	NA	2	-1	at_least_one_novel_splicesite	canonical	30	6.43476	0.808533	27	5.35867	0.729057	47	9.70375	0.98694	42	8.12578	0.909865	15	2.9718	0.47302	11	2.20927	0.34425	14	2.95425	0.470447	6	1.65115	0.217788	TRUE	C	10	TCTTCTGACTTCCTTTATTT
PB.14037.128	5.5271	-3.19489	0.956603	0.000111977	0.0029787	ENSG00000122952.17	chr10	-	1788	8	novel_in_catalog	ZWINT	novel	1851	8	NA	NA	4	-1	intron_retention	canonical	6	1.28695	0.109563	14	2.77857	0.443822	15	3.09694	0.490933	9	1.74124	0.240858	1	0.19812	-0.703071	0	0	NA	0	0	NA	2	0.550385	-0.259333	FALSE	C	20	ATACATTTCTTCTGACTTCC
PB.14037.158	39.9459	-0.723844	0.25492	0.000722677	0.0133239	ENSG00000122952.17	chr10	-	1091	9	full-splice_match	ZWINT	ENST00000373944.8	1857	9	0	766	0	150	alternative_3end	canonical	57	12.2261	1.08729	59	11.7097	1.06855	58	11.9748	1.07827	47	9.09313	0.958713	27	5.34924	0.728292	31	6.22614	0.794219	33	6.96359	0.842833	22	6.05424	0.782059	FALSE	C	40	AATAACATGACAGGAGCTGG
PB.14037.165	3.50907	-2.24223	1.1202	0.0031685	0.0410506	ENSG00000122952.17	chr10	-	1222	8	full-splice_match	ZWINT	ENST00000395405.5	1851	8	7	622	0	83	alternative_3end	canonical	11	2.35941	0.372804	3	0.595408	-0.225185	6	1.23878	0.092993	7	1.3543	0.131714	0	0	NA	1	0.200843	-0.697143	2	0.422036	-0.374651	0	0	NA	FALSE	C	15	TCAGTTGTGTATTTGTTCAT
PB.14037.53	7.66554	-1.18804	0.615034	0.00339474	0.0431582	ENSG00000122952.17	chr10	-	1788	9	novel_in_catalog	ZWINT	novel	1857	9	NA	NA	8	-24	combination_of_known_junctions	canonical	12	2.5739	0.410593	10	1.98469	0.297694	11	2.27109	0.356234	17	3.289	0.517065	4	0.792481	-0.101011	5	1.00422	0.001827	3	0.633054	-0.198559	3	0.825578	-0.083242	FALSE	C	25	TGAATTATCTTTTTTACTGA
PB.14037.130	4.73028	-1.55637	0.870615	0.00400829	0.0486614	ENSG00000122952.17	chr10	-	1688	8	novel_in_catalog	ZWINT	novel	807	9	NA	NA	0	-1	intron_retention	canonical	11	2.35941	0.372804	6	1.19082	0.075845	6	1.23878	0.092993	11	2.12818	0.328008	4	0.792481	-0.101011	2	0.401686	-0.396113	1	0.211018	-0.675681	0	0	NA	FALSE	C	20	ATACATTTCTTCTGACTTCC
PB.14037.151	14.29	-0.630273	0.405123	0.017485	0.13643	ENSG00000122952.17	chr10	-	1150	5	incomplete-splice_match	ZWINT	ENST00000494312.5	1961	7	1768	9	240	-2	3prime_fragment	canonical	16	3.43187	0.535531	20	3.96939	0.598724	18	3.71633	0.570114	27	5.22371	0.717979	10	1.9812	0.296929	10	2.00843	0.302857	11	2.3212	0.365712	8	2.20154	0.342727	FALSE	C	20	TATACATTTCTTCTGACTTC
PB.14037.52	4.49973	-0.842051	0.994254	0.0176026	0.137037	ENSG00000122952.17	chr10	-	1793	9	novel_not_in_catalog	ZWINT	novel	1857	9	NA	NA	3	-24	at_least_one_novel_splicesite	canonical	4	0.857968	-0.066529	10	1.98469	0.297694	8	1.6517	0.217932	8	1.54777	0.189706	0	0	NA	3	0.602529	-0.220022	3	0.633054	-0.198559	2	0.550385	-0.259333	TRUE	C	25	TGAATTATCTTTTTTACTGA
PB.14037.138	3.14696	-0.440478	0.726009	0.0306757	0.197196	ENSG00000122952.17	chr10	-	1256	3	incomplete-splice_match	ZWINT	ENST00000318387.6	1456	5	881	1	854	-1	3prime_fragment	canonical	8	1.71594	0.234501	6	1.19082	0.075845	2	0.412925	-0.384128	6	1.16082	0.064767	0	0	NA	1	0.200843	-0.697143	4	0.844072	-0.073621	0	0	NA	FALSE	C	20	ATACATTTCTTCTGACTTCC
PB.14037.108	8.78412	0.577106	0.50619	0.0327776	0.205308	ENSG00000122952.17	chr10	-	1960	7	full-splice_match	ZWINT	ENST00000494312.5	1961	7	-4	5	2	2	reference_match	canonical	5	1.07246	0.030381	7	1.38929	0.142792	8	1.6517	0.217932	5	0.967354	-0.014414	15	2.9718	0.47302	10	2.00843	0.302857	14	2.95425	0.470447	8	2.20154	0.342727	FALSE	C	10	CATTTCTTCTGACTTCCTTT
PB.14037.89	26.6058	-0.384784	0.272173	0.0577983	0.291486	ENSG00000122952.17	chr10	-	974	3	incomplete-splice_match	ZWINT	ENST00000460654.5	830	6	1033	-378	1033	0	3prime_fragment	canonical	32	6.86375	0.836561	32	6.35102	0.802844	36	7.43266	0.871144	36	6.96495	0.842918	26	5.15112	0.711902	19	3.81602	0.58161	21	4.43138	0.646539	19	5.22866	0.71839	FALSE	C	10	CTTCTGACTTCCTTTATTTT
PB.14037.76	53.3765	0.278454	0.201025	0.0980365	0.39763	ENSG00000122952.17	chr10	-	1538	9	novel_not_in_catalog	ZWINT	novel	807	9	NA	NA	0	1	at_least_one_novel_splicesite	canonical	46	9.86664	0.994169	60	11.9082	1.07584	50	10.3231	1.01381	47	9.09313	0.958713	63	12.4816	1.09627	71	14.2599	1.15412	65	13.7162	1.13723	40	11.0077	1.0417	FALSE	C	10	TTCTGACTTCCTTTATTTTC
PB.14037.17	55.3888	-0.278438	0.203568	0.0999266	0.402112	ENSG00000122952.17	chr10	-	1703	9	full-splice_match	ZWINT	ENST00000361148.6	807	9	-7	-889	0	-27	alternative_3end	canonical	70	15.0144	1.17651	62	12.3051	1.09008	78	16.1041	1.20694	58	11.2213	1.05004	56	11.0947	1.04512	49	9.84131	0.993053	46	9.70682	0.987077	40	11.0077	1.0417	FALSE	C	25	GAGTGAATTATCTTTTTTAC
PB.14037.109	5.48131	-0.332361	0.448541	0.102207	0.406941	ENSG00000122952.17	chr10	-	1015	4	incomplete-splice_match	ZWINT	ENST00000494312.5	1961	7	2435	5	907	2	3prime_fragment	canonical	7	1.50144	0.176509	9	1.78622	0.251936	9	1.85817	0.269084	7	1.3543	0.131714	5	0.990601	-0.004101	6	1.20506	0.081008	3	0.633054	-0.198559	1	0.275193	-0.560363	FALSE	C	10	CATTTCTTCTGACTTCCTTT
PB.14037.114	8.61685	-0.31789	0.388841	0.127664	0.458433	ENSG00000122952.17	chr10	-	1466	9	novel_not_in_catalog	ZWINT	novel	807	9	NA	NA	2	1	at_least_one_novel_splicesite	canonical	12	2.5739	0.410593	8	1.58776	0.200784	15	3.09694	0.490933	12	2.32165	0.365797	11	2.17932	0.338321	5	1.00422	0.001827	7	1.47713	0.169417	3	0.825578	-0.083242	TRUE	C	15	ACATTTCTTCTGACTTCCTT
PB.14037.79	30.2442	-0.270407	0.248964	0.152019	0.502505	ENSG00000122952.17	chr10	-	1623	9	novel_in_catalog	ZWINT	novel	807	9	NA	NA	0	0	combination_of_known_junctions	canonical	37	7.93621	0.899613	39	7.74031	0.888758	31	6.40034	0.806203	42	8.12578	0.909865	28	5.54736	0.744087	20	4.01686	0.603887	36	7.59664	0.880622	19	5.22866	0.71839	FALSE	C	10	CTTCTGACTTCCTTTATTTT
PB.14037.136	7.79551	-0.248053	0.36668	0.192322	0.56423	ENSG00000122952.17	chr10	-	1345	6	incomplete-splice_match	ZWINT	ENST00000494312.5	1961	7	1420	8	-81	-1	3prime_fragment	canonical	12	2.5739	0.410593	14	2.77857	0.443822	8	1.6517	0.217932	8	1.54777	0.189706	3	0.59436	-0.22595	8	1.60675	0.205947	11	2.3212	0.365712	2	0.550385	-0.259333	FALSE	C	20	ATACATTTCTTCTGACTTCC
PB.14037.42	4.26294	-0.211206	0.380367	0.204347	0.58046	ENSG00000122952.17	chr10	-	1364	5	incomplete-splice_match	ZWINT	ENST00000373944.8	1857	9	1752	22	224	-22	3prime_fragment	canonical	5	1.07246	0.030381	9	1.78622	0.251936	4	0.825851	-0.083098	6	1.16082	0.064767	2	0.39624	-0.402041	5	1.00422	0.001827	3	0.633054	-0.198559	2	0.550385	-0.259333	FALSE	C	30	AATTATCTTTTTTACTGATA
PB.14037.59	4.45958	-0.196547	0.372907	0.227344	0.608697	ENSG00000122952.17	chr10	-	1213	4	incomplete-splice_match	ZWINT	ENST00000373944.8	1857	9	2429	24	901	-24	3prime_fragment	canonical	4	0.857968	-0.066529	3	0.595408	-0.225185	9	1.85817	0.269084	9	1.74124	0.240858	2	0.39624	-0.402041	6	1.20506	0.081008	4	0.844072	-0.073621	1	0.275193	-0.560363	FALSE	C	25	TGAATTATCTTTTTTACTGA
PB.14037.75	297.647	0.119704	0.123184	0.297941	0.681687	ENSG00000122952.17	chr10	-	1540	9	full-splice_match	ZWINT	ENST00000361148.6	807	9	-36	-697	-29	-1	alternative_3end	canonical	314	67.3505	1.82834	327	64.8995	1.81224	299	61.7324	1.79051	286	55.3327	1.74298	348	68.9458	1.83851	334	67.0816	1.8266	312	65.8376	1.81847	238	65.4958	1.81621	FALSE	C	20	ATACATTTCTTCTGACTTCC
PB.14037.22	4.38776	-0.125296	0.335856	0.419551	0.779876	ENSG00000122952.17	chr10	-	1065	3	incomplete-splice_match	ZWINT	ENST00000460654.5	830	6	1148	-584	1148	-5	3prime_fragment	canonical	6	1.28695	0.109563	6	1.19082	0.075845	6	1.23878	0.092993	5	0.967354	-0.014414	7	1.38684	0.142027	4	0.803372	-0.095083	4	0.844072	-0.073621	0	0	NA	FALSE	C	35	ATAAAGAGTGATGTCATCTT
PB.14037.78	3.75166	-0.106524	0.341545	0.441157	0.794394	ENSG00000122952.17	chr10	-	2166	6	novel_in_catalog	ZWINT	novel	1851	8	NA	NA	0	0	intron_retention	canonical	2	0.428984	-0.367559	12	2.38163	0.376875	1	0.206463	-0.685158	5	0.967354	-0.014414	4	0.792481	-0.101011	5	1.00422	0.001827	1	0.211018	-0.675681	2	0.550385	-0.259333	FALSE	C	10	CTTCTGACTTCCTTTATTTT
PB.14037.167	4.1184	-0.0954676	0.331684	0.511556	0.833415	ENSG00000122952.17	chr10	-	991	9	novel_in_catalog	ZWINT	novel	1857	9	NA	NA	2	83	combination_of_known_junctions	canonical	2	0.428984	-0.367559	5	0.992347	-0.003336	7	1.44524	0.15994	7	1.3543	0.131714	1	0.19812	-0.703071	6	1.20506	0.081008	6	1.26611	0.10247	1	0.275193	-0.560363	FALSE	C	15	TCAGTTGTGTATTTGTTCAT
PB.14037.95	6.37302	-0.104373	0.313985	0.525613	0.840647	ENSG00000122952.17	chr10	-	1425	7	incomplete-splice_match	ZWINT	ENST00000373944.8	1857	9	1175	220	58	-2	3prime_fragment	canonical	8	1.71594	0.234501	6	1.19082	0.075845	4	0.825851	-0.083098	13	2.51512	0.400559	7	1.38684	0.142027	6	1.20506	0.081008	4	0.844072	-0.073621	5	1.37596	0.138607	FALSE	C	20	TATACATTTCTTCTGACTTC
PB.14037.73	10.3053	-0.112418	0.288964	0.527872	0.841769	ENSG00000122952.17	chr10	-	1360	6	incomplete-splice_match	ZWINT	ENST00000494312.5	1961	7	1503	-90	2	90	3prime_fragment	canonical	8	1.71594	0.234501	11	2.18316	0.339086	15	3.09694	0.490933	15	2.90206	0.462707	10	1.9812	0.296929	13	2.61096	0.4168	7	1.47713	0.169417	7	1.92635	0.284735	FALSE	C	40	AAAAATAATTTGGTCTTCTA
PB.14037.144	7.85126	0.105548	0.305559	0.536175	0.84608	ENSG00000122952.17	chr10	-	761	2	incomplete-splice_match	ZWINT	ENST00000460654.5	830	6	1334	-370	1334	-1	3prime_fragment	canonical	6	1.28695	0.109563	5	0.992347	-0.003336	11	2.27109	0.356234	8	1.54777	0.189706	7	1.38684	0.142027	6	1.20506	0.081008	14	2.95425	0.470447	7	1.92635	0.284735	FALSE	C	20	ATACATTTCTTCTGACTTCC
PB.14037.163	20.9022	-0.0971592	0.249336	0.587715	0.870704	ENSG00000122952.17	chr10	-	896	9	full-splice_match	ZWINT	ENST00000361148.6	807	9	-4	-85	3	85	alternative_3end	canonical	28	6.00578	0.778569	18	3.57245	0.552966	28	5.78096	0.762	21	4.06289	0.608835	17	3.36804	0.527378	16	3.21349	0.506977	25	5.27545	0.722259	18	4.95347	0.694909	FALSE	C	15	AGTTGTGTATTTGTTCATCT
PB.14037.150	3.90571	-0.0594262	0.330417	0.652829	0.897064	ENSG00000122952.17	chr10	-	1102	6	incomplete-splice_match	ZWINT	ENST00000489649.6	1621	8	1527	-32	-7	-2	3prime_fragment	canonical	10	2.14492	0.331411	1	0.198469	-0.702306	3	0.619388	-0.208037	5	0.967354	-0.014414	7	1.38684	0.142027	0	0	NA	6	1.26611	0.10247	1	0.275193	-0.560363	FALSE	C	20	TATACATTTCTTCTGACTTC
PB.14037.33	8.96778	0.0522386	0.288225	0.761104	0.935908	ENSG00000122952.17	chr10	-	1719	9	novel_not_in_catalog	ZWINT	novel	807	9	NA	NA	0	-22	at_least_one_novel_splicesite	canonical	8	1.71594	0.234501	5	0.992347	-0.003336	13	2.68402	0.428785	11	2.12818	0.328008	9	1.78308	0.251171	15	3.01265	0.478948	9	1.89916	0.278562	5	1.37596	0.138607	FALSE	C	30	AATTATCTTTTTTACTGATA
PB.14037.137	6.38622	-0.0441287	0.301785	0.783422	0.943519	ENSG00000122952.17	chr10	-	1299	7	incomplete-splice_match	ZWINT	ENST00000489649.6	1621	8	1167	-33	44	-1	3prime_fragment	canonical	9	1.93043	0.285654	5	0.992347	-0.003336	8	1.6517	0.217932	7	1.3543	0.131714	8	1.58496	0.200019	3	0.602529	-0.220022	9	1.89916	0.278562	4	1.10077	0.041697	FALSE	C	20	ATACATTTCTTCTGACTTCC
PB.14037.168	4.40723	0.0187091	0.31654	0.896963	0.976249	ENSG00000122952.17	chr10	-	905	9	novel_not_in_catalog	ZWINT	novel	807	9	NA	NA	2	83	at_least_one_novel_splicesite	canonical	6	1.28695	0.109563	1	0.198469	-0.702306	5	1.03231	0.013812	6	1.16082	0.064767	2	0.39624	-0.402041	5	1.00422	0.001827	4	0.844072	-0.073621	6	1.65115	0.217788	FALSE	C	15	TCAGTTGTGTATTTGTTCAT
PB.14037.97	4.16344	0.0156595	0.31807	0.912449	0.980289	ENSG00000122952.17	chr10	-	1019	5	incomplete-splice_match	ZWINT	ENST00000489649.6	1621	8	1772	-40	238	-1	3prime_fragment	canonical	6	1.28695	0.109563	1	0.198469	-0.702306	6	1.23878	0.092993	4	0.773883	-0.111324	4	0.792481	-0.101011	4	0.803372	-0.095083	2	0.422036	-0.374651	6	1.65115	0.217788	FALSE	C	10	TCTTCTGACTTCCTTTATTT
PB.19251.17	94.4362	-0.407464	0.177502	0.00900031	0.0869192	ENSG00000174442.12	chr15	+	2988	19	full-splice_match	ZWILCH	ENST00000307897.10	3595	19	-49	656	-18	0	alternative_3end	canonical	113	24.2376	1.38449	136	26.9918	1.43123	122	25.1885	1.4012	104	20.121	1.30365	90	17.8308	1.25117	82	16.4691	1.21667	89	18.7806	1.27371	54	14.8604	1.17203	FALSE	C	60	AAAGAAACAAATAATATGTG
PB.19251.20	39.3455	-0.510448	0.281876	0.0174675	0.136308	ENSG00000174442.12	chr15	+	1848	18	incomplete-splice_match	ZWILCH	ENST00000307897.10	3595	19	-33	3425	-2	0	5prime_fragment	canonical	61	13.084	1.11674	50	9.92347	0.996664	54	11.149	1.04723	43	8.31925	0.920084	45	8.91541	0.950141	16	3.21349	0.506977	35	7.38563	0.868387	24	6.60462	0.819848	FALSE	C	25	GTATTTATGTTCACATTTTA
PB.19251.38	2.88272	-0.290631	0.478445	0.0779655	0.348958	ENSG00000174442.12	chr15	+	1910	18	incomplete-splice_match	ZWILCH	ENST00000446801.6	3256	19	209	2782	0	0	5prime_fragment	canonical	5	1.07246	0.030381	6	1.19082	0.075845	3	0.619388	-0.208037	5	0.967354	-0.014414	1	0.19812	-0.703071	4	0.803372	-0.095083	1	0.211018	-0.675681	0	0	NA	FALSE	C	25	GTATTTATGTTCACATTTTA
PB.19251.26	7.26283	-0.308887	0.400983	0.129383	0.461902	ENSG00000174442.12	chr15	+	3036	19	full-splice_match	ZWILCH	ENST00000446801.6	3256	19	207	13	-2	0	alternative_5end	canonical	7	1.50144	0.176509	12	2.38163	0.376875	13	2.68402	0.428785	8	1.54777	0.189706	8	1.58496	0.200019	4	0.803372	-0.095083	5	1.05509	0.023289	4	1.10077	0.041697	FALSE	C	60	AAAGAAACAAATAATATGTG
PB.19251.4	30.7314	0.218652	0.253045	0.243356	0.626897	ENSG00000174442.12	chr15	+	3143	19	full-splice_match	ZWILCH	ENST00000307897.10	3595	19	-204	656	5	0	alternative_3end5end	canonical	24	5.14781	0.711623	19	3.77092	0.576447	42	8.67144	0.938091	31	5.9976	0.777977	43	8.51917	0.930397	30	6.02529	0.779978	28	5.9085	0.771477	33	9.08136	0.958151	FALSE	C	60	AAAGAAACAAATAATATGTG
PB.19251.63	5.23092	-0.151155	0.34202	0.347062	0.725858	ENSG00000174442.12	chr15	+	1609	6	incomplete-splice_match	ZWILCH	ENST00000446801.6	3256	19	27873	13	-4179	0	3prime_fragment	canonical	9	1.93043	0.285654	8	1.58776	0.200784	2	0.412925	-0.384128	8	1.54777	0.189706	4	0.792481	-0.101011	5	1.00422	0.001827	2	0.422036	-0.374651	5	1.37596	0.138607	FALSE	C	60	AAAGAAACAAATAATATGTG
PB.19251.65	8.40576	-0.0920471	0.295883	0.5936	0.872765	ENSG00000174442.12	chr15	+	1335	3	incomplete-splice_match	ZWILCH	ENST00000446801.6	3256	19	34998	13	-38	0	3prime_fragment	canonical	8	1.71594	0.234501	12	2.38163	0.376875	11	2.27109	0.356234	9	1.74124	0.240858	9	1.78308	0.251171	13	2.61096	0.4168	5	1.05509	0.023289	4	1.10077	0.041697	FALSE	C	60	AAAGAAACAAATAATATGTG
PB.19251.21	4.57084	-0.0743051	0.319347	0.623043	0.885238	ENSG00000174442.12	chr15	+	2336	19	full-splice_match	ZWILCH	ENST00000307897.10	3595	19	-1	1260	-1	444	alternative_3end	canonical	3	0.643476	-0.191467	6	1.19082	0.075845	6	1.23878	0.092993	7	1.3543	0.131714	2	0.39624	-0.402041	5	1.00422	0.001827	6	1.26611	0.10247	3	0.825578	-0.083242	FALSE	C	40	AATACTTATACTTTCTAAAT
PB.19251.62	4.29684	-0.0672259	0.322384	0.645848	0.894263	ENSG00000174442.12	chr15	+	1722	7	incomplete-splice_match	ZWILCH	ENST00000446801.6	3256	19	27179	13	-4873	0	3prime_fragment	canonical	7	1.50144	0.176509	2	0.396939	-0.401276	5	1.03231	0.013812	7	1.3543	0.131714	6	1.18872	0.07508	4	0.803372	-0.095083	6	1.26611	0.10247	0	0	NA	FALSE	C	60	AAAGAAACAAATAATATGTG
PB.19251.10	9.88505	0.054208	0.293672	0.74951	0.932051	ENSG00000174442.12	chr15	+	2006	18	incomplete-splice_match	ZWILCH	ENST00000307897.10	3595	19	-191	3425	18	0	5prime_fragment	canonical	14	3.00289	0.477539	7	1.38929	0.142792	7	1.44524	0.15994	13	2.51512	0.400559	24	4.75488	0.67714	9	1.80759	0.257099	9	1.89916	0.278562	2	0.550385	-0.259333	FALSE	C	25	GTATTTATGTTCACATTTTA
PB.19251.61	3.44013	-0.0352995	0.323665	0.794444	0.946734	ENSG00000174442.12	chr15	+	1851	8	incomplete-splice_match	ZWILCH	ENST00000446801.6	3256	19	24377	13	5983	0	3prime_fragment	canonical	7	1.50144	0.176509	2	0.396939	-0.401276	2	0.412925	-0.384128	5	0.967354	-0.014414	2	0.39624	-0.402041	5	1.00422	0.001827	5	1.05509	0.023289	1	0.275193	-0.560363	FALSE	C	60	AAAGAAACAAATAATATGTG
PB.15821.23	3.65316	0.674039	1.07386	0.0224481	0.161634	ENSG00000086827.9	chr11	-	1385	7	incomplete-splice_match	ZW10	ENST00000200135.8	2873	16	29840	2	29839	-2	3prime_fragment	canonical	1	0.214492	-0.668589	3	0.595408	-0.225185	2	0.412925	-0.384128	1	0.193471	-0.713384	8	1.58496	0.200019	6	1.20506	0.081008	9	1.89916	0.278562	1	0.275193	-0.560363	FALSE	C	25	AATTAAGGGTGAGTGTCTTT
PB.15821.25	5.54074	0.207475	0.36459	0.232919	0.615461	ENSG00000086827.9	chr11	-	1093	4	incomplete-splice_match	ZW10	ENST00000200135.8	2873	16	35297	2	35296	-2	3prime_fragment	canonical	5	1.07246	0.030381	6	1.19082	0.075845	2	0.412925	-0.384128	5	0.967354	-0.014414	4	0.792481	-0.101011	11	2.20927	0.34425	6	1.26611	0.10247	6	1.65115	0.217788	FALSE	C	25	AATTAAGGGTGAGTGTCTTT
PB.15821.9	5.78834	-0.131252	0.325837	0.425893	0.784602	ENSG00000086827.9	chr11	-	2696	15	novel_in_catalog	ZW10	novel	2873	16	NA	NA	-17	-2	combination_of_known_splicesites	canonical	6	1.28695	0.109563	8	1.58776	0.200784	6	1.23878	0.092993	9	1.74124	0.240858	2	0.39624	-0.402041	6	1.20506	0.081008	7	1.47713	0.169417	4	1.10077	0.041697	FALSE	C	25	AATTAAGGGTGAGTGTCTTT
PB.15821.12	4.24326	0.108879	0.334415	0.4637	0.808504	ENSG00000086827.9	chr11	-	2485	13	incomplete-splice_match	ZW10	ENST00000200135.8	2873	16	13120	2	13119	-2	3prime_fragment	canonical	6	1.28695	0.109563	2	0.396939	-0.401276	6	1.23878	0.092993	1	0.193471	-0.713384	8	1.58496	0.200019	3	0.602529	-0.220022	6	1.26611	0.10247	3	0.825578	-0.083242	FALSE	C	25	AATTAAGGGTGAGTGTCTTT
PB.15821.11	6.02662	0.0975956	0.314098	0.550479	0.853066	ENSG00000086827.9	chr11	-	2740	15	incomplete-splice_match	ZW10	ENST00000200135.8	2873	16	4725	2	4724	-2	3prime_fragment	canonical	8	1.71594	0.234501	6	1.19082	0.075845	5	1.03231	0.013812	4	0.773883	-0.111324	5	0.990601	-0.004101	12	2.41012	0.382038	6	1.26611	0.10247	4	1.10077	0.041697	FALSE	C	25	AATTAAGGGTGAGTGTCTTT
PB.15821.28	5.6666	-0.0852899	0.311193	0.597378	0.874649	ENSG00000086827.9	chr11	-	823	2	incomplete-splice_match	ZW10	ENST00000200135.8	2873	16	36876	2	36875	-2	3prime_fragment	canonical	6	1.28695	0.109563	7	1.38929	0.142792	8	1.6517	0.217932	6	1.16082	0.064767	6	1.18872	0.07508	4	0.803372	-0.095083	6	1.26611	0.10247	4	1.10077	0.041697	FALSE	C	25	AATTAAGGGTGAGTGTCTTT
PB.15821.26	4.25259	-0.072963	0.32489	0.61426	0.88139	ENSG00000086827.9	chr11	-	956	3	incomplete-splice_match	ZW10	ENST00000200135.8	2873	16	35994	2	35993	-2	3prime_fragment	canonical	1	0.214492	-0.668589	4	0.793878	-0.100246	5	1.03231	0.013812	11	2.12818	0.328008	3	0.59436	-0.22595	5	1.00422	0.001827	5	1.05509	0.023289	2	0.550385	-0.259333	FALSE	C	25	AATTAAGGGTGAGTGTCTTT
PB.15821.1	163.849	-0.0399032	0.139483	0.754213	0.934003	ENSG00000086827.9	chr11	-	2932	16	full-splice_match	ZW10	ENST00000200135.8	2873	16	-61	2	-18	-2	alternative_5end	canonical	189	40.539	1.60787	178	35.3276	1.54811	178	36.7504	1.56526	176	34.0509	1.53213	194	38.4353	1.58473	172	34.545	1.53838	176	37.1391	1.56983	103	28.3448	1.45247	FALSE	C	25	AATTAAGGGTGAGTGTCTTT
PB.15821.20	4.68765	0.0211007	0.311622	0.889427	0.974353	ENSG00000086827.9	chr11	-	1745	8	incomplete-splice_match	ZW10	ENST00000200135.8	2873	16	25990	2	25989	-2	3prime_fragment	canonical	5	1.07246	0.030381	8	1.58776	0.200784	4	0.825851	-0.083098	3	0.580413	-0.236263	5	0.990601	-0.004101	8	1.60675	0.205947	6	1.26611	0.10247	1	0.275193	-0.560363	FALSE	C	25	AATTAAGGGTGAGTGTCTTT
PB.15821.18	5.16707	-0.00765054	0.307486	0.959438	0.991338	ENSG00000086827.9	chr11	-	1869	9	incomplete-splice_match	ZW10	ENST00000200135.8	2873	16	25323	2	25322	-2	3prime_fragment	canonical	4	0.857968	-0.066529	8	1.58776	0.200784	5	1.03231	0.013812	6	1.16082	0.064767	6	1.18872	0.07508	10	2.00843	0.302857	3	0.633054	-0.198559	2	0.550385	-0.259333	FALSE	C	25	AATTAAGGGTGAGTGTCTTT
PB.15821.24	3.73489	0.00430734	0.320921	0.976018	0.99524	ENSG00000086827.9	chr11	-	1262	5	incomplete-splice_match	ZW10	ENST00000200135.8	2873	16	34310	2	34309	-2	3prime_fragment	canonical	2	0.428984	-0.367559	1	0.198469	-0.702306	8	1.6517	0.217932	5	0.967354	-0.014414	7	1.38684	0.142027	3	0.602529	-0.220022	2	0.422036	-0.374651	3	0.825578	-0.083242	FALSE	C	25	AATTAAGGGTGAGTGTCTTT
PB.15821.22	4.6357	-0.00409809	0.309812	0.977373	0.995574	ENSG00000086827.9	chr11	-	1507	7	incomplete-splice_match	ZW10	ENST00000200135.8	2873	16	29718	2	29717	-2	3prime_fragment	canonical	6	1.28695	0.109563	6	1.19082	0.075845	5	1.03231	0.013812	3	0.580413	-0.236263	4	0.792481	-0.101011	5	1.00422	0.001827	5	1.05509	0.023289	4	1.10077	0.041697	FALSE	C	25	AATTAAGGGTGAGTGTCTTT
PB.9768.21	14.0347	0.976371	0.440823	0.00228669	0.0321295	ENSG00000153975.10	chr6	-	1915	10	novel_in_catalog	ZUP1	novel	2167	10	NA	NA	-21	-6	combination_of_known_junctions	canonical	9	1.93043	0.285654	5	0.992347	-0.003336	10	2.06463	0.314842	12	2.32165	0.365797	26	5.15112	0.711902	14	2.8118	0.448985	23	4.85341	0.686047	15	4.12789	0.615728	FALSE	C	10	ATTGTGGATTTTGTTTTTCT
PB.9768.15	4.68472	-0.12158	0.329792	0.443838	0.796519	ENSG00000153975.10	chr6	-	2600	10	novel_not_in_catalog	ZUP1	novel	2167	10	NA	NA	14	-2	at_least_one_novel_splicesite	canonical	5	1.07246	0.030381	6	1.19082	0.075845	7	1.44524	0.15994	6	1.16082	0.064767	5	0.990601	-0.004101	5	1.00422	0.001827	5	1.05509	0.023289	1	0.275193	-0.560363	FALSE	C	10	TGGATTTTGTTTTTCTTATC
PB.9768.20	3.92301	-0.0886331	0.330812	0.538401	0.847295	ENSG00000153975.10	chr6	-	934	5	incomplete-splice_match	ZUP1	ENST00000368576.8	2167	10	16628	2	-5880	-2	3prime_fragment	canonical	7	1.50144	0.176509	2	0.396939	-0.401276	4	0.825851	-0.083098	7	1.3543	0.131714	7	1.38684	0.142027	4	0.803372	-0.095083	3	0.633054	-0.198559	0	0	NA	FALSE	C	10	TGGATTTTGTTTTTCTTATC
PB.9768.34	6.01772	0.0999062	0.314627	0.541826	0.848935	ENSG00000153975.10	chr6	-	1594	9	novel_in_catalog	ZUP1	novel	2167	10	NA	NA	-8	-7	combination_of_known_splicesites	canonical	4	0.857968	-0.066529	9	1.78622	0.251936	6	1.23878	0.092993	4	0.773883	-0.111324	11	2.17932	0.338321	7	1.4059	0.147955	4	0.844072	-0.073621	5	1.37596	0.138607	FALSE	C	10	CATTGTGGATTTTGTTTTTC
PB.9768.9	3.27291	0.00409944	0.326281	0.975599	0.99524	ENSG00000153975.10	chr6	-	1096	6	incomplete-splice_match	ZUP1	ENST00000368576.8	2167	10	11977	0	-10531	0	3prime_fragment	canonical	5	1.07246	0.030381	5	0.992347	-0.003336	1	0.206463	-0.685158	3	0.580413	-0.236263	2	0.39624	-0.402041	8	1.60675	0.205947	0	0	NA	3	0.825578	-0.083242	FALSE	C	15	GATTTTGTTTTTCTTATCTA
PB.21025.36	26.344	-1.23257	0.339004	2.09990916214822e-05	0.000738221	ENSG00000214941.8	chr17	-	836	5	full-splice_match	ZSWIM7	ENST00000399277.6	2020	5	13	1171	3	-1	alternative_3end	canonical	34	7.29273	0.86289	36	7.1449	0.853996	46	9.49729	0.9776	47	9.09313	0.958713	14	2.77368	0.443057	13	2.61096	0.4168	10	2.11018	0.324319	19	5.22866	0.71839	FALSE	C	15	ATTATTTAGTCTTTTTTTTT
PB.21025.51	32.1558	0.882852	0.285404	0.000234106	0.00542852	ENSG00000214941.8	chr17	-	707	6	full-splice_match	ZSWIM7	ENST00000472495.5	703	6	-10	6	0	0	reference_match	canonical	18	3.86086	0.586684	25	4.96174	0.695634	22	4.54218	0.657264	27	5.22371	0.717979	45	8.91541	0.950141	37	7.43119	0.871059	49	10.3399	1.01452	37	10.1821	1.00784	FALSE	C	20	ACATTATTTAGTCTTTTTTT
PB.21025.44	6.24879	1.09076	0.740551	0.00754656	0.0768132	ENSG00000214941.8	chr17	-	676	6	full-splice_match	ZSWIM7	ENST00000474716.5	671	6	-9	4	2	-1	reference_match	canonical	5	1.07246	0.030381	2	0.396939	-0.401276	4	0.825851	-0.083098	2	0.386942	-0.412354	6	1.18872	0.07508	13	2.61096	0.4168	14	2.95425	0.470447	5	1.37596	0.138607	FALSE	C	15	ATTATTTAGTCTTTTTTTTT
PB.21025.35	5.69502	-0.512417	0.653921	0.0386989	0.228272	ENSG00000214941.8	chr17	-	839	5	full-splice_match	ZSWIM7	ENST00000491631.5	879	5	36	4	0	-1	reference_match	canonical	7	1.50144	0.176509	8	1.58776	0.200784	5	1.03231	0.013812	15	2.90206	0.462707	1	0.19812	-0.703071	2	0.401686	-0.396113	4	0.844072	-0.073621	5	1.37596	0.138607	FALSE	C	15	ATTATTTAGTCTTTTTTTTT
PB.21025.21	5.34673	-0.461422	0.634731	0.042793	0.242942	ENSG00000214941.8	chr17	-	1259	8	full-splice_match	ZSWIM7	ENST00000490395.5	1264	8	-1	6	-1	3	reference_match	canonical	9	1.93043	0.285654	8	1.58776	0.200784	9	1.85817	0.269084	7	1.3543	0.131714	6	1.18872	0.07508	0	0	NA	0	0	NA	5	1.37596	0.138607	FALSE	C	35	AGGAAACTTGGACTCAGCAT
PB.21025.27	5.59546	0.195932	0.360783	0.248821	0.633007	ENSG00000214941.8	chr17	-	1011	6	novel_in_catalog	ZSWIM7	novel	1264	8	NA	NA	-4	-1	combination_of_known_junctions	canonical	4	0.857968	-0.066529	4	0.793878	-0.100246	3	0.619388	-0.208037	7	1.3543	0.131714	6	1.18872	0.07508	3	0.602529	-0.220022	8	1.68814	0.227409	9	2.47673	0.393879	FALSE	C	35	ACTCAGGAAACTTGGACTCA
PB.21025.9	15.7797	-0.184419	0.276413	0.327356	0.708596	ENSG00000214941.8	chr17	-	1043	6	novel_in_catalog	ZSWIM7	novel	1264	8	NA	NA	0	-3	combination_of_known_junctions	canonical	20	4.28984	0.632441	21	4.16786	0.619913	17	3.50987	0.545291	18	3.48248	0.541888	13	2.57556	0.410872	13	2.61096	0.4168	15	3.16527	0.50041	13	3.5775	0.55358	FALSE	C	40	AAACTTGGACTCAGCATAAC
PB.24572.2	5.69227	0.118067	0.324834	0.464994	0.809326	ENSG00000132801.7	chr20	+	2776	2	full-splice_match	ZSWIM3	ENST00000255152.3	2776	2	-12	12	-12	-12	reference_match	canonical	2	0.428984	-0.367559	7	1.38929	0.142792	6	1.23878	0.092993	6	1.16082	0.064767	4	0.792481	-0.101011	6	1.20506	0.081008	12	2.53221	0.4035	4	1.10077	0.041697	FALSE	C	65	AATAAAATTAAACAAGGGAA
PB.24574.12	3.97742	0.203604	0.384056	0.200525	0.575393	ENSG00000168612.5	chr20	+	2185	3	novel_not_in_catalog	ZSWIM1	novel	2769	2	NA	NA	-5	-1	at_least_one_novel_splicesite	canonical	4	0.857968	-0.066529	5	0.992347	-0.003336	2	0.412925	-0.384128	1	0.193471	-0.713384	7	1.38684	0.142027	10	2.00843	0.302857	4	0.844072	-0.073621	1	0.275193	-0.560363	TRUE	C	15	AGCACTTGTCTAGTTTTTTT
PB.9011.5	3.79898	-0.131293	0.342843	0.383508	0.753975	ENSG00000137185.13	chr6	+	1619	4	full-splice_match	ZSCAN9	ENST00000531979.5	1601	4	-26	8	2	4	reference_match	canonical	3	0.643476	-0.191467	5	0.992347	-0.003336	7	1.44524	0.15994	5	0.967354	-0.014414	4	0.792481	-0.101011	4	0.803372	-0.095083	2	0.422036	-0.374651	2	0.550385	-0.259333	FALSE	C	35	AACATGCCTGAAAGATTTGG
PB.9011.3	10.4285	-0.070259	0.284299	0.684399	0.907974	ENSG00000137185.13	chr6	+	1666	4	full-splice_match	ZSCAN9	ENST00000252207.10	1659	4	-11	4	0	1	reference_match	canonical	15	3.21738	0.507503	9	1.78622	0.251936	12	2.47755	0.394023	11	2.12818	0.328008	8	1.58496	0.200019	7	1.4059	0.147955	10	2.11018	0.324319	12	3.30231	0.518818	FALSE	C	25	GAAAGATTTGGTATCTGTGT
PB.24031.20	4.27828	-0.359768	0.525006	0.0679766	0.321433	ENSG00000131848.10	chr19	-	2025	6	novel_in_catalog	ZSCAN5A	novel	2151	6	NA	NA	0	-1	combination_of_known_junctions	canonical	8	1.71594	0.234501	8	1.58776	0.200784	6	1.23878	0.092993	5	0.967354	-0.014414	2	0.39624	-0.402041	7	1.4059	0.147955	1	0.211018	-0.675681	0	0	NA	FALSE	C	40	ATAACGGAAAACTGAGTTTC
PB.24031.36	6.85359	-0.38377	0.465869	0.0803615	0.355201	ENSG00000131848.10	chr19	-	1857	5	novel_not_in_catalog	ZSCAN5A	novel	2450	7	NA	NA	19306	0	at_least_one_novel_splicesite	canonical	10	2.14492	0.331411	8	1.58776	0.200784	11	2.27109	0.356234	10	1.93471	0.286616	4	0.792481	-0.101011	2	0.401686	-0.396113	8	1.68814	0.227409	4	1.10077	0.041697	FALSE	C	50	AATATTGTATAACGGAAAAC
PB.24031.30	8.40807	-0.326044	0.393048	0.121257	0.446306	ENSG00000131848.10	chr19	-	1999	5	novel_not_in_catalog	ZSCAN5A	novel	3562	5	NA	NA	19295	-3	at_least_one_novel_splicesite	canonical	10	2.14492	0.331411	15	2.97704	0.473785	12	2.47755	0.394023	9	1.74124	0.240858	8	1.58496	0.200019	9	1.80759	0.257099	4	0.844072	-0.073621	4	1.10077	0.041697	FALSE	C	40	GTATAACGGAAAACTGAGTT
PB.19802.17	9.40646	0.280961	0.362232	0.16209	0.518437	ENSG00000140987.21	chr16	-	3099	7	full-splice_match	ZSCAN32	ENST00000396852.9	3108	7	8	1	-1	-1	reference_match	canonical	7	1.50144	0.176509	7	1.38929	0.142792	10	2.06463	0.314842	7	1.3543	0.131714	13	2.57556	0.410872	7	1.4059	0.147955	11	2.3212	0.365712	13	3.5775	0.55358	FALSE	C	5	ACTTCCTTGGCCTTTGGTTG
PB.9017.2	3.35004	-0.0525296	0.326591	0.69831	0.913109	ENSG00000235109.8	chr6	-	2885	4	full-splice_match	ZSCAN31	ENST00000439158.5	3050	4	197	-32	-1	-12	alternative_5end	canonical	7	1.50144	0.176509	3	0.595408	-0.225185	1	0.206463	-0.685158	5	0.967354	-0.014414	3	0.59436	-0.22595	5	1.00422	0.001827	2	0.422036	-0.374651	2	0.550385	-0.259333	FALSE	C	50	AAAGAATACATACATATGTG
PB.9012.11	7.68094	-0.559604	0.54829	0.0364953	0.219951	ENSG00000197062.12	chr6	+	2678	4	full-splice_match	ZSCAN26	ENST00000421553.7	2685	4	0	7	0	-4	reference_match	canonical	11	2.35941	0.372804	15	2.97704	0.473785	11	2.27109	0.356234	8	1.54777	0.189706	4	0.792481	-0.101011	6	1.20506	0.081008	4	0.844072	-0.073621	5	1.37596	0.138607	FALSE	C	40	AAACAAATCCCTGCAGATTT
PB.9012.3	24.3135	0.114597	0.243733	0.525605	0.840647	ENSG00000197062.12	chr6	+	2308	4	full-splice_match	ZSCAN26	ENST00000316606.10	2362	4	63	-9	-22	6	alternative_5end	canonical	24	5.14781	0.711623	18	3.57245	0.552966	20	4.12925	0.615872	36	6.96495	0.842918	33	6.53796	0.815443	31	6.22614	0.794219	18	3.79832	0.579592	21	5.77904	0.761856	FALSE	C	30	CAGATTTATTTAAAGTGTTT
PB.9012.19	4.0835	-0.08167	0.335495	0.536165	0.84608	ENSG00000197062.12	chr6	+	2002	4	full-splice_match	ZSCAN26	ENST00000421553.7	2685	4	9	674	-1	0	alternative_3end	canonical	2	0.428984	-0.367559	8	1.58776	0.200784	8	1.6517	0.217932	2	0.386942	-0.412354	3	0.59436	-0.22595	0	0	NA	2	0.422036	-0.374651	7	1.92635	0.284735	FALSE	C	30	TATACTACTCTCAAAGGTGT
PB.9012.22	5.38629	0.0733077	0.312393	0.643403	0.893165	ENSG00000197062.12	chr6	+	2082	4	full-splice_match	ZSCAN26	ENST00000316606.10	2362	4	98	182	3	-182	alternative_3end5end	canonical	3	0.643476	-0.191467	6	1.19082	0.075845	5	1.03231	0.013812	7	1.3543	0.131714	8	1.58496	0.200019	5	1.00422	0.001827	4	0.844072	-0.073621	6	1.65115	0.217788	FALSE	C	30	AGATCATGATCTTTATACTG
PB.9012.17	8.44094	0.0066867	0.285373	0.969677	0.993797	ENSG00000197062.12	chr6	+	1609	4	full-splice_match	ZSCAN26	ENST00000316606.10	2362	4	94	659	-1	12	alternative_3end5end	canonical	10	2.14492	0.331411	8	1.58776	0.200784	7	1.44524	0.15994	11	2.12818	0.328008	8	1.58496	0.200019	7	1.4059	0.147955	10	2.11018	0.324319	8	2.20154	0.342727	FALSE	C	40	AAAGGTGTCTTTAAAGTACA
PB.10928.1	3.04533	-0.135881	0.356357	0.323936	0.705568	ENSG00000197037.11	chr7	+	3300	8	full-splice_match	ZSCAN25	ENST00000394152.7	4352	8	-4	1056	-4	444	alternative_3end	canonical	6	1.28695	0.109563	7	1.38929	0.142792	2	0.412925	-0.384128	2	0.386942	-0.412354	5	0.990601	-0.004101	2	0.401686	-0.396113	1	0.211018	-0.675681	1	0.275193	-0.560363	FALSE	C	55	TAAAAAAAAATACATTTCTT
PB.10928.3	3.95636	-0.0292092	0.31943	0.834831	0.959601	ENSG00000197037.11	chr7	+	2841	8	full-splice_match	ZSCAN25	ENST00000394152.7	4352	8	0	1511	0	-7	alternative_3end	canonical	5	1.07246	0.030381	3	0.595408	-0.225185	5	1.03231	0.013812	5	0.967354	-0.014414	6	1.18872	0.07508	6	1.20506	0.081008	0	0	NA	3	0.825578	-0.083242	FALSE	C	45	AAAGATGAACTCTAGTATTA
PB.24118.1	7.72834	0.0388227	0.292492	0.817109	0.954026	ENSG00000182318.6	chr19	+	4654	3	full-splice_match	ZSCAN22	ENST00000329665.5	4654	3	2	-2	2	2	reference_match	canonical	11	2.35941	0.372804	5	0.992347	-0.003336	7	1.44524	0.15994	9	1.74124	0.240858	10	1.9812	0.296929	11	2.20927	0.34425	5	1.05509	0.023289	6	1.65115	0.217788	FALSE	C	50	AAGTGTAAAGACAAATTCTA
PB.10941.163	36.9567	0.302781	0.231477	0.0991918	0.400688	ENSG00000166529.16	chr7	+	2008	4	full-splice_match	ZSCAN21	ENST00000292450.9	2009	4	-2	3	-2	-1	reference_match	canonical	38	8.1507	0.911195	30	5.95408	0.774815	37	7.63912	0.883043	32	6.19107	0.791766	44	8.71729	0.940381	53	10.6447	1.02713	42	8.86275	0.947569	29	7.98058	0.902035	FALSE	C	30	TAATGCCTCAGGACTATTAT
PB.10941.169	24.0043	0.296323	0.262799	0.128519	0.460239	ENSG00000166529.16	chr7	+	2139	5	novel_in_catalog	ZSCAN21	novel	2009	4	NA	NA	0	-1	intron_retention	canonical	22	4.71883	0.673834	24	4.76327	0.677905	20	4.12925	0.615872	22	4.25636	0.629038	31	6.14173	0.78829	32	6.42698	0.808007	27	5.69748	0.755683	20	5.50385	0.740667	FALSE	C	30	TAATGCCTCAGGACTATTAT
PB.24107.15	21.8419	0.254316	0.272243	0.190345	0.561272	ENSG00000121413.13	chr19	-	2575	7	full-splice_match	ZSCAN18	ENST00000601144.6	2539	7	-25	-11	-25	-2	reference_match	canonical	22	4.71883	0.673834	19	3.77092	0.576447	24	4.95511	0.695053	15	2.90206	0.462707	25	4.953	0.694869	27	5.42276	0.734221	21	4.43138	0.646539	24	6.60462	0.819848	FALSE	C	30	ACATAAGGTGATCTTTTCAT
PB.24107.16	6.74299	0.0918775	0.306206	0.582641	0.868103	ENSG00000121413.13	chr19	-	2605	7	novel_in_catalog	ZSCAN18	novel	2779	7	NA	NA	0	-3	combination_of_known_junctions	canonical	7	1.50144	0.176509	9	1.78622	0.251936	6	1.23878	0.092993	4	0.773883	-0.111324	9	1.78308	0.251171	7	1.4059	0.147955	6	1.26611	0.10247	7	1.92635	0.284735	FALSE	C	30	TACATAAGGTGATCTTTTCA
PB.9008.44	7.59064	0.875335	0.648106	0.0118325	0.104848	ENSG00000269293.4	chr6	-	581	2	full-splice_match	ZSCAN16-AS1	ENST00000602810.2	1983	2	488	914	-4	-914	alternative_3end5end	canonical	5	1.07246	0.030381	8	1.58776	0.200784	4	0.825851	-0.083098	1	0.193471	-0.713384	14	2.77368	0.443057	11	2.20927	0.34425	8	1.68814	0.227409	10	2.75193	0.439637	FALSE	C	75	AAAAAATAAAAATATGAACA
PB.9008.38	6.99819	0.453913	0.516678	0.0576071	0.290949	ENSG00000269293.4	chr6	-	1024	2	full-splice_match	ZSCAN16-AS1	ENST00000602810.2	1983	2	491	468	-1	-468	alternative_3end5end	canonical	3	0.643476	-0.191467	8	1.58776	0.200784	5	1.03231	0.013812	4	0.773883	-0.111324	13	2.57556	0.410872	9	1.80759	0.257099	14	2.95425	0.470447	3	0.825578	-0.083242	FALSE	C	25	ACAAAGCCTGTTGGTGGACT
PB.9008.18	21.9896	0.116854	0.242751	0.516697	0.835687	ENSG00000269293.4	chr6	-	1003	2	novel_not_in_catalog	ZSCAN16-AS1	novel	1646	4	NA	NA	0	29216	at_least_one_novel_splicesite	canonical	20	4.28984	0.632441	18	3.57245	0.552966	24	4.95511	0.695053	26	5.03024	0.701589	22	4.35864	0.639351	28	5.62361	0.750015	21	4.43138	0.646539	21	5.77904	0.761856	TRUE	C	30	ATAAAGCCTCTTAGTGGGAG
PB.9007.1	30.2028	-0.520583	0.276788	0.0147127	0.122038	ENSG00000196812.6	chr6	+	1297	4	full-splice_match	ZSCAN16	ENST00000340487.5	1279	4	-24	6	-24	-6	reference_match	canonical	37	7.93621	0.899613	44	8.73266	0.941146	36	7.43266	0.871144	43	8.31925	0.920084	22	4.35864	0.639351	21	4.2177	0.625076	27	5.69748	0.755683	21	5.77904	0.761856	FALSE	C	50	AAAGAATCTACCTGAGTAAA
PB.9007.5	12.5754	0.171108	0.295244	0.358932	0.734855	ENSG00000196812.6	chr6	+	1331	4	novel_not_in_catalog	ZSCAN16	novel	1279	4	NA	NA	0	-6	at_least_one_novel_splicesite	canonical	7	1.50144	0.176509	17	3.37398	0.528143	13	2.68402	0.428785	10	1.93471	0.286616	14	2.77368	0.443057	11	2.20927	0.34425	16	3.37629	0.528439	14	3.8527	0.585765	FALSE	C	50	AAAGAATCTACCTGAGTAAA
PB.25833.6	53.7	0.124258	0.190877	0.44095	0.794376	ENSG00000169249.14	chrX	+	1495	11	full-splice_match	ZRSR2	ENST00000307771.8	1479	11	-19	3	-6	-3	reference_match	canonical	46	9.86664	0.994169	59	11.7097	1.06855	57	11.7684	1.07072	56	10.8344	1.0348	55	10.8966	1.03729	64	12.854	1.10904	52	10.9729	1.04032	51	14.0348	1.14721	FALSE	C	35	AAATGATTGTATATCTTATT
PB.25833.12	8.70023	0.0229477	0.28806	0.892936	0.975147	ENSG00000169249.14	chrX	+	1375	11	incomplete-splice_match	ZRSR2	ENST00000691502.1	3665	13	0	6146	0	-3	5prime_fragment	canonical	10	2.14492	0.331411	14	2.77857	0.443822	9	1.85817	0.269084	4	0.773883	-0.111324	9	1.78308	0.251171	11	2.20927	0.34425	12	2.53221	0.4035	4	1.10077	0.041697	FALSE	C	35	AAATGATTGTATATCTTATT
PB.3749.88	3.56328	-0.623192	1.06661	0.0234889	0.166625	ENSG00000121988.18	chr2	-	1086	7	novel_in_catalog	ZRANB3	novel	823	4	NA	NA	0	-16	combination_of_known_junctions	canonical	2	0.428984	-0.367559	5	0.992347	-0.003336	7	1.44524	0.15994	11	2.12818	0.328008	2	0.39624	-0.402041	1	0.200843	-0.697143	3	0.633054	-0.198559	0	0	NA	FALSE	C	70	AAAATAAATAAAAGTAATAG
PB.3749.25	4.82429	-0.589763	0.770169	0.0307187	0.197371	ENSG00000121988.18	chr2	-	4084	21	full-splice_match	ZRANB3	ENST00000264159.11	6712	21	-2	2630	-2	64	alternative_3end	canonical	3	0.643476	-0.191467	9	1.78622	0.251936	11	2.27109	0.356234	8	1.54777	0.189706	3	0.59436	-0.22595	4	0.803372	-0.095083	1	0.211018	-0.675681	2	0.550385	-0.259333	FALSE	C	5	GCTGGGCGCGGTGGCTCACG
PB.1043.1	122.504	-2.4945	0.196203	3.61880731251782e-38	1.09625e-34	ENSG00000132485.14	chr1	-	2929	11	full-splice_match	ZRANB2	ENST00000254821.10	2821	11	-18	-90	6	44	alternative_3end	canonical	202	43.3274	1.63676	241	47.8311	1.67971	225	46.4541	1.66702	236	45.6591	1.65953	52	10.3022	1.01293	30	6.02529	0.779978	34	7.17461	0.855798	28	7.70539	0.886795	FALSE	C	25	GATTTGTTAATTTTTTACAC
PB.1043.87	58.1939	-1.7489	0.244477	5.67454088876056e-14	1.32639e-11	ENSG00000132485.14	chr1	-	1150	11	full-splice_match	ZRANB2	ENST00000254821.10	2821	11	-18	1689	6	17	alternative_3end	canonical	99	21.2347	1.32705	108	21.4347	1.33112	101	20.8527	1.31916	82	15.8646	1.20043	20	3.9624	0.597959	26	5.22192	0.71783	32	6.75257	0.829469	23	6.32943	0.801365	FALSE	C	30	TATTTTTAAAGAAGTTGGTG
PB.1043.2	127.587	-1.24703	0.178047	2.32318696946965e-13	4.98419e-11	ENSG00000132485.14	chr1	-	2854	10	full-splice_match	ZRANB2	ENST00000370920.8	2816	10	6	-44	6	44	reference_match	canonical	188	40.3245	1.60557	164	32.549	1.51254	203	41.9119	1.62234	229	44.3048	1.64645	91	18.0289	1.25597	82	16.4691	1.21667	70	14.7713	1.16942	52	14.31	1.15564	FALSE	C	25	GATTTGTTAATTTTTTACAC
PB.1043.65	14.4494	-2.11753	0.474892	5.91836180031491e-07	3.41628e-05	ENSG00000132485.14	chr1	-	2220	11	full-splice_match	ZRANB2	ENST00000254821.10	2821	11	-18	619	6	-619	alternative_3end	canonical	22	4.71883	0.673834	38	7.54184	0.877477	18	3.71633	0.570114	26	5.03024	0.701589	3	0.59436	-0.22595	5	1.00422	0.001827	6	1.26611	0.10247	5	1.37596	0.138607	FALSE	C	35	TAACAGTATTTCCAGTGACA
PB.1043.43	3.92418	-2.57449	1.03368	0.00124053	0.0201651	ENSG00000132485.14	chr1	-	2413	6	incomplete-splice_match	ZRANB2	ENST00000254821.10	2821	11	8807	-37	-2604	-3	3prime_fragment	canonical	9	1.93043	0.285654	5	0.992347	-0.003336	5	1.03231	0.013812	12	2.32165	0.365797	1	0.19812	-0.703071	1	0.200843	-0.697143	1	0.211018	-0.675681	0	0	NA	FALSE	C	35	AAACTCTGATCTAATGTTCA
PB.1043.90	25.6049	-0.762946	0.314734	0.00212699	0.0304275	ENSG00000132485.14	chr1	-	1035	10	full-splice_match	ZRANB2	ENST00000370920.8	2816	10	18	1763	-6	0	alternative_3end	canonical	36	7.72172	0.887714	36	7.1449	0.853996	38	7.84558	0.894625	36	6.96495	0.842918	17	3.36804	0.527378	22	4.41855	0.64528	24	5.06443	0.70453	8	2.20154	0.342727	FALSE	C	50	AAAAAAATCCAGTACAGTGC
PB.1043.119	6.63588	-1.33809	0.67538	0.00288583	0.0382218	ENSG00000132485.14	chr1	-	928	9	incomplete-splice_match	ZRANB2	ENST00000611683.1	1257	10	260	1092	6	-1092	5prime_fragment	canonical	10	2.14492	0.331411	10	1.98469	0.297694	12	2.47755	0.394023	13	2.51512	0.400559	3	0.59436	-0.22595	6	1.20506	0.081008	2	0.422036	-0.374651	1	0.275193	-0.560363	FALSE	C	65	AAAAAAAGACGAACAAGATC
PB.1043.6	3.22337	-1.91226	1.28834	0.00666658	0.0704451	ENSG00000132485.14	chr1	-	2287	5	incomplete-splice_match	ZRANB2	ENST00000254821.10	2821	11	10065	-45	-1346	-1	3prime_fragment	canonical	7	1.50144	0.176509	5	0.992347	-0.003336	1	0.206463	-0.685158	12	2.32165	0.365797	0	0	NA	1	0.200843	-0.697143	2	0.422036	-0.374651	0	0	NA	FALSE	C	35	ATCTAATGTTCATTTTTAAA
PB.1043.64	7.82638	-0.431271	0.482004	0.0638232	0.309376	ENSG00000132485.14	chr1	-	2142	10	full-splice_match	ZRANB2	ENST00000370920.8	2816	10	15	659	-9	-613	alternative_3end	canonical	15	3.21738	0.507503	9	1.78622	0.251936	12	2.47755	0.394023	8	1.54777	0.189706	5	0.990601	-0.004101	4	0.803372	-0.095083	4	0.844072	-0.073621	7	1.92635	0.284735	FALSE	C	35	TATTTCCAGTGACAATGCAA
PB.1043.137	10.3418	0.313921	0.379903	0.131986	0.467306	ENSG00000132485.14	chr1	-	2780	7	novel_in_catalog	ZRANB2	novel	2816	10	NA	NA	3	-3048	intron_retention	canonical	8	1.71594	0.234501	8	1.58776	0.200784	11	2.27109	0.356234	7	1.3543	0.131714	10	1.9812	0.296929	12	2.41012	0.382038	25	5.27545	0.722259	5	1.37596	0.138607	FALSE	C	65	AAATAAAAAGAAAAATTTTC
PB.1043.156	4.00572	-0.247997	0.411967	0.143474	0.487521	ENSG00000132485.14	chr1	-	613	7	incomplete-splice_match	ZRANB2	ENST00000611683.1	1257	10	260	5212	6	-5212	5prime_fragment	canonical	6	1.28695	0.109563	6	1.19082	0.075845	7	1.44524	0.15994	4	0.773883	-0.111324	1	0.19812	-0.703071	3	0.602529	-0.220022	3	0.633054	-0.198559	3	0.825578	-0.083242	FALSE	C	65	AATAAAAAGAAATCTAATAG
PB.1043.112	28.0806	0.241777	0.249627	0.197232	0.571182	ENSG00000132485.14	chr1	-	1368	9	incomplete-splice_match	ZRANB2	ENST00000611683.1	1257	10	254	658	0	-658	5prime_fragment	canonical	25	5.3623	0.729351	25	4.96174	0.695634	34	7.01973	0.846321	22	4.25636	0.629038	42	8.32105	0.920178	39	7.83288	0.893921	25	5.27545	0.722259	21	5.77904	0.761856	FALSE	C	20	ATTGGGAATCTGTCCTCATT
PB.1043.18	3.27522	0.0670956	0.332526	0.611755	0.880492	ENSG00000132485.14	chr1	-	3903	10	novel_in_catalog	ZRANB2	novel	2821	11	NA	NA	9	-2	intron_retention	canonical	6	1.28695	0.109563	1	0.198469	-0.702306	5	1.03231	0.013812	0	0	NA	5	0.990601	-0.004101	3	0.602529	-0.220022	5	1.05509	0.023289	2	0.550385	-0.259333	FALSE	C	30	GATCTAATGTTCATTTTTAA
PB.1043.154	4.46314	-0.0429948	0.316039	0.770449	0.939112	ENSG00000132485.14	chr1	-	1411	7	incomplete-splice_match	ZRANB2	ENST00000611683.1	1257	10	254	4420	0	-4420	5prime_fragment	canonical	2	0.428984	-0.367559	7	1.38929	0.142792	5	1.03231	0.013812	7	1.3543	0.131714	5	0.990601	-0.004101	8	1.60675	0.205947	2	0.422036	-0.374651	2	0.550385	-0.259333	FALSE	C	40	AATTTTAATCATATTTAGGA
PB.15831.78	358.269	0.470534	0.126768	7.6003892465009e-05	0.00217095	ENSG00000109917.11	chr11	-	1811	14	full-splice_match	ZPR1	ENST00000227322.8	6539	14	-34	4762	-18	-841	alternative_3end	canonical	319	68.423	1.8352	317	62.9148	1.79875	312	64.4164	1.809	334	64.6193	1.81036	438	86.7766	1.9384	436	87.5676	1.94234	469	98.9674	1.99549	316	86.9609	1.93932	FALSE	C	10	AGTTTGTTGTTGGTTTTGAG
PB.15831.50	49.5849	0.614924	0.240295	0.00219254	0.0311125	ENSG00000109917.11	chr11	-	2639	14	full-splice_match	ZPR1	ENST00000227322.8	6539	14	-23	3923	-7	-2	alternative_3end	canonical	35	7.50722	0.875479	56	11.1143	1.04588	40	8.25851	0.916902	31	5.9976	0.777977	63	12.4816	1.09627	75	15.0632	1.17792	62	13.0831	1.11671	45	12.3837	1.09285	FALSE	C	40	AAGATGTTATCACAAACCTT
PB.15831.98	6.21311	0.31097	0.420643	0.120964	0.445877	ENSG00000109917.11	chr11	-	871	6	incomplete-splice_match	ZPR1	ENST00000429220.5	2364	12	3584	841	1448	-841	3prime_fragment	canonical	5	1.07246	0.030381	4	0.793878	-0.100246	6	1.23878	0.092993	4	0.773883	-0.111324	15	2.9718	0.47302	7	1.4059	0.147955	7	1.47713	0.169417	4	1.10077	0.041697	FALSE	C	10	AGTTTGTTGTTGGTTTTGAG
PB.15831.69	21.3336	0.190706	0.272258	0.312157	0.695352	ENSG00000109917.11	chr11	-	2147	14	full-splice_match	ZPR1	ENST00000227322.8	6539	14	1	4391	1	-470	alternative_3end	canonical	27	5.79129	0.762775	21	4.16786	0.619913	14	2.89048	0.46097	18	3.48248	0.541888	22	4.35864	0.639351	25	5.02108	0.700797	16	3.37629	0.528439	28	7.70539	0.886795	FALSE	C	30	ACATCAGATGGTGATTAGTG
PB.15831.107	7.43029	0.125179	0.316473	0.46144	0.807351	ENSG00000109917.11	chr11	-	1652	14	full-splice_match	ZPR1	ENST00000227322.8	6539	14	0	4887	0	-966	alternative_3end	canonical	4	0.857968	-0.066529	15	2.97704	0.473785	5	1.03231	0.013812	4	0.773883	-0.111324	11	2.17932	0.338321	7	1.4059	0.147955	11	2.3212	0.365712	5	1.37596	0.138607	FALSE	C	40	AGAAATGAACCAGGGGTATG
PB.15831.96	4.01041	0.10793	0.334139	0.465641	0.809587	ENSG00000109917.11	chr11	-	1163	9	incomplete-splice_match	ZPR1	ENST00000227322.8	6539	14	2386	4762	206	-841	3prime_fragment	canonical	6	1.28695	0.109563	3	0.595408	-0.225185	3	0.619388	-0.208037	2	0.386942	-0.412354	3	0.59436	-0.22595	5	1.00422	0.001827	5	1.05509	0.023289	5	1.37596	0.138607	FALSE	C	10	AGTTTGTTGTTGGTTTTGAG
PB.15831.95	4.10766	0.0893865	0.328228	0.542776	0.849436	ENSG00000109917.11	chr11	-	1316	11	incomplete-splice_match	ZPR1	ENST00000227322.8	6539	14	1446	4762	-734	-841	3prime_fragment	canonical	3	0.643476	-0.191467	7	1.38929	0.142792	3	0.619388	-0.208037	2	0.386942	-0.412354	3	0.59436	-0.22595	4	0.803372	-0.095083	6	1.26611	0.10247	5	1.37596	0.138607	FALSE	C	10	AGTTTGTTGTTGGTTTTGAG
PB.15831.97	4.27947	-0.0587653	0.319615	0.687509	0.909199	ENSG00000109917.11	chr11	-	1059	9	incomplete-splice_match	ZPR1	ENST00000227322.8	6539	14	2490	4762	310	-841	3prime_fragment	canonical	6	1.28695	0.109563	7	1.38929	0.142792	5	1.03231	0.013812	2	0.386942	-0.412354	5	0.990601	-0.004101	2	0.401686	-0.396113	4	0.844072	-0.073621	4	1.10077	0.041697	FALSE	C	10	AGTTTGTTGTTGGTTTTGAG
PB.10748.1	108.879	0.238893	0.163909	0.100269	0.402884	ENSG00000188372.15	chr7	+	1487	9	full-splice_match	ZP3	ENST00000336517.8	1483	9	-4	0	-4	0	reference_match	canonical	112	24.0231	1.38063	109	21.6332	1.33512	91	18.7881	1.27388	112	21.6687	1.33583	123	24.3688	1.38683	142	28.5197	1.45514	109	23.0009	1.36175	97	26.6937	1.42641	FALSE	C	0	TCTGGTCGTGGTGTGGTGGT
PB.10748.24	6.28555	0.0801427	0.320695	0.598518	0.875131	ENSG00000188372.15	chr7	+	1169	8	full-splice_match	ZP3	ENST00000394857.8	1303	8	138	-4	138	2	alternative_5end	canonical	0	0	NA	5	0.992347	-0.003336	8	1.6517	0.217932	11	2.12818	0.328008	7	1.38684	0.142027	2	0.401686	-0.396113	11	2.3212	0.365712	7	1.92635	0.284735	FALSE	C	5	TGGTCGTGGTGTGGTGGTCA
PB.10748.21	3.41573	0.0555988	0.330102	0.67305	0.90385	ENSG00000188372.15	chr7	+	1283	8	full-splice_match	ZP3	ENST00000394857.8	1303	8	2	18	2	-11	reference_match	canonical	0	0	NA	4	0.793878	-0.100246	7	1.44524	0.15994	2	0.386942	-0.412354	5	0.990601	-0.004101	1	0.200843	-0.697143	6	1.26611	0.10247	3	0.825578	-0.083242	FALSE	C	70	AATAAAAGAAGAAAGCAATA
PB.10748.12	7.50551	0.0625299	0.295464	0.70895	0.917648	ENSG00000188372.15	chr7	+	1228	7	novel_in_catalog	ZP3	novel	1483	9	NA	NA	6	-11	combination_of_known_junctions	canonical	8	1.71594	0.234501	8	1.58776	0.200784	8	1.6517	0.217932	6	1.16082	0.064767	7	1.38684	0.142027	10	2.00843	0.302857	6	1.26611	0.10247	8	2.20154	0.342727	FALSE	C	70	AATAAAAGAAGAAAGCAATA
PB.15402.6	5.87975	0.146165	0.341187	0.358252	0.734121	ENSG00000173465.8	chr11	+	748	3	full-splice_match	ZNRD2	ENST00000531405.5	879	3	4	127	4	-7	alternative_3end	canonical	3	0.643476	-0.191467	3	0.595408	-0.225185	3	0.619388	-0.208037	11	2.12818	0.328008	3	0.59436	-0.22595	5	1.00422	0.001827	8	1.68814	0.227409	10	2.75193	0.439637	FALSE	C	30	AAAAACAGCTGTTCCTCTGT
PB.15402.7	62.1447	0.146271	0.22915	0.410424	0.773181	ENSG00000173465.8	chr11	+	661	4	full-splice_match	ZNRD2	ENST00000309328.8	769	4	0	108	0	12	alternative_3end	canonical	39	8.36519	0.922476	45	8.93112	0.950906	74	15.2782	1.18407	89	17.2189	1.23601	63	12.4816	1.09627	47	9.43962	0.974955	75	15.8263	1.19938	71	19.5387	1.29089	FALSE	C	0	TGTGGTTTGTTTTTTTCCTG
PB.1128.40	9.92619	0.434588	0.426023	0.0653802	0.313995	ENSG00000117174.11	chr1	-	2551	10	full-splice_match	ZNHIT6	ENST00000370574.4	6203	10	259	3393	259	-3387	alternative_3end5end	canonical	5	1.07246	0.030381	8	1.58776	0.200784	6	1.23878	0.092993	12	2.32165	0.365797	18	3.56616	0.552201	13	2.61096	0.4168	11	2.3212	0.365712	9	2.47673	0.393879	FALSE	C	20	TATATTGTATGTGTGTACTT
PB.1128.21	46.9501	0.31647	0.214877	0.0725764	0.33423	ENSG00000117174.11	chr1	-	2867	10	full-splice_match	ZNHIT6	ENST00000370574.4	6203	10	0	3336	0	-3330	alternative_3end	canonical	34	7.29273	0.86289	43	8.53419	0.931162	43	8.8779	0.94831	55	10.6409	1.02698	63	12.4816	1.09627	59	11.8497	1.07371	52	10.9729	1.04032	39	10.7325	1.0307	FALSE	C	35	AAATTGATTTTTAGTTACAG
PB.1128.31	3.52363	0.205622	0.391425	0.181384	0.548089	ENSG00000117174.11	chr1	-	1441	3	incomplete-splice_match	ZNHIT6	ENST00000431532.6	6080	11	31172	3386	31172	-3386	3prime_fragment	canonical	4	0.857968	-0.066529	1	0.198469	-0.702306	0	0	NA	5	0.967354	-0.014414	6	1.18872	0.07508	4	0.803372	-0.095083	6	1.26611	0.10247	3	0.825578	-0.083242	FALSE	C	25	ATATTGTATGTGTGTACTTA
PB.1128.26	5.5542	0.176851	0.3494	0.295304	0.679045	ENSG00000117174.11	chr1	-	2429	10	full-splice_match	ZNHIT6	ENST00000370574.4	6203	10	382	3392	382	-3386	alternative_3end5end	canonical	6	1.28695	0.109563	5	0.992347	-0.003336	4	0.825851	-0.083098	4	0.773883	-0.111324	14	2.77368	0.443057	8	1.60675	0.205947	3	0.633054	-0.198559	3	0.825578	-0.083242	FALSE	C	25	ATATTGTATGTGTGTACTTA
PB.1128.42	4.97786	-0.0746891	0.316163	0.629314	0.887834	ENSG00000117174.11	chr1	-	2194	10	full-splice_match	ZNHIT6	ENST00000370574.4	6203	10	616	3393	616	-3387	alternative_3end5end	canonical	3	0.643476	-0.191467	5	0.992347	-0.003336	9	1.85817	0.269084	7	1.3543	0.131714	4	0.792481	-0.101011	6	1.20506	0.081008	6	1.26611	0.10247	2	0.550385	-0.259333	FALSE	C	20	TATATTGTATGTGTGTACTT
PB.1128.22	4.4124	0.00447673	0.31367	0.976795	0.995467	ENSG00000117174.11	chr1	-	2332	10	full-splice_match	ZNHIT6	ENST00000370574.4	6203	10	535	3336	535	-3330	alternative_3end5end	canonical	5	1.07246	0.030381	2	0.396939	-0.401276	8	1.6517	0.217932	4	0.773883	-0.111324	4	0.792481	-0.101011	8	1.60675	0.205947	4	0.844072	-0.073621	2	0.550385	-0.259333	FALSE	C	35	AAATTGATTTTTAGTTACAG
PB.1128.44	2.92596	-0.000760758	0.327923	0.996393	0.999135	ENSG00000117174.11	chr1	-	1896	8	incomplete-splice_match	ZNHIT6	ENST00000431532.6	6080	11	2121	3387	2121	-3387	3prime_fragment	canonical	0	0	NA	3	0.595408	-0.225185	3	0.619388	-0.208037	7	1.3543	0.131714	5	0.990601	-0.004101	1	0.200843	-0.697143	5	1.05509	0.023289	1	0.275193	-0.560363	FALSE	C	20	TATATTGTATGTGTGTACTT
PB.21308.3	745.517	0.499629	0.131056	4.60662671480033e-05	0.00143392	ENSG00000273611.5	chr17	+	955	5	full-splice_match	ZNHIT3	ENST00000617429.5	905	5	-54	4	-2	-1	alternative_5end	canonical	554	118.829	2.07492	650	129.005	2.11061	673	138.949	2.14286	762	147.425	2.16857	889	176.129	2.24583	1017	204.257	2.31018	856	180.631	2.25679	707	194.561	2.28906	FALSE	C	20	TAAAGTTTTGTTCCTTTTTA
PB.21308.6	6.23308	0.441503	0.546109	0.0572356	0.289554	ENSG00000273611.5	chr17	+	868	5	novel_in_catalog	ZNHIT3	novel	905	5	NA	NA	-1	-1	combination_of_known_junctions	canonical	3	0.643476	-0.191467	4	0.793878	-0.100246	6	1.23878	0.092993	4	0.773883	-0.111324	9	1.78308	0.251171	18	3.61517	0.558129	7	1.47713	0.169417	2	0.550385	-0.259333	FALSE	C	20	TAAAGTTTTGTTCCTTTTTA
PB.21308.7	27.1754	-0.338327	0.271972	0.0907684	0.381036	ENSG00000273611.5	chr17	+	909	4	full-splice_match	ZNHIT3	ENST00000619730.4	926	4	12	5	12	-1	reference_match	canonical	27	5.79129	0.762775	33	6.54949	0.816208	32	6.60681	0.819992	46	8.89966	0.949373	31	6.14173	0.78829	22	4.41855	0.64528	17	3.5873	0.554768	19	5.22866	0.71839	FALSE	C	20	TAAAGTTTTGTTCCTTTTTA
PB.21308.11	8.3923	-0.198168	0.330075	0.283416	0.667143	ENSG00000273611.5	chr17	+	840	5	full-splice_match	ZNHIT3	ENST00000620324.4	834	5	-40	34	-23	-34	reference_match	canonical	6	1.28695	0.109563	13	2.5801	0.411637	9	1.85817	0.269084	15	2.90206	0.462707	6	1.18872	0.07508	8	1.60675	0.205947	7	1.47713	0.169417	6	1.65115	0.217788	FALSE	C	25	AGCTGATTGGGACATGCAGC
PB.21308.12	10.466	0.0375597	0.278239	0.835533	0.959738	ENSG00000273611.5	chr17	+	939	5	full-splice_match	ZNHIT3	ENST00000617429.5	905	5	-4	-30	-1	29	reference_match	canonical	12	2.5739	0.410593	9	1.78622	0.251936	7	1.44524	0.15994	16	3.09553	0.490736	12	2.37744	0.37611	9	1.80759	0.257099	15	3.16527	0.50041	7	1.92635	0.284735	FALSE	C	35	AAGATTTTTCCCAGCCCAAA
PB.15374.2	33.2606	0.536508	0.276929	0.0124738	0.108884	ENSG00000174276.7	chr11	-	1257	1	full-splice_match	ZNHIT2	ENST00000310597.6	1299	1	41	1	13	-1	mono-exon	NA	25	5.3623	0.729351	33	6.54949	0.816208	34	7.01973	0.846321	18	3.48248	0.541888	46	9.11353	0.959687	38	7.63204	0.88264	47	9.91784	0.996417	31	8.53097	0.930998	NA	C	5	AGCCCTGTTGCTTGTTTCTG
PB.15374.3	8.47222	0.32963	0.395544	0.118032	0.440439	ENSG00000174276.7	chr11	-	1105	1	full-splice_match	ZNHIT2	ENST00000310597.6	1299	1	193	1	165	-1	mono-exon	NA	5	1.07246	0.030381	4	0.793878	-0.100246	10	2.06463	0.314842	8	1.54777	0.189706	13	2.57556	0.410872	11	2.20927	0.34425	9	1.89916	0.278562	9	2.47673	0.393879	NA	C	5	AGCCCTGTTGCTTGTTTCTG
PB.15374.1	47.9112	0.02451	0.191614	0.879703	0.971799	ENSG00000174276.7	chr11	-	1328	1	full-splice_match	ZNHIT2	ENST00000310597.6	1299	1	-30	1	-30	-1	mono-exon	NA	46	9.86664	0.994169	47	9.32806	0.969792	57	11.7684	1.07072	54	10.4474	1.01901	48	9.50977	0.97817	56	11.2472	1.05105	44	9.28479	0.967772	42	11.5581	1.06289	NA	C	5	AGCCCTGTTGCTTGTTTCTG
PB.10983.4	386.753	0.268468	0.19409	0.102013	0.406618	ENSG00000106400.12	chr7	+	768	5	full-splice_match	ZNHIT1	ENST00000305105.3	728	5	-42	2	-42	-2	reference_match	canonical	255	54.6955	1.73795	290	57.5561	1.76009	411	84.8562	1.92868	525	101.572	2.00678	442	87.5691	1.94235	356	71.5001	1.85431	479	101.078	2.00466	396	108.976	2.03733	FALSE	C	10	AAGCCTTCCTGTTTGGTCGT
PB.10983.8	23.2555	0.157705	0.257657	0.392959	0.760833	ENSG00000106400.12	chr7	+	721	5	full-splice_match	ZNHIT1	ENST00000305105.3	728	5	10	-3	-6	3	reference_match	canonical	21	4.50433	0.653631	12	2.38163	0.376875	30	6.19388	0.791963	27	5.22371	0.717979	27	5.34924	0.728292	20	4.01686	0.603887	28	5.9085	0.771477	24	6.60462	0.819848	FALSE	C	0	TTCCTGTTTGGTCGTGGTGT
PB.10983.15	3.08935	0.0253811	0.329614	0.837738	0.96025	ENSG00000106400.12	chr7	+	638	4	full-splice_match	ZNHIT1	ENST00000485387.1	2898	4	2258	2	2258	-2	alternative_5end	canonical	6	1.28695	0.109563	0	0	NA	5	1.03231	0.013812	1	0.193471	-0.713384	2	0.39624	-0.402041	3	0.602529	-0.220022	2	0.422036	-0.374651	5	1.37596	0.138607	FALSE	C	10	AAGCCTTCCTGTTTGGTCGT
PB.10983.12	10.4387	-0.0341618	0.279782	0.841749	0.961424	ENSG00000106400.12	chr7	+	880	6	novel_in_catalog	ZNHIT1	novel	3958	6	NA	NA	-3	-2	combination_of_known_junctions	canonical	9	1.93043	0.285654	10	1.98469	0.297694	17	3.50987	0.545291	10	1.93471	0.286616	8	1.58496	0.200019	8	1.60675	0.205947	13	2.74323	0.438263	10	2.75193	0.439637	FALSE	C	10	AAGCCTTCCTGTTTGGTCGT
PB.10983.3	6.45055	-0.0223404	0.314459	0.876608	0.970761	ENSG00000106400.12	chr7	+	1204	5	full-splice_match	ZNHIT1	ENST00000305105.3	728	5	-478	2	-478	-2	alternative_5end	canonical	10	2.14492	0.331411	4	0.793878	-0.100246	13	2.68402	0.428785	1	0.193471	-0.713384	3	0.59436	-0.22595	2	0.401686	-0.396113	10	2.11018	0.324319	8	2.20154	0.342727	FALSE	C	10	AAGCCTTCCTGTTTGGTCGT
PB.24615.54	25.6246	-0.122143	0.231826	0.490819	0.823468	ENSG00000124201.15	chr20	-	2838	9	incomplete-splice_match	ZNFX1	ENST00000396105.6	7209	14	-76	10035	-68	-2	5prime_fragment	canonical	30	6.43476	0.808533	25	4.96174	0.695634	34	7.01973	0.846321	29	5.61066	0.749014	24	4.75488	0.67714	27	5.42276	0.734221	24	5.06443	0.70453	19	5.22866	0.71839	FALSE	C	80	AGAAAAAGAAAATGAAAAAA
PB.24615.53	4.94057	0.055671	0.314202	0.716598	0.920884	ENSG00000124201.15	chr20	-	2757	9	incomplete-splice_match	ZNFX1	ENST00000371752.5	7212	14	5	10038	-3	-2	5prime_fragment	canonical	5	1.07246	0.030381	7	1.38929	0.142792	3	0.619388	-0.208037	5	0.967354	-0.014414	11	2.17932	0.338321	3	0.602529	-0.220022	6	1.26611	0.10247	2	0.550385	-0.259333	FALSE	C	80	AGAAAAAGAAAATGAAAAAA
PB.23287.140	33.2225	-0.156348	0.239855	0.386657	0.756264	ENSG00000184635.16	chr19	+	2866	4	full-splice_match	ZNF93	ENST00000343769.6	2763	4	-18	-85	0	85	alternative_3end	canonical	25	5.3623	0.729351	33	6.54949	0.816208	57	11.7684	1.07072	41	7.93231	0.899399	39	7.72669	0.887993	32	6.42698	0.808007	21	4.43138	0.646539	27	7.4302	0.871	FALSE	C	55	ACACTCAGTAAATTAACAAA
PB.10606.2	31.2584	0.376033	0.256861	0.0563936	0.287155	ENSG00000146757.14	chr7	+	3163	4	full-splice_match	ZNF92	ENST00000328747.12	3165	4	0	2	0	-1	reference_match	canonical	30	6.43476	0.808533	27	5.35867	0.729057	27	5.57449	0.746205	27	5.22371	0.717979	34	6.73609	0.828408	48	9.64047	0.984098	34	7.17461	0.855798	29	7.98058	0.902035	FALSE	C	35	AAGACTAGTGTATTCGATGA
PB.10606.6	4.87925	-0.0933279	0.321971	0.546655	0.851529	ENSG00000146757.14	chr7	+	3031	3	full-splice_match	ZNF92	ENST00000450302.2	2957	3	-22	-52	4	-2	alternative_3end	canonical	5	1.07246	0.030381	8	1.58776	0.200784	8	1.6517	0.217932	3	0.580413	-0.236263	3	0.59436	-0.22595	6	1.20506	0.081008	6	1.26611	0.10247	2	0.550385	-0.259333	FALSE	C	30	TAAGACTAGTGTATTCGATG
PB.10606.1	9.52406	-0.019619	0.298596	0.901765	0.977687	ENSG00000146757.14	chr7	+	2959	2	full-splice_match	ZNF92	ENST00000431504.1	2947	2	-3	-9	-2	-1	reference_match	canonical	4	0.857968	-0.066529	15	2.97704	0.473785	16	3.3034	0.518962	7	1.3543	0.131714	13	2.57556	0.410872	1	0.200843	-0.697143	13	2.74323	0.438263	9	2.47673	0.393879	FALSE	C	35	AAGACTAGTGTATTCGATGA
PB.23292.6	3.7267	-0.0198828	0.319409	0.886372	0.973605	ENSG00000213988.11	chr19	+	952	4	novel_not_in_catalog	ZNF90	novel	3744	4	NA	NA	-4	-2765	at_least_one_novel_splicesite	canonical	5	1.07246	0.030381	2	0.396939	-0.401276	5	1.03231	0.013812	5	0.967354	-0.014414	4	0.792481	-0.101011	5	1.00422	0.001827	6	1.26611	0.10247	0	0	NA	FALSE	C	30	AAAGAATGTCTCTTGATTGG
PB.17296.6	8.83316	-0.179733	0.318629	0.326388	0.707978	ENSG00000214029.6	chr12	-	1065	2	full-splice_match	ZNF891	ENST00000537226.3	17294	2	12	16217	11	-14166	alternative_3end	canonical	10	2.14492	0.331411	10	1.98469	0.297694	15	3.09694	0.490933	9	1.74124	0.240858	10	1.9812	0.296929	6	1.20506	0.081008	6	1.26611	0.10247	7	1.92635	0.284735	FALSE	C	55	TAAGAAACAAGGACAAACTC
PB.17296.8	4.84532	-0.0920805	0.32641	0.537509	0.846955	ENSG00000214029.6	chr12	-	1215	2	full-splice_match	ZNF891	ENST00000537226.3	17294	2	-148	16227	-148	-14176	alternative_3end5end	canonical	3	0.643476	-0.191467	9	1.78622	0.251936	2	0.412925	-0.384128	10	1.93471	0.286616	6	1.18872	0.07508	2	0.401686	-0.396113	3	0.633054	-0.198559	5	1.37596	0.138607	FALSE	C	50	AATCATCCCTTAAGAAACAA
PB.17296.9	3.5914	0.0594041	0.324304	0.675411	0.904769	ENSG00000214029.6	chr12	-	1218	2	novel_not_in_catalog	ZNF891	novel	17294	2	NA	NA	22	-14176	at_least_one_novel_splicesite	canonical	2	0.428984	-0.367559	5	0.992347	-0.003336	5	1.03231	0.013812	2	0.386942	-0.412354	5	0.990601	-0.004101	3	0.602529	-0.220022	6	1.26611	0.10247	2	0.550385	-0.259333	FALSE	C	50	AATCATCCCTTAAGAAACAA
PB.13248.5	7.89614	-0.189769	0.337937	0.287502	0.671273	ENSG00000228623.7	chr9	-	1234	5	full-splice_match	ZNF883	ENST00000638622.1	2414	5	36	1144	2	-1144	alternative_3end	canonical	7	1.50144	0.176509	9	1.78622	0.251936	14	2.89048	0.46097	10	1.93471	0.286616	4	0.792481	-0.101011	8	1.60675	0.205947	3	0.633054	-0.198559	9	2.47673	0.393879	FALSE	C	45	ACTGATGGAATCTGAGAAAA
PB.23928.3	12.8773	0.0456235	0.265517	0.797994	0.947377	ENSG00000221923.9	chr19	+	1221	4	full-splice_match	ZNF880	ENST00000600321.5	953	4	-4	-264	-4	264	alternative_3end	canonical	12	2.5739	0.410593	14	2.77857	0.443822	10	2.06463	0.314842	18	3.48248	0.541888	12	2.37744	0.37611	16	3.21349	0.506977	16	3.37629	0.528439	9	2.47673	0.393879	FALSE	C	25	AGATGATAGCTCATTGTGTT
PB.8652.1	4.72626	-0.0789806	0.318495	0.607495	0.878701	ENSG00000234284.7	chr5	+	2415	5	full-splice_match	ZNF879	ENST00000444149.7	3252	5	0	837	0	-837	alternative_3end	canonical	4	0.857968	-0.066529	6	1.19082	0.075845	7	1.44524	0.15994	6	1.16082	0.064767	4	0.792481	-0.101011	8	1.60675	0.205947	3	0.633054	-0.198559	2	0.550385	-0.259333	FALSE	C	5	ACTGTCTTTGCGTTTTCTTC
PB.8652.4	8.57631	-0.043553	0.288019	0.796816	0.947209	ENSG00000234284.7	chr5	+	2570	5	full-splice_match	ZNF879	ENST00000444149.7	3252	5	0	682	0	-682	alternative_3end	canonical	6	1.28695	0.109563	7	1.38929	0.142792	12	2.47755	0.394023	14	2.70859	0.432744	10	1.9812	0.296929	11	2.20927	0.34425	7	1.47713	0.169417	5	1.37596	0.138607	FALSE	C	25	AACCACTGCTTTTGCAATTT
PB.6175.201	19.819	-0.00428311	0.246548	0.979498	0.996049	ENSG00000198155.5	chr4	+	1546	2	full-splice_match	ZNF876P	ENST00000356347.3	2598	2	-3	1055	-3	89	alternative_3end	canonical	27	5.79129	0.762775	13	2.5801	0.411637	20	4.12925	0.615872	26	5.03024	0.701589	21	4.16052	0.619148	29	5.82445	0.765255	16	3.37629	0.528439	13	3.5775	0.55358	FALSE	C	10	CATGTTCTTTTCTTTATTTC
PB.23510.45	11.2704	-0.861701	0.506029	0.00765898	0.077597	ENSG00000181666.19	chr19	+	2774	5	full-splice_match	ZNF875	ENST00000392153.8	2785	5	10	1	1	0	reference_match	canonical	18	3.86086	0.586684	14	2.77857	0.443822	23	4.74864	0.67657	13	2.51512	0.400559	12	2.37744	0.37611	6	1.20506	0.081008	4	0.844072	-0.073621	5	1.37596	0.138607	FALSE	C	25	ACCCTTCAATTGTCAGTGTA
PB.23510.12	7.43683	-0.283943	0.378546	0.154691	0.506888	ENSG00000181666.19	chr19	+	2988	7	novel_in_catalog	ZNF875	novel	3464	11	NA	NA	0	0	combination_of_known_junctions	canonical	10	2.14492	0.331411	10	1.98469	0.297694	9	1.85817	0.269084	11	2.12818	0.328008	7	1.38684	0.142027	5	1.00422	0.001827	5	1.05509	0.023289	5	1.37596	0.138607	FALSE	C	25	ACCCTTCAATTGTCAGTGTA
PB.23510.7	3.65828	0.215511	0.400427	0.161106	0.516947	ENSG00000181666.19	chr19	+	3476	8	novel_in_catalog	ZNF875	novel	3464	11	NA	NA	-2	-2	intron_retention	canonical	5	1.07246	0.030381	2	0.396939	-0.401276	0	0	NA	3	0.580413	-0.236263	2	0.39624	-0.402041	10	2.00843	0.302857	5	1.05509	0.023289	3	0.825578	-0.083242	FALSE	C	25	AATTGTCAGTGTATCCTCAT
PB.23510.55	3.95009	0.214389	0.396262	0.16992	0.530722	ENSG00000181666.19	chr19	+	3148	4	novel_in_catalog	ZNF875	novel	2785	5	NA	NA	0	0	intron_retention	canonical	6	1.28695	0.109563	2	0.396939	-0.401276	1	0.206463	-0.685158	2	0.386942	-0.412354	8	1.58496	0.200019	1	0.200843	-0.697143	8	1.68814	0.227409	4	1.10077	0.041697	FALSE	C	25	ACCCTTCAATTGTCAGTGTA
PB.23510.4	5.7707	0.129937	0.324308	0.433642	0.78969	ENSG00000181666.19	chr19	+	2869	6	novel_in_catalog	ZNF875	novel	2854	6	NA	NA	-1	0	combination_of_known_junctions	canonical	5	1.07246	0.030381	7	1.38929	0.142792	3	0.619388	-0.208037	6	1.16082	0.064767	5	0.990601	-0.004101	8	1.60675	0.205947	7	1.47713	0.169417	6	1.65115	0.217788	FALSE	C	25	ACCCTTCAATTGTCAGTGTA
PB.23510.67	3.83462	-0.0429372	0.323162	0.755361	0.934309	ENSG00000181666.19	chr19	+	1183	1	full-splice_match	ZNF875	ENST00000588820.1	1962	1	1296	-517	1296	0	mono-exon	NA	6	1.28695	0.109563	6	1.19082	0.075845	0	0	NA	6	1.16082	0.064767	6	1.18872	0.07508	3	0.602529	-0.220022	2	0.422036	-0.374651	3	0.825578	-0.083242	NA	C	25	ACCCTTCAATTGTCAGTGTA
PB.4897.44	17.6292	1.52865	0.38492	5.32411675125657e-06	0.000232801	ENSG00000178917.17	chr3	-	1224	2	genic	ZNF852	novel	1966	5	NA	NA	9	-6264	multi-exon	canonical	10	2.14492	0.331411	6	1.19082	0.075845	8	1.6517	0.217932	12	2.32165	0.365797	27	5.34924	0.728292	29	5.82445	0.765255	29	6.11952	0.786717	21	5.77904	0.761856	FALSE	C	20	AATACTTGGATTGTTTCTTC
PB.4897.43	68.2829	0.407498	0.190894	0.0133965	0.114473	ENSG00000178917.17	chr3	-	1165	2	novel_not_in_catalog	ZNF852	novel	1966	5	NA	NA	6	-6264	at_least_one_novel_splicesite	canonical	54	11.5826	1.0638	61	12.1066	1.08302	62	12.8007	1.10723	70	13.543	1.13171	86	17.0383	1.23143	90	18.0759	1.2571	83	17.5145	1.2434	57	15.686	1.19551	FALSE	C	20	AATACTTGGATTGTTTCTTC
PB.4897.21	3.89175	-0.335378	0.495794	0.0785145	0.35035	ENSG00000178917.17	chr3	-	1676	4	novel_not_in_catalog	ZNF852	novel	1326	3	NA	NA	19	3079	at_least_one_novel_splicesite	canonical	7	1.50144	0.176509	5	0.992347	-0.003336	6	1.23878	0.092993	6	1.16082	0.064767	1	0.19812	-0.703071	4	0.803372	-0.095083	3	0.633054	-0.198559	1	0.275193	-0.560363	TRUE	C	15	TATCTGATTTTATTTTTTTC
PB.4897.37	5.05729	-0.272566	0.431361	0.11787	0.440091	ENSG00000178917.17	chr3	-	1057	3	full-splice_match	ZNF852	ENST00000489411.1	1326	3	19	250	19	-197	alternative_3end	canonical	10	2.14492	0.331411	1	0.198469	-0.702306	11	2.27109	0.356234	7	1.3543	0.131714	3	0.59436	-0.22595	2	0.401686	-0.396113	2	0.422036	-0.374651	5	1.37596	0.138607	FALSE	C	25	CTTCAGTCGGAGTAAATGTC
PB.4897.34	4.03428	-0.168684	0.35843	0.2833	0.667143	ENSG00000178917.17	chr3	-	1153	4	novel_in_catalog	ZNF852	novel	1966	5	NA	NA	19	-193	combination_of_known_junctions	canonical	4	0.857968	-0.066529	6	1.19082	0.075845	6	1.23878	0.092993	6	1.16082	0.064767	2	0.39624	-0.402041	6	1.20506	0.081008	2	0.422036	-0.374651	2	0.550385	-0.259333	FALSE	C	30	AGTCGGAGTAAATGTCTTAT
PB.23313.4	11.2681	-0.374637	0.388997	0.0921409	0.384236	ENSG00000105750.15	chr19	+	1580	4	full-splice_match	ZNF85	ENST00000300540.7	1531	4	-45	-4	9	4	reference_match	canonical	11	2.35941	0.372804	20	3.96939	0.598724	9	1.85817	0.269084	22	4.25636	0.629038	10	1.9812	0.296929	9	1.80759	0.257099	11	2.3212	0.365712	4	1.10077	0.041697	FALSE	C	25	AGCTTATTTGACTCTATATT
PB.23313.20	4.55329	-0.0387216	0.316359	0.790458	0.945729	ENSG00000105750.15	chr19	+	985	4	full-splice_match	ZNF85	ENST00000300540.7	1531	4	-19	565	4	-314	alternative_3end	canonical	4	0.857968	-0.066529	10	1.98469	0.297694	5	1.03231	0.013812	2	0.386942	-0.412354	3	0.59436	-0.22595	8	1.60675	0.205947	3	0.633054	-0.198559	3	0.825578	-0.083242	FALSE	C	15	ACATTTGGTTCTGTCTTTTA
PB.23313.1	7.88343	-0.029575	0.29563	0.85555	0.965093	ENSG00000105750.15	chr19	+	2375	4	full-splice_match	ZNF85	ENST00000328178.13	2333	4	-1	-41	-1	41	reference_match	canonical	4	0.857968	-0.066529	14	2.77857	0.443822	7	1.44524	0.15994	10	1.93471	0.286616	4	0.792481	-0.101011	8	1.60675	0.205947	8	1.68814	0.227409	9	2.47673	0.393879	FALSE	C	50	AAAAAGAGTAACCATTTTGA
PB.23954.2	4.26659	0.0830994	0.325423	0.574654	0.864438	ENSG00000213799.13	chr19	+	4315	4	full-splice_match	ZNF845	ENST00000458035.3	6348	4	0	2033	0	4	alternative_3end	canonical	5	1.07246	0.030381	4	0.793878	-0.100246	1	0.206463	-0.685158	6	1.16082	0.064767	3	0.59436	-0.22595	8	1.60675	0.205947	4	0.844072	-0.073621	4	1.10077	0.041697	FALSE	C	5	ATTTTCTTTCTTTTTTTTTT
PB.23954.8	5.89396	-0.0389463	0.303477	0.806423	0.950469	ENSG00000213799.13	chr19	+	3989	4	full-splice_match	ZNF845	ENST00000458035.3	6348	4	2	2357	2	-320	alternative_3end	canonical	8	1.71594	0.234501	4	0.793878	-0.100246	8	1.6517	0.217932	7	1.3543	0.131714	9	1.78308	0.251171	7	1.4059	0.147955	5	1.05509	0.023289	2	0.550385	-0.259333	FALSE	C	25	ATGGGTATCTGTTGAATCTA
PB.17291.12	53.6286	0.43642	0.226166	0.0188086	0.143548	ENSG00000198040.11	chr12	+	3133	5	full-splice_match	ZNF84	ENST00000539354.6	6811	5	-21	3699	9	-6	alternative_3end	canonical	61	13.084	1.11674	48	9.52653	0.978935	38	7.84558	0.894625	42	8.12578	0.909865	83	16.444	1.21601	60	12.0506	1.08101	69	14.5602	1.16317	42	11.5581	1.06289	FALSE	C	30	AAGACATTTCTTAGTGGTAT
PB.17291.29	14.5403	0.403438	0.355568	0.0723632	0.333553	ENSG00000198040.11	chr12	+	3124	5	novel_in_catalog	ZNF84	novel	6811	5	NA	NA	6	3	combination_of_known_junctions	canonical	12	2.5739	0.410593	13	2.5801	0.411637	8	1.6517	0.217932	15	2.90206	0.462707	22	4.35864	0.639351	17	3.41433	0.533306	14	2.95425	0.470447	17	4.67827	0.670086	FALSE	C	10	CTTAGTGGTATTTGTGGCTT
PB.17291.38	5.7203	0.0850633	0.312088	0.59849	0.875131	ENSG00000198040.11	chr12	+	3273	5	novel_in_catalog	ZNF84	novel	3501	5	NA	NA	0	-7	combination_of_known_junctions	canonical	6	1.28695	0.109563	3	0.595408	-0.225185	8	1.6517	0.217932	5	0.967354	-0.014414	8	1.58496	0.200019	7	1.4059	0.147955	5	1.05509	0.023289	5	1.37596	0.138607	FALSE	C	30	TAAGACATTTCTTAGTGGTA
PB.17291.8	6.08505	0.0731912	0.306431	0.65389	0.897667	ENSG00000198040.11	chr12	+	3253	5	full-splice_match	ZNF84	ENST00000539354.6	6811	5	-143	3701	-28	-8	alternative_3end5end	canonical	5	1.07246	0.030381	8	1.58776	0.200784	5	1.03231	0.013812	6	1.16082	0.064767	8	1.58496	0.200019	8	1.60675	0.205947	4	0.844072	-0.073621	6	1.65115	0.217788	FALSE	C	25	CTAAGACATTTCTTAGTGGT
PB.24122.6	6.78781	-2.5773	0.756792	5.72654834317116e-05	0.00171215	ENSG00000152475.7	chr19	-	2043	3	full-splice_match	ZNF837	ENST00000427624.2	2038	3	-8	3	0	2	reference_match	canonical	7	1.50144	0.176509	20	3.96939	0.598724	14	2.89048	0.46097	11	2.12818	0.328008	1	0.19812	-0.703071	1	0.200843	-0.697143	2	0.422036	-0.374651	2	0.550385	-0.259333	FALSE	C	10	TGGCGTCCACAGGCTTCCCC
PB.24122.7	8.7058	0.225531	0.338459	0.236017	0.618743	ENSG00000152475.7	chr19	-	1941	3	full-splice_match	ZNF837	ENST00000597582.2	1939	3	0	-2	0	2	reference_match	canonical	5	1.07246	0.030381	7	1.38929	0.142792	9	1.85817	0.269084	9	1.74124	0.240858	10	1.9812	0.296929	9	1.80759	0.257099	10	2.11018	0.324319	11	3.02712	0.481029	FALSE	C	10	TGGCGTCCACAGGCTTCCCC
PB.23921.23	6.11326	1.06729	0.744676	0.00829055	0.0821925	ENSG00000196267.14	chr19	-	670	4	full-splice_match	ZNF836	ENST00000597065.1	808	4	136	2	-16	-2	alternative_5end	canonical	2	0.428984	-0.367559	3	0.595408	-0.225185	4	0.825851	-0.083098	4	0.773883	-0.111324	17	3.36804	0.527378	11	2.20927	0.34425	5	1.05509	0.023289	5	1.37596	0.138607	FALSE	C	10	CATCTGGCCTTTCATTTCCC
PB.24045.17	6.52772	0.0400277	0.299391	0.806912	0.950743	ENSG00000127903.14	chr19	-	2777	2	full-splice_match	ZNF835	ENST00000537055.4	3448	2	0	671	0	-671	alternative_3end	canonical	5	1.07246	0.030381	9	1.78622	0.251936	5	1.03231	0.013812	8	1.54777	0.189706	10	1.9812	0.296929	7	1.4059	0.147955	4	0.844072	-0.073621	6	1.65115	0.217788	FALSE	C	35	CAAGTTGGCATATTTACTAA
PB.21280.14	12.5124	0.820884	0.446093	0.00654607	0.0694734	ENSG00000198783.6	chr17	+	1592	1	full-splice_match	ZNF830	ENST00000361952.5	2238	1	53	593	53	-2	mono-exon	NA	8	1.71594	0.234501	11	2.18316	0.339086	7	1.44524	0.15994	8	1.54777	0.189706	17	3.36804	0.527378	19	3.81602	0.58161	16	3.37629	0.528439	15	4.12789	0.615728	NA	C	20	AATCAGTTCTCTTAGTGTGC
PB.21280.6	60.4821	0.430917	0.219821	0.0179155	0.138644	ENSG00000198783.6	chr17	+	1506	1	full-splice_match	ZNF830	ENST00000361952.5	2238	1	0	732	0	-141	mono-exon	NA	69	14.8	1.17026	46	9.1296	0.960451	55	11.3555	1.0552	43	8.31925	0.920084	85	16.8402	1.22635	65	13.0548	1.11577	77	16.2484	1.21081	55	15.1356	1.18	NA	C	25	AGATGAATGCTTACTGTGGT
PB.21280.4	74.346	0.356027	0.185359	0.0264489	0.179566	ENSG00000198783.6	chr17	+	1650	1	full-splice_match	ZNF830	ENST00000361952.5	2238	1	0	588	0	3	mono-exon	NA	69	14.8	1.17026	63	12.5036	1.09703	68	14.0395	1.14735	75	14.5103	1.16168	102	20.2083	1.30553	101	20.2851	1.30718	78	16.4594	1.21641	59	16.2364	1.21049	NA	C	10	GTTCTCTTAGTGTGCTTTAT
PB.21280.21	3.87833	0.22341	0.396853	0.169266	0.52976	ENSG00000198783.6	chr17	+	1338	1	full-splice_match	ZNF830	ENST00000361952.5	2238	1	249	651	249	-60	mono-exon	NA	5	1.07246	0.030381	3	0.595408	-0.225185	1	0.206463	-0.685158	2	0.386942	-0.412354	6	1.18872	0.07508	3	0.602529	-0.220022	6	1.26611	0.10247	5	1.37596	0.138607	NA	C	5	CTTTGGTTTTTGTATGGTTT
PB.21280.32	7.14534	0.196988	0.340692	0.277899	0.662146	ENSG00000198783.6	chr17	+	731	1	full-splice_match	ZNF830	ENST00000361952.5	2238	1	914	593	89	-2	mono-exon	NA	8	1.71594	0.234501	4	0.793878	-0.100246	7	1.44524	0.15994	6	1.16082	0.064767	15	2.9718	0.47302	9	1.80759	0.257099	7	1.47713	0.169417	4	1.10077	0.041697	NA	C	20	AATCAGTTCTCTTAGTGTGC
PB.21280.27	4.51093	0.164301	0.351133	0.307346	0.691018	ENSG00000198783.6	chr17	+	1025	1	full-splice_match	ZNF830	ENST00000361952.5	2238	1	619	594	-206	-3	mono-exon	NA	4	0.857968	-0.066529	1	0.198469	-0.702306	5	1.03231	0.013812	5	0.967354	-0.014414	7	1.38684	0.142027	5	1.00422	0.001827	6	1.26611	0.10247	4	1.10077	0.041697	NA	C	20	TAATCAGTTCTCTTAGTGTG
PB.21280.15	9.11546	0.174127	0.316097	0.340856	0.720561	ENSG00000198783.6	chr17	+	1427	1	full-splice_match	ZNF830	ENST00000361952.5	2238	1	79	732	79	-141	mono-exon	NA	10	2.14492	0.331411	10	1.98469	0.297694	8	1.6517	0.217932	5	0.967354	-0.014414	7	1.38684	0.142027	12	2.41012	0.382038	13	2.74323	0.438263	9	2.47673	0.393879	NA	C	25	AGATGAATGCTTACTGTGGT
PB.21280.9	20.5618	0.0952828	0.265422	0.599662	0.875711	ENSG00000198783.6	chr17	+	1051	1	full-splice_match	ZNF830	ENST00000361952.5	2238	1	0	1187	0	-596	mono-exon	NA	11	2.35941	0.372804	33	6.54949	0.816208	26	5.36803	0.729815	14	2.70859	0.432744	32	6.33985	0.802079	29	5.82445	0.765255	23	4.85341	0.686047	7	1.92635	0.284735	NA	C	65	AGAAAAAGGAAGAAGAGAAT
PB.21280.26	4.10079	0.0589209	0.324131	0.677962	0.905439	ENSG00000198783.6	chr17	+	968	1	full-splice_match	ZNF830	ENST00000361952.5	2238	1	538	732	-287	-141	mono-exon	NA	5	1.07246	0.030381	3	0.595408	-0.225185	0	0	NA	8	1.54777	0.189706	5	0.990601	-0.004101	3	0.602529	-0.220022	7	1.47713	0.169417	3	0.825578	-0.083242	NA	C	25	AGATGAATGCTTACTGTGGT
PB.21280.22	5.09219	0.0616434	0.316205	0.685143	0.908196	ENSG00000198783.6	chr17	+	1321	1	full-splice_match	ZNF830	ENST00000361952.5	2238	1	324	593	324	-2	mono-exon	NA	6	1.28695	0.109563	9	1.78622	0.251936	4	0.825851	-0.083098	1	0.193471	-0.713384	4	0.792481	-0.101011	9	1.80759	0.257099	5	1.05509	0.023289	4	1.10077	0.041697	NA	C	20	AATCAGTTCTCTTAGTGTGC
PB.23933.8	15.5666	-0.192317	0.279415	0.310587	0.693831	ENSG00000167766.20	chr19	-	2684	4	full-splice_match	ZNF83	ENST00000536937.6	2680	4	6	-10	1	10	reference_match	canonical	19	4.07535	0.610165	25	4.96174	0.695634	15	3.09694	0.490933	17	3.289	0.517065	16	3.16992	0.501049	15	3.01265	0.478948	13	2.74323	0.438263	10	2.75193	0.439637	FALSE	C	45	AAAGGTTACTAATCTAAGAT
PB.23300.71	72.9179	-0.531018	0.195384	0.00181619	0.0270494	ENSG00000231205.12	chr19	-	1036	3	full-splice_match	ZNF826P	ENST00000597334.2	1464	3	13	415	0	77	alternative_3end	canonical	87	18.6608	1.27093	94	18.6561	1.27082	97	20.0269	1.30161	102	19.734	1.29522	56	11.0947	1.04512	66	13.2556	1.1224	56	11.817	1.07251	49	13.4844	1.12983	FALSE	C	20	ATTTGTTGCTCATGCATTTA
PB.23300.65	10.8508	-0.395565	0.392786	0.0807633	0.356353	ENSG00000231205.12	chr19	-	1168	3	full-splice_match	ZNF826P	ENST00000597334.2	1464	3	22	274	0	218	alternative_3end	canonical	15	3.21738	0.507503	17	3.37398	0.528143	16	3.3034	0.518962	11	2.12818	0.328008	12	2.37744	0.37611	7	1.4059	0.147955	7	1.47713	0.169417	6	1.65115	0.217788	FALSE	C	55	AAGAAAATAATCCAACTTTA
PB.23300.75	2.48192	-0.233207	0.429124	0.106563	0.416626	ENSG00000231205.12	chr19	-	1069	4	novel_in_catalog	ZNF826P	novel	1564	4	NA	NA	-2	-3	combination_of_known_splicesites	canonical	5	1.07246	0.030381	5	0.992347	-0.003336	1	0.206463	-0.685158	5	0.967354	-0.014414	1	0.19812	-0.703071	1	0.200843	-0.697143	2	0.422036	-0.374651	1	0.275193	-0.560363	FALSE	C	30	AAATATGTTGTCATTCTCGA
PB.23300.2	6.14645	0.283449	0.401012	0.143736	0.488053	ENSG00000231205.12	chr19	-	1008	2	full-splice_match	ZNF826P	ENST00000689204.1	923	2	11	-96	-1	-6	alternative_3end	canonical	5	1.07246	0.030381	5	0.992347	-0.003336	5	1.03231	0.013812	4	0.773883	-0.111324	10	1.9812	0.296929	10	2.00843	0.302857	4	0.844072	-0.073621	7	1.92635	0.284735	FALSE	C	25	AAAGTATGTCTCTTGATTGG
PB.23300.11	5.84691	-0.239938	0.377678	0.189529	0.5599	ENSG00000231205.12	chr19	-	1061	3	full-splice_match	ZNF826P	ENST00000542380.6	1075	3	8	6	0	-6	reference_match	canonical	6	1.28695	0.109563	9	1.78622	0.251936	5	1.03231	0.013812	12	2.32165	0.365797	5	0.990601	-0.004101	5	1.00422	0.001827	3	0.633054	-0.198559	4	1.10077	0.041697	FALSE	C	25	AAAGTATGTCTCTTGATTGG
PB.23300.9	7.50067	0.209649	0.35079	0.246364	0.630077	ENSG00000231205.12	chr19	-	1104	3	full-splice_match	ZNF826P	ENST00000541160.6	1120	3	10	6	-1	-6	reference_match	canonical	5	1.07246	0.030381	9	1.78622	0.251936	5	1.03231	0.013812	6	1.16082	0.064767	4	0.792481	-0.101011	10	2.00843	0.302857	8	1.68814	0.227409	12	3.30231	0.518818	FALSE	C	25	AAAGTATGTCTCTTGATTGG
PB.23300.17	4.44316	-0.184752	0.362088	0.258306	0.64243	ENSG00000231205.12	chr19	-	1000	3	full-splice_match	ZNF826P	ENST00000541160.6	1120	3	13	107	0	-5	alternative_3end	canonical	8	1.71594	0.234501	6	1.19082	0.075845	4	0.825851	-0.083098	6	1.16082	0.064767	5	0.990601	-0.004101	2	0.401686	-0.396113	3	0.633054	-0.198559	3	0.825578	-0.083242	FALSE	C	15	CACCACTTTCAGTCTTTTTT
PB.23300.64	4.66329	0.108887	0.329172	0.480512	0.818227	ENSG00000231205.12	chr19	-	1157	3	full-splice_match	ZNF826P	ENST00000689878.1	1426	3	0	269	0	218	alternative_3end	canonical	7	1.50144	0.176509	2	0.396939	-0.401276	4	0.825851	-0.083098	4	0.773883	-0.111324	10	1.9812	0.296929	6	1.20506	0.081008	3	0.633054	-0.198559	3	0.825578	-0.083242	FALSE	C	55	AAGAAAATAATCCAACTTTA
PB.23300.10	4.0713	0.0751051	0.32619	0.600929	0.876204	ENSG00000231205.12	chr19	-	1080	3	full-splice_match	ZNF826P	ENST00000687254.1	1095	3	9	6	0	-6	reference_match	canonical	2	0.428984	-0.367559	5	0.992347	-0.003336	4	0.825851	-0.083098	4	0.773883	-0.111324	5	0.990601	-0.004101	2	0.401686	-0.396113	3	0.633054	-0.198559	7	1.92635	0.284735	FALSE	C	25	AAAGTATGTCTCTTGATTGG
PB.23300.78	30.1865	0.0301067	0.219935	0.862596	0.966948	ENSG00000231205.12	chr19	-	952	3	full-splice_match	ZNF826P	ENST00000691522.1	938	3	-17	3	-4	-3	reference_match	canonical	29	6.22027	0.793809	36	7.1449	0.853996	37	7.63912	0.883043	26	5.03024	0.701589	38	7.52857	0.876712	35	7.02951	0.846925	22	4.64239	0.666742	26	7.15501	0.85461	FALSE	C	30	AAATATGTTGTCATTCTCGA
PB.23035.20	3.25009	-0.174508	0.374564	0.231566	0.613769	ENSG00000197933.13	chr19	-	2298	4	full-splice_match	ZNF823	ENST00000341191.11	2396	4	97	1	33	-1	alternative_5end	canonical	5	1.07246	0.030381	6	1.19082	0.075845	2	0.412925	-0.384128	6	1.16082	0.064767	1	0.19812	-0.703071	3	0.602529	-0.220022	5	1.05509	0.023289	0	0	NA	FALSE	C	15	ACAGATTGCTTTTGTTTTGT
PB.23035.37	3.67939	-0.112179	0.336424	0.447462	0.79864	ENSG00000197933.13	chr19	-	2188	2	full-splice_match	ZNF823	ENST00000586121.1	698	2	-46	-1444	17	-2	alternative_3end	canonical	5	1.07246	0.030381	6	1.19082	0.075845	3	0.619388	-0.208037	5	0.967354	-0.014414	4	0.792481	-0.101011	4	0.803372	-0.095083	2	0.422036	-0.374651	2	0.550385	-0.259333	FALSE	C	15	CACAGATTGCTTTTGTTTTG
PB.23035.21	6.97712	0.103289	0.307542	0.541986	0.848993	ENSG00000197933.13	chr19	-	2271	5	novel_not_in_catalog	ZNF823	novel	2396	4	NA	NA	5	-1	at_least_one_novel_splicesite	canonical	5	1.07246	0.030381	5	0.992347	-0.003336	6	1.23878	0.092993	11	2.12818	0.328008	7	1.38684	0.142027	11	2.20927	0.34425	8	1.68814	0.227409	5	1.37596	0.138607	TRUE	C	15	ACAGATTGCTTTTGTTTTGT
PB.23035.12	55.8764	0.0353441	0.182905	0.822542	0.95596	ENSG00000197933.13	chr19	-	2460	4	novel_not_in_catalog	ZNF823	novel	2396	4	NA	NA	-3	1	at_least_one_novel_splicesite	canonical	60	12.8695	1.10956	69	13.6944	1.13654	46	9.49729	0.9776	63	12.1887	1.08596	64	12.6797	1.10311	62	12.4523	1.09525	56	11.817	1.07251	43	11.8333	1.0731	TRUE	C	15	AGATTGCTTTTGTTTTGTGA
PB.20476.35	14.6011	-0.603944	0.424994	0.0227612	0.163252	ENSG00000102984.15	chr16	-	2005	8	novel_in_catalog	ZNF821	novel	1187	9	NA	NA	-1	-2	combination_of_known_junctions	canonical	14	3.00289	0.477539	17	3.37398	0.528143	25	5.16157	0.712782	27	5.22371	0.717979	14	2.77368	0.443057	5	1.00422	0.001827	14	2.95425	0.470447	7	1.92635	0.284735	FALSE	C	5	TACTGCCCCTTTCTTGCTTT
PB.20476.40	14.1141	-0.510176	0.404874	0.039048	0.229527	ENSG00000102984.15	chr16	-	1986	8	full-splice_match	ZNF821	ENST00000425432.6	1987	8	-1	2	-1	-2	reference_match	canonical	24	5.14781	0.711623	20	3.96939	0.598724	15	3.09694	0.490933	19	3.67595	0.565369	12	2.37744	0.37611	15	3.01265	0.478948	4	0.844072	-0.073621	9	2.47673	0.393879	FALSE	C	5	TACTGCCCCTTTCTTGCTTT
PB.20476.11	7.52188	0.147246	0.315488	0.404661	0.768768	ENSG00000102984.15	chr16	-	1836	7	novel_in_catalog	ZNF821	novel	1187	9	NA	NA	2	-1	combination_of_known_junctions	canonical	9	1.93043	0.285654	8	1.58776	0.200784	6	1.23878	0.092993	5	0.967354	-0.014414	10	1.9812	0.296929	12	2.41012	0.382038	9	1.89916	0.278562	4	1.10077	0.041697	FALSE	C	5	ACTGCCCCTTTCTTGCTTTT
PB.20476.8	3.16726	-0.0936153	0.343234	0.464567	0.809121	ENSG00000102984.15	chr16	-	1822	7	novel_in_catalog	ZNF821	novel	1954	8	NA	NA	-3	-1	combination_of_known_junctions	canonical	0	0	NA	5	0.992347	-0.003336	4	0.825851	-0.083098	8	1.54777	0.189706	6	1.18872	0.07508	2	0.401686	-0.396113	0	0	NA	2	0.550385	-0.259333	FALSE	C	5	ACTGCCCCTTTCTTGCTTTT
PB.20476.9	4.14801	-0.103399	0.329263	0.494793	0.825685	ENSG00000102984.15	chr16	-	1817	7	full-splice_match	ZNF821	ENST00000611294.4	1833	7	10	6	2	-1	reference_match	canonical	3	0.643476	-0.191467	6	1.19082	0.075845	5	1.03231	0.013812	7	1.3543	0.131714	3	0.59436	-0.22595	5	1.00422	0.001827	4	0.844072	-0.073621	2	0.550385	-0.259333	FALSE	C	5	ACTGCCCCTTTCTTGCTTTT
PB.23945.6	14.8037	0.343962	0.329916	0.106969	0.417347	ENSG00000180257.14	chr19	-	2551	4	full-splice_match	ZNF816	ENST00000444460.7	2560	4	12	-3	2	3	reference_match	canonical	13	2.7884	0.445355	15	2.97704	0.473785	10	2.06463	0.314842	13	2.51512	0.400559	25	4.953	0.694869	15	3.01265	0.478948	18	3.79832	0.579592	13	3.5775	0.55358	FALSE	C	35	TAATTGACATTAGAGTTGAT
PB.23945.4	8.25325	0.0659668	0.294871	0.696754	0.912692	ENSG00000180257.14	chr19	-	2566	4	full-splice_match	ZNF816	ENST00000457013.6	553	4	38	-2051	-2	-2	alternative_3end	canonical	4	0.857968	-0.066529	8	1.58776	0.200784	12	2.47755	0.394023	9	1.74124	0.240858	6	1.18872	0.07508	11	2.20927	0.34425	8	1.68814	0.227409	9	2.47673	0.393879	FALSE	C	35	AATTGACATTAGAGTTGATT
PB.24098.15	4.55036	0.172936	0.36357	0.262598	0.646909	ENSG00000204514.11	chr19	-	506	2	novel_in_catalog	ZNF814	novel	648	4	NA	NA	5	-2	combination_of_known_splicesites	canonical	1	0.214492	-0.668589	5	0.992347	-0.003336	5	1.03231	0.013812	3	0.580413	-0.236263	2	0.39624	-0.402041	6	1.20506	0.081008	4	0.844072	-0.073621	9	2.47673	0.393879	FALSE	C	25	AACAGCAGGACGGCTCTGCG
PB.24098.19	12.3664	0.15622	0.300011	0.39293	0.760833	ENSG00000204514.11	chr19	-	637	3	full-splice_match	ZNF814	ENST00000596604.5	528	3	-116	7	1	-2	alternative_5end	canonical	10	2.14492	0.331411	6	1.19082	0.075845	11	2.27109	0.356234	19	3.67595	0.565369	15	2.9718	0.47302	10	2.00843	0.302857	11	2.3212	0.365712	17	4.67827	0.670086	FALSE	C	25	AACAGCAGGACGGCTCTGCG
PB.11175.99	15.91	0.230847	0.298054	0.23709	0.620011	ENSG00000048405.11	chr7	-	1467	5	full-splice_match	ZNF800	ENST00000436992.5	502	5	-596	-369	4	33	alternative_3end5end	canonical	9	1.93043	0.285654	10	1.98469	0.297694	22	4.54218	0.657264	17	3.289	0.517065	23	4.55676	0.658656	16	3.21349	0.506977	17	3.5873	0.554768	16	4.40308	0.643757	FALSE	C	60	AAGAAAAAGATGGAAGAACT
PB.24116.180	13.9229	-0.344447	0.352501	0.108463	0.420841	ENSG00000278129.2	chr19	+	2190	4	full-splice_match	ZNF8	ENST00000621650.2	9110	4	-7	6927	-7	-6927	alternative_3end	canonical	19	4.07535	0.610165	18	3.57245	0.552966	18	3.71633	0.570114	18	3.48248	0.541888	4	0.792481	-0.101011	14	2.8118	0.448985	14	2.95425	0.470447	10	2.75193	0.439637	FALSE	C	45	AGAGTAAATTGTAGAGTAAC
PB.24116.186	5.21108	-0.124697	0.333095	0.428223	0.786272	ENSG00000278129.2	chr19	+	1017	5	novel_not_in_catalog	ZNF8	novel	9110	4	NA	NA	20	852	at_least_one_novel_splicesite	canonical	4	0.857968	-0.066529	6	1.19082	0.075845	12	2.47755	0.394023	5	0.967354	-0.014414	8	1.58496	0.200019	4	0.803372	-0.095083	6	1.26611	0.10247	0	0	NA	TRUE	C	10	TTTCATTGTTTACTGTCTGC
PB.23049.4	10.3577	0.0604158	0.28361	0.72856	0.925211	ENSG00000196466.10	chr19	-	2574	4	full-splice_match	ZNF799	ENST00000430385.3	2583	4	8	1	5	-1	reference_match	canonical	14	3.00289	0.477539	8	1.58776	0.200784	13	2.68402	0.428785	7	1.3543	0.131714	12	2.37744	0.37611	7	1.4059	0.147955	16	3.37629	0.528439	8	2.20154	0.342727	FALSE	C	25	ACATATTGCTTTTGTTTAAT
PB.23516.5	29.207	-0.315643	0.288673	0.119246	0.442712	ENSG00000266916.8	chr19	-	870	3	full-splice_match	ZNF793-AS1	ENST00000589025.6	913	3	35	8	0	-8	reference_match	canonical	43	9.22316	0.96488	27	5.35867	0.729057	22	4.54218	0.657264	57	11.0278	1.04249	38	7.52857	0.876712	24	4.82023	0.683068	19	4.00934	0.603073	16	4.40308	0.643757	FALSE	C	50	AAAAAAAATTTCTTCAAGGT
PB.23488.10	3.54439	0.0446866	0.323872	0.746548	0.931205	ENSG00000267254.7	chr19	+	930	5	novel_in_catalog	ZNF790-AS1	novel	850	4	NA	NA	2	6	combination_of_known_junctions	canonical	1	0.214492	-0.668589	4	0.793878	-0.100246	5	1.03231	0.013812	4	0.773883	-0.111324	5	0.990601	-0.004101	5	1.00422	0.001827	1	0.211018	-0.675681	4	1.10077	0.041697	FALSE	C	40	AACATGAAGTACTTGAGAGT
PB.23491.11	3.71698	0.00781254	0.318319	0.956821	0.99052	ENSG00000197863.9	chr19	-	3006	5	full-splice_match	ZNF790	ENST00000356725.9	3040	5	4	30	4	-30	reference_match	canonical	1	0.214492	-0.668589	6	1.19082	0.075845	4	0.825851	-0.083098	5	0.967354	-0.014414	6	1.18872	0.07508	3	0.602529	-0.220022	3	0.633054	-0.198559	3	0.825578	-0.083242	FALSE	C	70	AAAAAAAATCAGTAAAATAC
PB.13396.116	4.46932	-0.252299	0.409639	0.148166	0.496187	ENSG00000196152.10	chr9	+	2159	5	full-splice_match	ZNF79	ENST00000612342.4	2192	5	32	1	24	-1	reference_match	canonical	8	1.71594	0.234501	8	1.58776	0.200784	3	0.619388	-0.208037	7	1.3543	0.131714	2	0.39624	-0.402041	3	0.602529	-0.220022	6	1.26611	0.10247	1	0.275193	-0.560363	FALSE	C	20	TATATGGACGCTCAGCTCTC
PB.13396.117	7.30094	-0.0124589	0.295921	0.937842	0.986261	ENSG00000196152.10	chr9	+	2052	5	full-splice_match	ZNF79	ENST00000342483.5	2078	5	24	2	24	-1	reference_match	canonical	4	0.857968	-0.066529	15	2.97704	0.473785	7	1.44524	0.15994	6	1.16082	0.064767	7	1.38684	0.142027	7	1.4059	0.147955	7	1.47713	0.169417	7	1.92635	0.284735	FALSE	C	20	TATATGGACGCTCAGCTCTC
PB.23040.1	10.2996	0.336917	0.376663	0.116129	0.436432	ENSG00000214189.9	chr19	+	3501	3	novel_in_catalog	ZNF788P	novel	1994	4	NA	NA	-19	1344	combination_of_known_junctions	canonical	12	2.5739	0.410593	6	1.19082	0.075845	9	1.85817	0.269084	7	1.3543	0.131714	19	3.76428	0.575682	13	2.61096	0.4168	14	2.95425	0.470447	6	1.65115	0.217788	FALSE	C	20	AGTTGACTTTTTTATTTCAG
PB.23040.6	3.83739	-0.250086	0.418784	0.136655	0.476071	ENSG00000214189.9	chr19	+	3579	4	full-splice_match	ZNF788P	ENST00000430298.7	1994	4	-195	-1390	10	1390	alternative_3end5end	canonical	6	1.28695	0.109563	3	0.595408	-0.225185	8	1.6517	0.217932	6	1.16082	0.064767	2	0.39624	-0.402041	5	1.00422	0.001827	3	0.633054	-0.198559	0	0	NA	FALSE	C	30	TAATTCAAACTGTCATGGTT
PB.23040.10	5.35629	0.0750088	0.319	0.621011	0.884415	ENSG00000214189.9	chr19	+	3864	4	full-splice_match	ZNF788P	ENST00000430298.7	1994	4	-169	-1701	-8	1701	alternative_3end5end	canonical	8	1.71594	0.234501	4	0.793878	-0.100246	5	1.03231	0.013812	3	0.580413	-0.236263	4	0.792481	-0.101011	2	0.401686	-0.396113	8	1.68814	0.227409	8	2.20154	0.342727	FALSE	C	25	AACACTTGCTATTTATGTCT
PB.23040.5	6.97668	0.0665033	0.299317	0.689397	0.910171	ENSG00000214189.9	chr19	+	3928	3	novel_in_catalog	ZNF788P	novel	1994	4	NA	NA	10	1800	combination_of_known_junctions	canonical	9	1.93043	0.285654	5	0.992347	-0.003336	8	1.6517	0.217932	6	1.16082	0.064767	7	1.38684	0.142027	9	1.80759	0.257099	10	2.11018	0.324319	4	1.10077	0.041697	FALSE	C	20	TAAGTTACATTCTTTCTCTT
PB.23040.11	7.85772	-0.0232236	0.287852	0.889595	0.974368	ENSG00000214189.9	chr19	+	3788	3	novel_in_catalog	ZNF788P	novel	1994	4	NA	NA	4	1727	combination_of_known_junctions	canonical	9	1.93043	0.285654	8	1.58776	0.200784	10	2.06463	0.314842	8	1.54777	0.189706	11	2.17932	0.338321	8	1.60675	0.205947	8	1.68814	0.227409	4	1.10077	0.041697	FALSE	C	40	ACAAATCAGCACTCACTTTA
PB.11358.9	8.32035	-0.460879	0.495998	0.0564242	0.287253	ENSG00000197362.15	chr7	-	2809	3	full-splice_match	ZNF786	ENST00000316286.13	3144	3	64	271	0	-271	alternative_3end5end	canonical	15	3.21738	0.507503	15	2.97704	0.473785	10	2.06463	0.314842	8	1.54777	0.189706	2	0.39624	-0.402041	8	1.60675	0.205947	9	1.89916	0.278562	3	0.825578	-0.083242	FALSE	C	20	CACAGTGGTTCATGCCTGTA
PB.11358.23	12.6147	-0.141074	0.285269	0.442086	0.795091	ENSG00000197362.15	chr7	-	2909	4	full-splice_match	ZNF786	ENST00000491431.2	3209	4	-29	329	-29	-327	alternative_3end	canonical	16	3.43187	0.535531	15	2.97704	0.473785	19	3.92279	0.593595	11	2.12818	0.328008	15	2.9718	0.47302	16	3.21349	0.506977	11	2.3212	0.365712	4	1.10077	0.041697	FALSE	C	30	TAAGGAAGTTCTGACATTTT
PB.24013.1	25.2721	-0.0461838	0.231306	0.791587	0.946179	ENSG00000179922.6	chr19	-	2019	2	full-splice_match	ZNF784	ENST00000325351.5	1987	2	-23	-9	-23	9	reference_match	canonical	34	7.29273	0.86289	24	4.76327	0.677905	34	7.01973	0.846321	20	3.86942	0.587646	30	5.9436	0.77405	25	5.02108	0.700797	27	5.69748	0.755683	16	4.40308	0.643757	FALSE	C	10	GGTCTTGTATTCGGATTGTC
PB.11365.4	5.85974	0.250303	0.388501	0.171289	0.53299	ENSG00000204946.10	chr7	+	4420	6	full-splice_match	ZNF783	ENST00000434415.6	4424	6	1	3	1	-3	reference_match	canonical	8	1.71594	0.234501	3	0.595408	-0.225185	5	1.03231	0.013812	2	0.386942	-0.412354	9	1.78308	0.251171	5	1.00422	0.001827	8	1.68814	0.227409	7	1.92635	0.284735	FALSE	C	25	AAACGAGTGCGTGCGCTTGA
PB.24095.97	6.21717	1.30741	0.719264	0.00378289	0.0467205	ENSG00000152443.13	chr19	+	1672	3	novel_in_catalog	ZNF776	novel	5262	3	NA	NA	1	-1	combination_of_known_junctions	canonical	2	0.428984	-0.367559	5	0.992347	-0.003336	3	0.619388	-0.208037	2	0.386942	-0.412354	9	1.78308	0.251171	17	3.41433	0.533306	7	1.47713	0.169417	6	1.65115	0.217788	FALSE	C	30	ATTTGAATGCAATTCTTCAT
PB.24095.92	7.24369	0.647286	0.598915	0.0263213	0.179021	ENSG00000152443.13	chr19	+	4080	4	novel_in_catalog	ZNF776	novel	5262	3	NA	NA	1	-1	combination_of_known_junctions	canonical	6	1.28695	0.109563	4	0.793878	-0.100246	3	0.619388	-0.208037	6	1.16082	0.064767	11	2.17932	0.338321	8	1.60675	0.205947	14	2.95425	0.470447	7	1.92635	0.284735	FALSE	C	30	ATTTGAATGCAATTCTTCAT
PB.24095.91	13.2022	0.445037	0.391243	0.0582892	0.293161	ENSG00000152443.13	chr19	+	5282	3	full-splice_match	ZNF776	ENST00000317178.10	5262	3	1	-21	1	21	reference_match	canonical	8	1.71594	0.234501	17	3.37398	0.528143	8	1.6517	0.217932	9	1.74124	0.240858	20	3.9624	0.597959	17	3.41433	0.533306	12	2.53221	0.4035	16	4.40308	0.643757	FALSE	C	25	AGATAAGGTTTCATTTCTCT
PB.24095.98	3.37608	-0.192245	0.38535	0.196936	0.57061	ENSG00000152443.13	chr19	+	1758	4	novel_not_in_catalog	ZNF776	novel	5262	3	NA	NA	4	-1	at_least_one_novel_splicesite	canonical	4	0.857968	-0.066529	5	0.992347	-0.003336	5	1.03231	0.013812	6	1.16082	0.064767	0	0	NA	4	0.803372	-0.095083	5	1.05509	0.023289	0	0	NA	TRUE	C	30	ATTTGAATGCAATTCTTCAT
PB.24082.4	25.993	0.00286878	0.227226	0.988061	0.997608	ENSG00000152439.13	chr19	+	2041	4	full-splice_match	ZNF773	ENST00000598770.5	2019	4	-22	0	-2	0	reference_match	canonical	26	5.57679	0.746385	32	6.35102	0.802844	26	5.36803	0.729815	29	5.61066	0.749014	42	8.32105	0.920178	25	5.02108	0.700797	22	4.64239	0.666742	16	4.40308	0.643757	FALSE	C	100	AAAAAAAAAAAAAAAAAAAA
PB.20155.11	4.077	-0.244564	0.408962	0.150718	0.500178	ENSG00000179965.12	chr16	+	1115	2	incomplete-splice_match	ZNF771	ENST00000434417.1	1454	3	711	-5	94	5	3prime_fragment	canonical	7	1.50144	0.176509	7	1.38929	0.142792	6	1.23878	0.092993	4	0.773883	-0.111324	2	0.39624	-0.402041	4	0.803372	-0.095083	5	1.05509	0.023289	0	0	NA	FALSE	C	15	ACCCGTGCCTGTGAGTGAGG
PB.20155.8	3.89387	-0.131154	0.347097	0.363835	0.738774	ENSG00000179965.12	chr16	+	811	3	novel_in_catalog	ZNF771	novel	2069	3	NA	NA	9	-412	combination_of_known_junctions	canonical	5	1.07246	0.030381	4	0.793878	-0.100246	8	1.6517	0.217932	3	0.580413	-0.236263	1	0.19812	-0.703071	2	0.401686	-0.396113	3	0.633054	-0.198559	5	1.37596	0.138607	FALSE	C	45	AAAACCAGGGCAAGACTGGA
PB.20155.2	64.2608	-0.112912	0.18497	0.473363	0.814107	ENSG00000179965.12	chr16	+	1279	3	full-splice_match	ZNF771	ENST00000319296.10	2069	3	-28	818	-28	2	alternative_3end	canonical	86	18.4463	1.26591	73	14.4883	1.16102	63	13.0072	1.11418	69	13.3495	1.12546	59	11.6891	1.06778	69	13.8582	1.14171	56	11.817	1.07251	54	14.8604	1.17203	FALSE	C	10	CCCACCCGTGCCTGTGAGTG
PB.20155.7	13.3697	-0.0489247	0.268148	0.780897	0.942495	ENSG00000179965.12	chr16	+	1260	3	full-splice_match	ZNF771	ENST00000434417.1	1454	3	194	0	2	0	alternative_5end	canonical	17	3.64637	0.56186	11	2.18316	0.339086	14	2.89048	0.46097	18	3.48248	0.541888	21	4.16052	0.619148	8	1.60675	0.205947	12	2.53221	0.4035	10	2.75193	0.439637	FALSE	C	15	ACCCCACCCGTGCCTGTGAG
PB.20155.10	10.8633	-0.00509507	0.27755	0.974954	0.995096	ENSG00000179965.12	chr16	+	1231	3	full-splice_match	ZNF771	ENST00000319296.10	2069	3	23	815	0	5	alternative_3end	canonical	5	1.07246	0.030381	14	2.77857	0.443822	16	3.3034	0.518962	12	2.32165	0.365797	12	2.37744	0.37611	11	2.20927	0.34425	8	1.68814	0.227409	11	3.02712	0.481029	FALSE	C	15	ACCCGTGCCTGTGAGTGAGG
PB.18838.103	36.8349	-0.384009	0.263195	0.0549637	0.282828	ENSG00000198146.4	chr15	-	1588	3	full-splice_match	ZNF770	ENST00000356321.4	5439	3	31	3820	31	877	alternative_3end	canonical	45	9.65215	0.984624	67	13.2975	1.12377	46	9.49729	0.9776	31	5.9976	0.777977	33	6.53796	0.815443	35	7.02951	0.846925	36	7.59664	0.880622	17	4.67827	0.670086	FALSE	C	50	AGAAAACATATTAAGCATTG
PB.18838.1	6.65052	0.0477432	0.351778	0.512548	0.833813	ENSG00000198146.4	chr15	-	5419	3	full-splice_match	ZNF770	ENST00000356321.4	5439	3	19	1	19	-1	reference_match	canonical	0	0	NA	0	0	NA	4	0.825851	-0.083098	15	2.90206	0.462707	3	0.59436	-0.22595	5	1.00422	0.001827	28	5.9085	0.771477	1	0.275193	-0.560363	FALSE	C	5	AGTTTGGCCTTTTTTTTGGG
PB.18838.114	13.6702	-0.0592879	0.26513	0.73796	0.928416	ENSG00000198146.4	chr15	-	1388	3	full-splice_match	ZNF770	ENST00000356321.4	5439	3	40	4011	-22	686	alternative_3end	canonical	15	3.21738	0.507503	17	3.37398	0.528143	12	2.47755	0.394023	18	3.48248	0.541888	21	4.16052	0.619148	11	2.20927	0.34425	10	2.11018	0.324319	10	2.75193	0.439637	FALSE	C	50	AAAAAGAGTTTCTTGAGAAA
PB.22798.22	24.4462	0.25892	0.264964	0.179349	0.545172	ENSG00000175691.9	chr19	-	1993	4	full-splice_match	ZNF77	ENST00000314531.5	2040	4	43	4	43	-4	reference_match	canonical	19	4.07535	0.610165	25	4.96174	0.695634	26	5.36803	0.729815	20	3.86942	0.587646	26	5.15112	0.711902	32	6.42698	0.808007	22	4.64239	0.666742	28	7.70539	0.886795	FALSE	C	20	TTCAGCTATGTATATTTTGT
PB.20157.18	10.4769	-0.204518	0.321159	0.276307	0.660935	ENSG00000169957.10	chr16	-	2058	2	full-splice_match	ZNF768	ENST00000380412.7	2289	2	227	4	227	-4	alternative_5end	canonical	16	3.43187	0.535531	14	2.77857	0.443822	13	2.68402	0.428785	9	1.74124	0.240858	6	1.18872	0.07508	9	1.80759	0.257099	7	1.47713	0.169417	11	3.02712	0.481029	FALSE	C	35	TAAACGAGACTTGTCCTTAA
PB.20157.17	8.98232	-0.0574632	0.291686	0.733077	0.926863	ENSG00000169957.10	chr16	-	2240	2	full-splice_match	ZNF768	ENST00000380412.7	2289	2	45	4	45	-4	reference_match	canonical	10	2.14492	0.331411	16	3.17551	0.501814	7	1.44524	0.15994	8	1.54777	0.189706	7	1.38684	0.142027	5	1.00422	0.001827	14	2.95425	0.470447	7	1.92635	0.284735	FALSE	C	35	TAAACGAGACTTGTCCTTAA
PB.23924.8	41.9098	0.263632	0.229833	0.146473	0.493079	ENSG00000196214.11	chr19	+	2960	4	full-splice_match	ZNF766	ENST00000439461.6	6282	4	0	3322	0	0	alternative_3end	canonical	36	7.72172	0.887714	37	7.34337	0.865895	40	8.25851	0.916902	44	8.51272	0.930068	51	10.1041	1.0045	46	9.23878	0.965615	35	7.38563	0.868387	50	13.7596	1.13861	FALSE	C	25	AATGATTTACCTTCTTTCTA
PB.23924.15	6.91375	0.0556001	0.300339	0.735775	0.927812	ENSG00000196214.11	chr19	+	1997	4	full-splice_match	ZNF766	ENST00000439461.6	6282	4	0	4285	0	0	alternative_3end	canonical	7	1.50144	0.176509	3	0.595408	-0.225185	6	1.23878	0.092993	12	2.32165	0.365797	9	1.78308	0.251171	7	1.4059	0.147955	7	1.47713	0.169417	6	1.65115	0.217788	FALSE	C	80	AAAAAAAAAAAAAAATTATT
PB.23957.16	9.7663	-0.0966866	0.286414	0.584176	0.868808	ENSG00000196417.13	chr19	+	4580	4	full-splice_match	ZNF765	ENST00000396408.8	4572	4	-4	-4	1	4	reference_match	canonical	14	3.00289	0.477539	12	2.38163	0.376875	10	2.06463	0.314842	10	1.93471	0.286616	12	2.37744	0.37611	10	2.00843	0.302857	9	1.89916	0.278562	5	1.37596	0.138607	FALSE	C	15	GATGAGTTTGATTTCTTCTG
PB.23957.23	5.08133	-0.0255905	0.3094	0.865885	0.967669	ENSG00000196417.13	chr19	+	4131	5	novel_not_in_catalog	ZNF765	novel	4572	4	NA	NA	0	-3	at_least_one_novel_splicesite	canonical	8	1.71594	0.234501	6	1.19082	0.075845	4	0.825851	-0.083098	5	0.967354	-0.014414	5	0.990601	-0.004101	10	2.00843	0.302857	3	0.633054	-0.198559	2	0.550385	-0.259333	TRUE	C	20	TGATTTCGATGAGTTTGATT
PB.20159.12	7.34257	0.00710831	0.294086	0.966857	0.993137	ENSG00000169951.10	chr16	-	2747	3	full-splice_match	ZNF764	ENST00000395091.3	2846	3	98	1	-13	-1	alternative_5end	canonical	5	1.07246	0.030381	13	2.5801	0.411637	5	1.03231	0.013812	9	1.74124	0.240858	12	2.37744	0.37611	6	1.20506	0.081008	8	1.68814	0.227409	4	1.10077	0.041697	FALSE	C	20	AGATCTTTGCTTGTATTGCA
PB.23957.96	13.8737	0.891501	0.448966	0.00432708	0.0515499	ENSG00000160336.17	chr19	+	3973	5	full-splice_match	ZNF761	ENST00000684525.1	3983	5	0	10	0	-9	reference_match	canonical	10	2.14492	0.331411	11	2.18316	0.339086	10	2.06463	0.314842	6	1.16082	0.064767	24	4.75488	0.67714	16	3.21349	0.506977	29	6.11952	0.786717	9	2.47673	0.393879	FALSE	C	20	TACTTTCTGATTTGGATGAG
PB.23957.97	5.43287	-0.533304	0.674367	0.0374202	0.223447	ENSG00000160336.17	chr19	+	3862	4	novel_in_catalog	ZNF761	novel	3983	5	NA	NA	0	-9	combination_of_known_splicesites	canonical	3	0.643476	-0.191467	7	1.38929	0.142792	14	2.89048	0.46097	10	1.93471	0.286616	2	0.39624	-0.402041	4	0.803372	-0.095083	4	0.844072	-0.073621	2	0.550385	-0.259333	FALSE	C	20	TACTTTCTGATTTGGATGAG
PB.9204.10	54.9876	-1.22492	0.247927	6.98690311688561e-08	5.21833e-06	ENSG00000065029.15	chr6	+	2673	14	full-splice_match	ZNF76	ENST00000373953.8	2653	14	-21	1	-21	-1	reference_match	canonical	106	22.7362	1.35672	87	17.2668	1.23721	76	15.6912	1.19565	69	13.3495	1.12546	44	8.71729	0.940381	27	5.42276	0.734221	33	6.96359	0.842833	22	6.05424	0.782059	FALSE	C	10	ACCTGGGTCCCTCCATCCTT
PB.9204.22	16.8911	-1.29153	0.397511	8.88324920194735e-05	0.00246973	ENSG00000065029.15	chr6	+	2486	13	full-splice_match	ZNF76	ENST00000339411.5	2447	13	-39	0	0	0	reference_match	canonical	34	7.29273	0.86289	25	4.96174	0.695634	23	4.74864	0.67657	25	4.83677	0.684556	10	1.9812	0.296929	10	2.00843	0.302857	7	1.47713	0.169417	8	2.20154	0.342727	FALSE	C	10	CACCTGGGTCCCTCCATCCT
PB.9204.3	14.2066	-0.273204	0.327379	0.176184	0.540485	ENSG00000065029.15	chr6	+	2753	14	novel_in_catalog	ZNF76	novel	1373	10	NA	NA	-9	0	combination_of_known_junctions	canonical	14	3.00289	0.477539	30	5.95408	0.774815	16	3.3034	0.518962	13	2.51512	0.400559	11	2.17932	0.338321	8	1.60675	0.205947	16	3.37629	0.528439	10	2.75193	0.439637	FALSE	C	10	CACCTGGGTCCCTCCATCCT
PB.19798.5	7.37843	-1.59351	0.62431	0.000705074	0.0130716	ENSG00000162086.16	chr16	+	2582	7	full-splice_match	ZNF75A	ENST00000669516.2	2859	7	0	277	0	0	alternative_3end	canonical	13	2.7884	0.445355	12	2.38163	0.376875	11	2.27109	0.356234	15	2.90206	0.462707	4	0.792481	-0.101011	4	0.803372	-0.095083	2	0.422036	-0.374651	2	0.550385	-0.259333	FALSE	C	20	AATCCCTGCCTTGCAATGTC
PB.19798.8	11.1454	0.0180904	0.290968	0.914905	0.981147	ENSG00000162086.16	chr16	+	1286	2	incomplete-splice_match	ZNF75A	ENST00000498240.6	2546	6	91	9123	0	2	5prime_fragment	canonical	4	0.857968	-0.066529	4	0.793878	-0.100246	23	4.74864	0.67657	16	3.09553	0.490736	13	2.57556	0.410872	8	1.60675	0.205947	12	2.53221	0.4035	11	3.02712	0.481029	FALSE	C	95	AAAAAAAAAAAAAACAAAAA
PB.24077.9	9.74738	0.424491	0.453857	0.0675063	0.320161	ENSG00000186230.7	chr19	+	620	2	novel_in_catalog	ZNF749	novel	677	2	NA	NA	-1	-5	combination_of_known_splicesites	canonical	3	0.643476	-0.191467	6	1.19082	0.075845	8	1.6517	0.217932	12	2.32165	0.365797	14	2.77368	0.443057	9	1.80759	0.257099	9	1.89916	0.278562	16	4.40308	0.643757	FALSE	C	25	AAAACAGTTTCTTTCGTCTT
PB.24077.8	7.62181	-0.0842608	0.303009	0.613555	0.881096	ENSG00000186230.7	chr19	+	694	2	full-splice_match	ZNF749	ENST00000597296.1	677	2	-23	6	-1	-5	reference_match	canonical	5	1.07246	0.030381	9	1.78622	0.251936	9	1.85817	0.269084	13	2.51512	0.400559	7	1.38684	0.142027	3	0.602529	-0.220022	11	2.3212	0.365712	6	1.65115	0.217788	FALSE	C	25	AAAACAGTTTCTTTCGTCTT
PB.20157.49	8.2367	0.359444	0.44444	0.0937041	0.388058	ENSG00000169955.8	chr16	-	2706	2	full-splice_match	ZNF747	ENST00000395094.3	3504	2	43	755	-17	-755	alternative_3end	canonical	8	1.71594	0.234501	5	0.992347	-0.003336	6	1.23878	0.092993	6	1.16082	0.064767	10	1.9812	0.296929	14	2.8118	0.448985	20	4.22036	0.625349	1	0.275193	-0.560363	FALSE	C	30	ATGTCTGTGTCAAAACAGTC
PB.20157.66	6.96807	-0.291648	0.403085	0.136082	0.475254	ENSG00000169955.8	chr16	-	2339	3	full-splice_match	ZNF747	ENST00000568028.1	1511	3	112	-940	26	940	alternative_3end5end	canonical	8	1.71594	0.234501	13	2.5801	0.411637	11	2.27109	0.356234	6	1.16082	0.064767	6	1.18872	0.07508	3	0.602529	-0.220022	3	0.633054	-0.198559	7	1.92635	0.284735	FALSE	C	30	AAAATCCAGGTTTCTGGCAT
PB.20157.50	4.46044	-0.146877	0.347553	0.342086	0.721613	ENSG00000169955.8	chr16	-	2568	3	full-splice_match	ZNF747	ENST00000568028.1	1511	3	127	-1184	-19	-755	alternative_3end5end	canonical	4	0.857968	-0.066529	10	1.98469	0.297694	4	0.825851	-0.083098	6	1.16082	0.064767	3	0.59436	-0.22595	2	0.401686	-0.396113	8	1.68814	0.227409	1	0.275193	-0.560363	FALSE	C	30	ATGTCTGTGTCAAAACAGTC
PB.20157.45	4.04764	0.125219	0.340502	0.403665	0.76813	ENSG00000169955.8	chr16	-	3321	3	full-splice_match	ZNF747	ENST00000568028.1	1511	3	123	-1933	-23	-6	alternative_3end5end	canonical	2	0.428984	-0.367559	7	1.38929	0.142792	2	0.412925	-0.384128	3	0.580413	-0.236263	3	0.59436	-0.22595	5	1.00422	0.001827	7	1.47713	0.169417	4	1.10077	0.041697	FALSE	C	25	TACCTAGAGGTCTCTGAGAG
PB.20157.64	16.6953	0.111454	0.272573	0.538732	0.847549	ENSG00000169955.8	chr16	-	2460	2	full-splice_match	ZNF747	ENST00000395094.3	3504	2	45	999	-15	940	alternative_3end	canonical	16	3.43187	0.535531	23	4.5648	0.659422	10	2.06463	0.314842	17	3.289	0.517065	24	4.75488	0.67714	8	1.60675	0.205947	20	4.22036	0.625349	18	4.95347	0.694909	FALSE	C	30	AAAATCCAGGTTTCTGGCAT
PB.20157.40	7.41376	0.102715	0.302826	0.550269	0.852934	ENSG00000169955.8	chr16	-	3460	2	full-splice_match	ZNF747	ENST00000395094.3	3504	2	41	3	-19	-3	reference_match	canonical	6	1.28695	0.109563	9	1.78622	0.251936	5	1.03231	0.013812	9	1.74124	0.240858	12	2.37744	0.37611	8	1.60675	0.205947	8	1.68814	0.227409	5	1.37596	0.138607	FALSE	C	20	CTAGAGGTCTCTGAGAGCTT
PB.16530.9	3.37685	0.0179629	0.322194	0.895721	0.975982	ENSG00000139651.11	chr12	+	2647	7	full-splice_match	ZNF740	ENST00000416904.5	8557	7	-11	5921	7	465	alternative_3end	canonical	6	1.28695	0.109563	1	0.198469	-0.702306	5	1.03231	0.013812	2	0.386942	-0.412354	5	0.990601	-0.004101	3	0.602529	-0.220022	4	0.844072	-0.073621	2	0.550385	-0.259333	FALSE	C	45	TAAAGAAAGAATCCTTATGG
PB.25247.6	10.2748	0.144841	0.297348	0.426199	0.784801	ENSG00000185252.19	chr22	+	3125	5	full-splice_match	ZNF74	ENST00000400451.7	3900	5	0	775	0	0	alternative_3end	canonical	10	2.14492	0.331411	7	1.38929	0.142792	14	2.89048	0.46097	8	1.54777	0.189706	11	2.17932	0.338321	14	2.8118	0.448985	14	2.95425	0.470447	7	1.92635	0.284735	FALSE	C	30	ATCACTTTCCAGTGAACATT
PB.25247.13	5.51821	0.118061	0.326648	0.460154	0.806604	ENSG00000185252.19	chr22	+	3856	5	full-splice_match	ZNF74	ENST00000400451.7	3900	5	43	1	5	-1	reference_match	canonical	5	1.07246	0.030381	8	1.58776	0.200784	6	1.23878	0.092993	1	0.193471	-0.713384	4	0.792481	-0.101011	8	1.60675	0.205947	8	1.68814	0.227409	5	1.37596	0.138607	FALSE	C	20	ATACATTACCCTCTGCTTTG
PB.25247.15	4.74477	-0.0560276	0.314209	0.711379	0.918689	ENSG00000185252.19	chr22	+	3803	4	full-splice_match	ZNF74	ENST00000403682.7	2789	4	31	-1045	-2	-3	alternative_3end	canonical	5	1.07246	0.030381	7	1.38929	0.142792	7	1.44524	0.15994	3	0.580413	-0.236263	5	0.990601	-0.004101	3	0.602529	-0.220022	5	1.05509	0.023289	4	1.10077	0.041697	FALSE	C	20	TGATACATTACCCTCTGCTT
PB.25247.16	5.92892	-0.04566	0.303173	0.774835	0.940545	ENSG00000185252.19	chr22	+	3030	4	full-splice_match	ZNF74	ENST00000403682.7	2789	4	32	-273	-1	0	alternative_3end	canonical	5	1.07246	0.030381	7	1.38929	0.142792	8	1.6517	0.217932	7	1.3543	0.131714	8	1.58496	0.200019	4	0.803372	-0.095083	5	1.05509	0.023289	5	1.37596	0.138607	FALSE	C	30	ATCACTTTCCAGTGAACATT
PB.23324.6	16.8007	0.143514	0.262125	0.436707	0.792004	ENSG00000172687.14	chr19	+	1160	5	full-splice_match	ZNF738	ENST00000380870.8	1142	5	0	-18	0	18	reference_match	canonical	14	3.00289	0.477539	18	3.57245	0.552966	17	3.50987	0.545291	17	3.289	0.517065	25	4.953	0.694869	19	3.81602	0.58161	15	3.16527	0.50041	14	3.8527	0.585765	FALSE	C	15	CCAGTCTTTGTAATGTGGCT
PB.23324.12	3.53886	0.0870744	0.337857	0.513969	0.834622	ENSG00000172687.14	chr19	+	2368	5	full-splice_match	ZNF738	ENST00000311015.7	2442	5	76	-2	-5	0	alternative_5end	canonical	0	0	NA	3	0.595408	-0.225185	2	0.412925	-0.384128	8	1.54777	0.189706	7	1.38684	0.142027	7	1.4059	0.147955	4	0.844072	-0.073621	0	0	NA	FALSE	C	40	AAAAAAATGTTACCTGTCCC
PB.6171.13	4.99808	0.240304	0.395006	0.16876	0.529132	ENSG00000186777.12	chr4	-	661	4	novel_not_in_catalog	ZNF732	novel	2179	3	NA	NA	2	37663	at_least_one_novel_splicesite	canonical	2	0.428984	-0.367559	3	0.595408	-0.225185	2	0.412925	-0.384128	8	1.54777	0.189706	7	1.38684	0.142027	4	0.803372	-0.095083	7	1.47713	0.169417	7	1.92635	0.284735	FALSE	C	35	TACATCAGAATTTATTTGAT
PB.6171.19	21.4071	0.0897703	0.240106	0.615529	0.881974	ENSG00000186777.12	chr4	-	1459	4	novel_not_in_catalog	ZNF732	novel	2179	3	NA	NA	-26	23664	at_least_one_novel_splicesite	canonical	26	5.57679	0.746385	23	4.5648	0.659422	17	3.50987	0.545291	22	4.25636	0.629038	30	5.9436	0.77405	26	5.22192	0.71783	22	4.64239	0.666742	13	3.5775	0.55358	TRUE	C	10	TCCTTTTATACTCTTTCCCT
PB.6176.41	15.5588	0.435549	0.385831	0.0614335	0.30229	ENSG00000182903.16	chr4	-	4749	3	full-splice_match	ZNF721	ENST00000505900.1	664	3	14	-4099	-11	4	alternative_3end	canonical	4	0.857968	-0.066529	15	2.97704	0.473785	19	3.92279	0.593595	12	2.32165	0.365797	16	3.16992	0.501049	29	5.82445	0.765255	16	3.37629	0.528439	16	4.40308	0.643757	FALSE	C	20	TGTGCCGTGAATGAAGTGTT
PB.20200.42	7.28376	-0.930786	0.664189	0.0106606	0.0976247	ENSG00000197302.11	chr16	+	1074	5	full-splice_match	ZNF720	ENST00000316491.14	2759	5	18	1667	-2	12	alternative_3end	canonical	10	2.14492	0.331411	12	2.38163	0.376875	8	1.6517	0.217932	17	3.289	0.517065	6	1.18872	0.07508	7	1.4059	0.147955	2	0.422036	-0.374651	1	0.275193	-0.560363	FALSE	C	35	AGAATCCTAACTCACTATCT
PB.20200.39	7.71738	-0.634537	0.568977	0.0272532	0.183105	ENSG00000197302.11	chr16	+	739	5	full-splice_match	ZNF720	ENST00000316491.14	2759	5	0	2020	0	-8	alternative_3end	canonical	12	2.5739	0.410593	9	1.78622	0.251936	14	2.89048	0.46097	11	2.12818	0.328008	4	0.792481	-0.101011	6	1.20506	0.081008	6	1.26611	0.10247	3	0.825578	-0.083242	FALSE	C	75	AAAAAAAATCTTAAAAAAAT
PB.6175.58	7.94657	-0.636133	0.574158	0.027476	0.184113	ENSG00000250312.8	chr4	+	2536	2	novel_not_in_catalog	ZNF718	novel	3647	4	NA	NA	-33	-33524	at_least_one_novel_splicesite	canonical	14	3.00289	0.477539	11	2.18316	0.339086	9	1.85817	0.269084	14	2.70859	0.432744	10	1.9812	0.296929	4	0.803372	-0.095083	4	0.844072	-0.073621	2	0.550385	-0.259333	FALSE	C	50	AATTGGTCTAGAAAAACATA
PB.6175.61	8.1752	-0.162409	0.320672	0.360862	0.736337	ENSG00000250312.8	chr4	+	2051	4	full-splice_match	ZNF718	ENST00000510175.6	3647	4	-33	1629	-33	-168	alternative_3end	canonical	7	1.50144	0.176509	16	3.17551	0.501814	10	2.06463	0.314842	8	1.54777	0.189706	5	0.990601	-0.004101	11	2.20927	0.34425	5	1.05509	0.023289	6	1.65115	0.217788	FALSE	C	30	TAGTATTTGTTGAAAGACCT
PB.5269.15	17.0608	0.028522	0.256441	0.873277	0.970066	ENSG00000227124.11	chr3	-	1175	6	full-splice_match	ZNF717	ENST00000477374.5	1169	6	-12	6	2	-6	reference_match	canonical	12	2.5739	0.410593	25	4.96174	0.695634	14	2.89048	0.46097	21	4.06289	0.608835	12	2.37744	0.37611	18	3.61517	0.558129	19	4.00934	0.603073	18	4.95347	0.694909	FALSE	C	30	AACATATTCAGACTTTTTCT
PB.26229.24	31.8776	0.660038	0.294333	0.00418675	0.050265	ENSG00000147180.17	chrX	+	4164	9	full-splice_match	ZNF711	ENST00000373165.7	4124	9	-41	1	0	-1	reference_match	canonical	25	5.3623	0.729351	30	5.95408	0.774815	27	5.57449	0.746205	17	3.289	0.517065	35	6.93421	0.840997	40	8.03372	0.904917	43	9.07377	0.957788	39	10.7325	1.0307	FALSE	C	30	TAATGGTTTTATAAGTTTAT
PB.26229.13	7.54508	-0.385376	0.449807	0.0817488	0.359151	ENSG00000147180.17	chrX	+	4481	10	full-splice_match	ZNF711	ENST00000276123.7	2887	10	-93	-1501	0	60	alternative_3end5end	canonical	12	2.5739	0.410593	9	1.78622	0.251936	12	2.47755	0.394023	9	1.74124	0.240858	3	0.59436	-0.22595	5	1.00422	0.001827	6	1.26611	0.10247	6	1.65115	0.217788	FALSE	C	20	TACTTAGGCAGATTGGTCCT
PB.26229.59	5.0591	-0.330866	0.46465	0.0944031	0.389884	ENSG00000147180.17	chrX	+	1311	8	incomplete-splice_match	ZNF711	ENST00000373165.7	4124	9	51	3266	-1	-1827	5prime_fragment	canonical	9	1.93043	0.285654	9	1.78622	0.251936	4	0.825851	-0.083098	8	1.54777	0.189706	4	0.792481	-0.101011	6	1.20506	0.081008	1	0.211018	-0.675681	2	0.550385	-0.259333	FALSE	C	70	AAACAAAAAGCCAAAAAGAG
PB.26229.42	3.01166	-0.143439	0.358904	0.306867	0.690649	ENSG00000147180.17	chrX	+	1657	9	incomplete-splice_match	ZNF711	ENST00000276123.7	2887	10	-93	1827	0	-1827	5prime_fragment	canonical	5	1.07246	0.030381	4	0.793878	-0.100246	5	1.03231	0.013812	3	0.580413	-0.236263	5	0.990601	-0.004101	1	0.200843	-0.697143	3	0.633054	-0.198559	0	0	NA	FALSE	C	70	AAACAAAAAGCCAAAAAGAG
PB.26229.47	4.93214	-0.13854	0.343743	0.367671	0.741751	ENSG00000147180.17	chrX	+	1403	8	incomplete-splice_match	ZNF711	ENST00000373165.7	4124	9	-41	3266	0	-1827	5prime_fragment	canonical	5	1.07246	0.030381	6	1.19082	0.075845	13	2.68402	0.428785	2	0.386942	-0.412354	8	1.58496	0.200019	2	0.401686	-0.396113	5	1.05509	0.023289	1	0.275193	-0.560363	FALSE	C	70	AAACAAAAAGCCAAAAAGAG
PB.26229.46	8.17334	0.0797149	0.294903	0.643048	0.893086	ENSG00000147180.17	chrX	+	1579	9	full-splice_match	ZNF711	ENST00000373165.7	4124	9	-41	2586	0	-1147	alternative_3end	canonical	7	1.50144	0.176509	11	2.18316	0.339086	7	1.44524	0.15994	8	1.54777	0.189706	15	2.9718	0.47302	7	1.4059	0.147955	10	2.11018	0.324319	4	1.10077	0.041697	FALSE	C	55	AAAAAAATATCAGTGTACAG
PB.26229.26	4.20734	-0.0366123	0.317891	0.797726	0.947328	ENSG00000147180.17	chrX	+	4041	8	novel_in_catalog	ZNF711	novel	4559	11	NA	NA	0	-1	combination_of_known_splicesites	canonical	4	0.857968	-0.066529	7	1.38929	0.142792	5	1.03231	0.013812	3	0.580413	-0.236263	5	0.990601	-0.004101	1	0.200843	-0.697143	4	0.844072	-0.073621	5	1.37596	0.138607	FALSE	C	30	ACTTAATGGTTTTATAAGTT
PB.24044.12	4.16256	-0.314307	0.466209	0.0938564	0.388502	ENSG00000197951.10	chr19	+	2301	3	novel_not_in_catalog	ZNF71	novel	5428	3	NA	NA	-27	-1057	at_least_one_novel_splicesite	canonical	6	1.28695	0.109563	8	1.58776	0.200784	5	1.03231	0.013812	6	1.16082	0.064767	1	0.19812	-0.703071	4	0.803372	-0.095083	3	0.633054	-0.198559	2	0.550385	-0.259333	TRUE	C	40	AGACTATGTTATTTTAAACA
PB.24044.15	7.58814	-0.252396	0.379693	0.177181	0.541886	ENSG00000197951.10	chr19	+	2513	4	full-splice_match	ZNF71	ENST00000599599.7	3558	4	-12	1057	-10	-1057	alternative_3end	canonical	13	2.7884	0.445355	12	2.38163	0.376875	8	1.6517	0.217932	8	1.54777	0.189706	12	2.37744	0.37611	1	0.200843	-0.697143	3	0.633054	-0.198559	6	1.65115	0.217788	FALSE	C	40	AGACTATGTTATTTTAAACA
PB.24044.5	59.1673	-0.174188	0.187985	0.274772	0.659378	ENSG00000197951.10	chr19	+	2406	3	full-splice_match	ZNF71	ENST00000328070.10	5428	3	-30	3052	-30	-1057	alternative_3end	canonical	66	14.1565	1.15095	67	13.2975	1.12377	71	14.6589	1.1661	71	13.7364	1.13787	54	10.6985	1.02932	61	12.2514	1.08819	49	10.3399	1.01452	49	13.4844	1.12983	FALSE	C	40	AGACTATGTTATTTTAAACA
PB.24044.20	6.43893	0.107772	0.313516	0.516622	0.835632	ENSG00000197951.10	chr19	+	2292	2	novel_in_catalog	ZNF71	novel	5428	3	NA	NA	-2	-1058	combination_of_known_splicesites	canonical	9	1.93043	0.285654	4	0.793878	-0.100246	7	1.44524	0.15994	4	0.773883	-0.111324	7	1.38684	0.142027	7	1.4059	0.147955	7	1.47713	0.169417	7	1.92635	0.284735	FALSE	C	35	GAGACTATGTTATTTTAAAC
PB.12202.111	4.70501	-0.415702	0.599751	0.0490579	0.264265	ENSG00000120963.12	chr8	-	898	6	full-splice_match	ZNF706	ENST00000521272.5	732	6	57	-223	48	0	alternative_3end5end	canonical	11	2.35941	0.372804	3	0.595408	-0.225185	3	0.619388	-0.208037	13	2.51512	0.400559	1	0.19812	-0.703071	3	0.602529	-0.220022	5	1.05509	0.023289	1	0.275193	-0.560363	FALSE	C	35	ATCACAGGATAAATGGTTTT
PB.12202.104	5.76036	-0.272569	0.408368	0.140887	0.482873	ENSG00000120963.12	chr8	-	998	6	full-splice_match	ZNF706	ENST00000521272.5	732	6	-41	-225	9	2	alternative_3end	canonical	8	1.71594	0.234501	11	2.18316	0.339086	4	0.825851	-0.083098	9	1.74124	0.240858	2	0.39624	-0.402041	3	0.602529	-0.220022	4	0.844072	-0.073621	6	1.65115	0.217788	FALSE	C	35	CACAGGATAAATGGTTTTAG
PB.12202.77	5.93571	-0.238975	0.382701	0.18178	0.548599	ENSG00000120963.12	chr8	-	1240	4	full-splice_match	ZNF706	ENST00000311212.9	2672	4	46	1386	46	288	alternative_3end	canonical	7	1.50144	0.176509	11	2.18316	0.339086	6	1.23878	0.092993	8	1.54777	0.189706	2	0.39624	-0.402041	3	0.602529	-0.220022	4	0.844072	-0.073621	7	1.92635	0.284735	FALSE	C	30	ATATTCTTTGAAAATTCTTG
PB.12202.102	23.3256	0.158532	0.264741	0.39367	0.761489	ENSG00000120963.12	chr8	-	625	4	full-splice_match	ZNF706	ENST00000311212.9	2672	4	165	1882	-1	-1	alternative_3end5end	canonical	19	4.07535	0.610165	14	2.77857	0.443822	19	3.92279	0.593595	39	7.54536	0.87768	31	6.14173	0.78829	18	3.61517	0.558129	35	7.38563	0.868387	18	4.95347	0.694909	FALSE	C	40	ACAGGATAAATGGTTTTAGA
PB.12202.83	184.644	0.0938598	0.140899	0.468117	0.810927	ENSG00000120963.12	chr8	-	863	4	full-splice_match	ZNF706	ENST00000311212.9	2672	4	-74	1883	-15	2	alternative_3end5end	canonical	160	34.3187	1.53553	181	35.923	1.55537	204	42.1184	1.62447	224	43.3375	1.63686	210	41.6052	1.61915	198	39.7669	1.59952	205	43.2587	1.63607	145	39.9029	1.60101	FALSE	C	35	CACAGGATAAATGGTTTTAG
PB.12202.115	7.2333	-0.0625931	0.305998	0.694768	0.912046	ENSG00000120963.12	chr8	-	559	4	full-splice_match	ZNF706	ENST00000311212.9	2672	4	40	2073	40	35	alternative_3end	canonical	6	1.28695	0.109563	3	0.595408	-0.225185	13	2.68402	0.428785	11	2.12818	0.328008	5	0.990601	-0.004101	4	0.803372	-0.095083	7	1.47713	0.169417	9	2.47673	0.393879	FALSE	C	10	ATTTTTATGCTGTTCCCTCT
PB.12202.79	803.761	-0.0426121	0.122504	0.709951	0.918036	ENSG00000120963.12	chr8	-	825	4	full-splice_match	ZNF706	ENST00000311212.9	2672	4	40	1807	40	65	alternative_3end	canonical	758	162.585	2.21108	869	172.47	2.23671	906	187.055	2.27197	1006	194.632	2.28921	830	164.44	2.21601	787	158.063	2.19883	804	169.658	2.22958	670	184.379	2.26571	FALSE	C	40	AGCTAGAATTGCAAGTGCAA
PB.12202.49	79.5391	0.0376973	0.172424	0.803677	0.949512	ENSG00000120963.12	chr8	-	2693	4	full-splice_match	ZNF706	ENST00000311212.9	2672	4	-9	-12	0	12	reference_match	canonical	91	19.5188	1.29045	86	17.0684	1.23219	84	17.3429	1.23912	78	15.0907	1.17871	111	21.9913	1.34225	95	19.0801	1.28058	71	14.9823	1.17558	49	13.4844	1.12983	FALSE	C	30	AATTTCTTCTACATTTTAAG
PB.12202.55	6.29247	0.0270621	0.300549	0.867045	0.968057	ENSG00000120963.12	chr8	-	2558	4	full-splice_match	ZNF706	ENST00000311212.9	2672	4	106	8	1	-8	alternative_5end	canonical	7	1.50144	0.176509	7	1.38929	0.142792	6	1.23878	0.092993	6	1.16082	0.064767	8	1.58496	0.200019	3	0.602529	-0.220022	7	1.47713	0.169417	7	1.92635	0.284735	FALSE	C	55	AAAGAAAACTAAACTAGTCT
PB.12202.105	25.8107	-0.00976856	0.239002	0.954652	0.99017	ENSG00000120963.12	chr8	-	931	5	full-splice_match	ZNF706	ENST00000519882.5	959	5	32	-4	-18	2	reference_match	canonical	26	5.57679	0.746385	36	7.1449	0.853996	17	3.50987	0.545291	34	6.57801	0.818094	17	3.36804	0.527378	39	7.83288	0.893921	29	6.11952	0.786717	17	4.67827	0.670086	FALSE	C	35	CACAGGATAAATGGTTTTAG
PB.23947.14	8.06127	0.3155	0.388049	0.129036	0.461197	ENSG00000242779.7	chr19	-	3006	4	full-splice_match	ZNF702P	ENST00000270443.8	2990	4	-2	-14	0	14	reference_match	canonical	6	1.28695	0.109563	7	1.38929	0.142792	7	1.44524	0.15994	6	1.16082	0.064767	14	2.77368	0.443057	9	1.80759	0.257099	9	1.89916	0.278562	8	2.20154	0.342727	FALSE	C	15	ATTTCTTTTGCTAGTTCATT
PB.23931.8	14.507	-0.353692	0.349215	0.10149	0.405435	ENSG00000167562.14	chr19	+	2836	4	full-splice_match	ZNF701	ENST00000391785.8	5230	4	0	2394	0	344	alternative_3end	canonical	22	4.71883	0.673834	12	2.38163	0.376875	18	3.71633	0.570114	24	4.6433	0.666827	14	2.77368	0.443057	7	1.4059	0.147955	12	2.53221	0.4035	11	3.02712	0.481029	FALSE	C	25	ACTGAATGTGTTGATTAGTT
PB.23931.11	12.1149	0.0814225	0.273368	0.648797	0.89534	ENSG00000167562.14	chr19	+	2672	4	full-splice_match	ZNF701	ENST00000391785.8	5230	4	0	2558	0	180	alternative_3end	canonical	13	2.7884	0.445355	17	3.37398	0.528143	10	2.06463	0.314842	9	1.74124	0.240858	16	3.16992	0.501049	12	2.41012	0.382038	13	2.74323	0.438263	10	2.75193	0.439637	FALSE	C	35	AGATTTCAAGGTGTGAAATT
PB.23931.5	9.76395	0.0259929	0.282172	0.880367	0.971917	ENSG00000167562.14	chr19	+	3606	4	full-splice_match	ZNF701	ENST00000391785.8	5230	4	0	1624	0	1114	alternative_3end	canonical	12	2.5739	0.410593	9	1.78622	0.251936	6	1.23878	0.092993	14	2.70859	0.432744	13	2.57556	0.410872	10	2.00843	0.302857	6	1.26611	0.10247	10	2.75193	0.439637	FALSE	C	75	AAGAAAAAAAAAAAAACCCC
PB.23033.30	36.1219	0.221904	0.223851	0.213216	0.591696	ENSG00000196757.8	chr19	+	2880	4	full-splice_match	ZNF700	ENST00000254321.10	2843	4	-33	-4	6	4	reference_match	canonical	38	8.1507	0.911195	37	7.34337	0.865895	31	6.40034	0.806203	34	6.57801	0.818094	47	9.31165	0.969027	50	10.0422	1.00183	44	9.28479	0.967772	21	5.77904	0.761856	FALSE	C	35	AAGCTTATAATGTTACATTG
PB.23033.33	3.31816	-0.0834445	0.33679	0.529149	0.842444	ENSG00000196757.8	chr19	+	2822	4	full-splice_match	ZNF700	ENST00000254321.10	2843	4	20	1	20	-1	reference_match	canonical	7	1.50144	0.176509	2	0.396939	-0.401276	1	0.206463	-0.685158	7	1.3543	0.131714	3	0.59436	-0.22595	1	0.200843	-0.697143	6	1.26611	0.10247	1	0.275193	-0.560363	FALSE	C	40	AGATCAAGCTTATAATGTTA
PB.12483.14	12.7462	0.566646	0.420608	0.0288336	0.189404	ENSG00000147789.16	chr8	+	2674	5	full-splice_match	ZNF7	ENST00000532777.6	2760	5	0	86	0	-86	alternative_3end	canonical	8	1.71594	0.234501	10	1.98469	0.297694	7	1.44524	0.15994	14	2.70859	0.432744	24	4.75488	0.67714	19	3.81602	0.58161	14	2.95425	0.470447	10	2.75193	0.439637	FALSE	C	30	AAAATCAGGGTGCAGTCTGC
PB.12483.6	32.9387	0.240304	0.266769	0.211096	0.588662	ENSG00000147789.16	chr8	+	2222	5	full-splice_match	ZNF7	ENST00000532777.6	2760	5	-15	553	-10	-1	alternative_3end	canonical	23	4.93332	0.693139	41	8.13725	0.910478	32	6.60681	0.819992	27	5.22371	0.717979	18	3.56616	0.552201	48	9.64047	0.984098	50	10.5509	1.02329	30	8.25578	0.916758	FALSE	C	30	TACTTATTTTATATGGAATC
PB.12483.29	7.26345	0.0623165	0.296652	0.708814	0.917629	ENSG00000147789.16	chr8	+	2571	4	full-splice_match	ZNF7	ENST00000532382.5	855	4	28	-1744	0	-1	alternative_3end	canonical	8	1.71594	0.234501	8	1.58776	0.200784	7	1.44524	0.15994	6	1.16082	0.064767	9	1.78308	0.251171	7	1.4059	0.147955	6	1.26611	0.10247	8	2.20154	0.342727	FALSE	C	30	TACTTATTTTATATGGAATC
PB.12483.15	8.4783	0.0545474	0.288382	0.75095	0.932586	ENSG00000147789.16	chr8	+	2495	3	novel_in_catalog	ZNF7	novel	2794	5	NA	NA	4	-86	combination_of_known_splicesites	canonical	8	1.71594	0.234501	6	1.19082	0.075845	9	1.85817	0.269084	12	2.32165	0.365797	10	1.9812	0.296929	13	2.61096	0.4168	8	1.68814	0.227409	5	1.37596	0.138607	FALSE	C	30	AAAATCAGGGTGCAGTCTGC
PB.12483.1	24.1217	-0.0134947	0.229589	0.937391	0.986143	ENSG00000147789.16	chr8	+	2066	3	novel_in_catalog	ZNF7	novel	2125	4	NA	NA	9	0	combination_of_known_splicesites	canonical	28	6.00578	0.778569	21	4.16786	0.619913	31	6.40034	0.806203	25	4.83677	0.684556	24	4.75488	0.67714	25	5.02108	0.700797	30	6.33054	0.80144	16	4.40308	0.643757	FALSE	C	30	ACTTATTTTATATGGAATCG
PB.12412.5	10.0969	-0.141322	0.298356	0.433544	0.78969	ENSG00000185730.8	chr8	+	2770	3	full-splice_match	ZNF696	ENST00000330143.8	4658	3	-6	1894	-6	1771	alternative_3end	canonical	11	2.35941	0.372804	19	3.77092	0.576447	10	2.06463	0.314842	9	1.74124	0.240858	8	1.58496	0.200019	11	2.20927	0.34425	9	1.89916	0.278562	7	1.92635	0.284735	FALSE	C	25	GAATTAAGCGAGGTGGGCTT
PB.2619.5	3.5224	0.104703	0.343452	0.437	0.792205	ENSG00000197472.15	chr1	-	662	5	incomplete-splice_match	ZNF695	ENST00000366504.6	862	6	-46	22113	11	17661	5prime_fragment	canonical	0	0	NA	1	0.198469	-0.702306	5	1.03231	0.013812	6	1.16082	0.064767	6	1.18872	0.07508	1	0.200843	-0.697143	7	1.47713	0.169417	3	0.825578	-0.083242	FALSE	C	15	ACCCAGTCTCAGGTGGTTCT
PB.2636.3	15.7511	-1.52452	0.41219	1.58758367388144e-05	0.00058422	ENSG00000171163.16	chr1	-	1813	12	full-splice_match	ZNF692	ENST00000306601.9	1942	12	132	-3	65	1	alternative_5end	canonical	24	5.14781	0.711623	25	4.96174	0.695634	27	5.57449	0.746205	28	5.41718	0.733774	7	1.38684	0.142027	10	2.00843	0.302857	5	1.05509	0.023289	7	1.92635	0.284735	FALSE	C	25	ATGTGTGGGCAGAGCAAGTG
PB.2636.12	3.00454	-0.0332877	0.330742	0.786221	0.944451	ENSG00000171163.16	chr1	-	1725	11	novel_in_catalog	ZNF692	novel	1942	12	NA	NA	73	-1	combination_of_known_junctions	canonical	6	1.28695	0.109563	5	0.992347	-0.003336	3	0.619388	-0.208037	0	0	NA	1	0.19812	-0.703071	2	0.401686	-0.396113	7	1.47713	0.169417	1	0.275193	-0.560363	FALSE	C	25	GCATGTGTGGGCAGAGCAAG
PB.725.8	7.30979	-1.71195	0.654816	0.000572243	0.011081	ENSG00000164011.18	chr1	+	1865	4	full-splice_match	ZNF691	ENST00000651192.1	1874	4	1	8	1	-4	reference_match	canonical	17	3.64637	0.56186	12	2.38163	0.376875	14	2.89048	0.46097	8	1.54777	0.189706	5	0.990601	-0.004101	2	0.401686	-0.396113	2	0.422036	-0.374651	2	0.550385	-0.259333	FALSE	C	40	AATGAAAAGGACCCGTGTAC
PB.725.1	68.7546	0.0872415	0.174643	0.566582	0.860686	ENSG00000164011.18	chr1	+	1570	2	full-splice_match	ZNF691	ENST00000372508.7	1577	2	3	4	-1	0	reference_match	canonical	62	13.2985	1.1238	86	17.0684	1.23219	71	14.6589	1.1661	67	12.9625	1.11269	73	14.4628	1.16025	83	16.67	1.22193	74	15.6153	1.19355	53	14.5852	1.16391	FALSE	C	35	AAAAGGACCCGTGTACTTAT
PB.725.16	4.93747	-0.032802	0.311778	0.82608	0.95686	ENSG00000164011.18	chr1	+	1107	2	full-splice_match	ZNF691	ENST00000372508.7	1577	2	9	461	5	262	alternative_3end	canonical	7	1.50144	0.176509	7	1.38929	0.142792	6	1.23878	0.092993	2	0.386942	-0.412354	4	0.792481	-0.101011	3	0.602529	-0.220022	6	1.26611	0.10247	5	1.37596	0.138607	FALSE	C	25	AATTTCTCGTGTTGGAAAGT
PB.725.10	72.7723	-0.0330277	0.184592	0.832757	0.958905	ENSG00000164011.18	chr1	+	1687	3	full-splice_match	ZNF691	ENST00000372507.5	1683	3	-12	8	1	-4	reference_match	canonical	99	21.2347	1.32705	78	15.4806	1.18979	68	14.0395	1.14735	73	14.1234	1.14994	71	14.0665	1.14819	88	17.6742	1.24734	57	12.028	1.08019	64	17.6123	1.24582	FALSE	C	40	AATGAAAAGGACCCGTGTAC
PB.725.14	4.22253	0.0105804	0.314575	0.943242	0.987323	ENSG00000164011.18	chr1	+	1232	3	full-splice_match	ZNF691	ENST00000372507.5	1683	3	-10	461	3	262	alternative_3end	canonical	5	1.07246	0.030381	8	1.58776	0.200784	2	0.412925	-0.384128	3	0.580413	-0.236263	4	0.792481	-0.101011	4	0.803372	-0.095083	6	1.26611	0.10247	3	0.825578	-0.083242	FALSE	C	25	AATTTCTCGTGTTGGAAAGT
PB.20165.1	6.47785	-0.00694911	0.298401	0.964369	0.992465	ENSG00000156853.13	chr16	-	3543	3	full-splice_match	ZNF689	ENST00000287461.8	3557	3	12	2	9	-2	reference_match	canonical	5	1.07246	0.030381	5	0.992347	-0.003336	11	2.27109	0.356234	7	1.3543	0.131714	7	1.38684	0.142027	5	1.00422	0.001827	7	1.47713	0.169417	6	1.65115	0.217788	FALSE	C	20	AATTCTGTTCCTTGTGGAAT
PB.20162.8	5.19023	0.255261	0.395328	0.163425	0.520844	ENSG00000229809.9	chr16	-	1292	2	full-splice_match	ZNF688	ENST00000563665.3	1414	2	101	21	-44	19	alternative_5end	canonical	4	0.857968	-0.066529	3	0.595408	-0.225185	6	1.23878	0.092993	3	0.580413	-0.236263	9	1.78308	0.251171	9	1.80759	0.257099	5	1.05509	0.023289	4	1.10077	0.041697	FALSE	C	95	AACAAAAAAAAAAAAAAAAA
PB.20162.21	9.8729	0.02058	0.280281	0.90544	0.978467	ENSG00000229809.9	chr16	-	879	3	full-splice_match	ZNF688	ENST00000563276.5	1492	3	578	35	-442	19	alternative_5end	canonical	10	2.14492	0.331411	13	2.5801	0.411637	10	2.06463	0.314842	9	1.74124	0.240858	9	1.78308	0.251171	8	1.60675	0.205947	17	3.5873	0.554768	6	1.65115	0.217788	FALSE	C	95	AACAAAAAAAAAAAAAAAAA
PB.20162.10	12.9675	-0.0106182	0.271091	0.950146	0.98928	ENSG00000229809.9	chr16	-	1125	3	full-splice_match	ZNF688	ENST00000223459.11	1106	3	0	-19	0	19	reference_match	canonical	10	2.14492	0.331411	13	2.5801	0.411637	15	3.09694	0.490933	18	3.48248	0.541888	14	2.77368	0.443057	6	1.20506	0.081008	14	2.95425	0.470447	15	4.12789	0.615728	FALSE	C	95	AACAAAAAAAAAAAAAAAAA
PB.1603.7	12.2394	-0.244007	0.328451	0.213295	0.59181	ENSG00000143373.18	chr1	+	4538	9	full-splice_match	ZNF687	ENST00000336715.11	4795	9	-15	272	-4	1	alternative_3end	canonical	20	4.28984	0.632441	10	1.98469	0.297694	21	4.33572	0.637061	11	2.12818	0.328008	14	2.77368	0.443057	6	1.20506	0.081008	10	2.11018	0.324319	9	2.47673	0.393879	FALSE	C	10	ATTCAGGCCTCTCTTTTTCT
PB.1603.30	5.31863	0.13867	0.331851	0.398071	0.764043	ENSG00000143373.18	chr1	+	1312	2	incomplete-splice_match	ZNF687	ENST00000426871.1	3277	8	2968	-1	1	1	3prime_fragment	canonical	6	1.28695	0.109563	5	0.992347	-0.003336	4	0.825851	-0.083098	4	0.773883	-0.111324	5	0.990601	-0.004101	11	2.20927	0.34425	5	1.05509	0.023289	4	1.10077	0.041697	FALSE	C	10	ATTCAGGCCTCTCTTTTTCT
PB.1603.17	3.73242	0.0707477	0.326015	0.619939	0.883941	ENSG00000143373.18	chr1	+	3029	8	incomplete-splice_match	ZNF687	ENST00000324048.9	5378	10	5360	-1	188	1	3prime_fragment	canonical	2	0.428984	-0.367559	4	0.793878	-0.100246	3	0.619388	-0.208037	5	0.967354	-0.014414	5	0.990601	-0.004101	2	0.401686	-0.396113	4	0.844072	-0.073621	5	1.37596	0.138607	FALSE	C	10	ATTCAGGCCTCTCTTTTTCT
PB.1603.26	3.69426	0.0410295	0.320342	0.773897	0.940295	ENSG00000143373.18	chr1	+	1753	4	incomplete-splice_match	ZNF687	ENST00000324048.9	5378	10	7388	-1	-751	1	3prime_fragment	canonical	2	0.428984	-0.367559	2	0.396939	-0.401276	5	1.03231	0.013812	6	1.16082	0.064767	5	0.990601	-0.004101	4	0.803372	-0.095083	5	1.05509	0.023289	2	0.550385	-0.259333	FALSE	C	10	ATTCAGGCCTCTCTTTTTCT
PB.1603.27	4.96137	-0.041474	0.310434	0.786334	0.944496	ENSG00000143373.18	chr1	+	1565	4	incomplete-splice_match	ZNF687	ENST00000324048.9	5378	10	7576	-1	-563	1	3prime_fragment	canonical	6	1.28695	0.109563	6	1.19082	0.075845	4	0.825851	-0.083098	7	1.3543	0.131714	4	0.792481	-0.101011	9	1.80759	0.257099	4	0.844072	-0.073621	2	0.550385	-0.259333	FALSE	C	10	ATTCAGGCCTCTCTTTTTCT
PB.690.97	3.19723	-0.532558	0.911683	0.0258242	0.177007	ENSG00000117010.17	chr1	+	1968	4	full-splice_match	ZNF684	ENST00000465152.1	562	4	-7	-1399	-7	-3	alternative_3end	canonical	5	1.07246	0.030381	5	0.992347	-0.003336	10	2.06463	0.314842	2	0.386942	-0.412354	2	0.39624	-0.402041	1	0.200843	-0.697143	1	0.211018	-0.675681	1	0.275193	-0.560363	FALSE	C	20	AAATATTTCTGTTTTGCTTT
PB.690.103	8.21067	0.461613	0.490437	0.0566984	0.287913	ENSG00000117010.17	chr1	+	1978	5	full-splice_match	ZNF684	ENST00000372699.8	2019	5	38	3	12	-3	reference_match	canonical	7	1.50144	0.176509	5	0.992347	-0.003336	4	0.825851	-0.083098	8	1.54777	0.189706	9	1.78308	0.251171	11	2.20927	0.34425	19	4.00934	0.603073	5	1.37596	0.138607	FALSE	C	20	AAATATTTCTGTTTTGCTTT
PB.690.91	9.75379	-0.0826586	0.289211	0.634685	0.889922	ENSG00000117010.17	chr1	+	2066	5	full-splice_match	ZNF684	ENST00000372699.8	2019	5	-50	3	14	-3	reference_match	canonical	14	3.00289	0.477539	12	2.38163	0.376875	9	1.85817	0.269084	11	2.12818	0.328008	11	2.17932	0.338321	9	1.80759	0.257099	15	3.16527	0.50041	2	0.550385	-0.259333	FALSE	C	20	AAATATTTCTGTTTTGCTTT
PB.23288.43	13.1812	0.487004	0.391348	0.0445709	0.249703	ENSG00000197124.12	chr19	-	2024	4	full-splice_match	ZNF682	ENST00000397165.7	3244	4	-29	1249	-29	0	alternative_3end	canonical	10	2.14492	0.331411	9	1.78622	0.251936	11	2.27109	0.356234	12	2.32165	0.365797	24	4.75488	0.67714	21	4.2177	0.625076	14	2.95425	0.470447	9	2.47673	0.393879	FALSE	C	40	ACAAGGTGTAATGATAGTGA
PB.23288.25	17.377	0.235429	0.285888	0.227047	0.608284	ENSG00000197124.12	chr19	-	3270	4	full-splice_match	ZNF682	ENST00000397165.7	3244	4	-29	3	-29	-1	reference_match	canonical	17	3.64637	0.56186	16	3.17551	0.501814	10	2.06463	0.314842	21	4.06289	0.608835	22	4.35864	0.639351	22	4.41855	0.64528	16	3.37629	0.528439	18	4.95347	0.694909	FALSE	C	35	TAAGACAGTTGTGCATTGAA
PB.10584.13	5.77309	-0.142714	0.336978	0.377308	0.749202	ENSG00000173041.12	chr7	-	2787	2	novel_in_catalog	ZNF680	novel	769	3	NA	NA	-15	-2	combination_of_known_splicesites	canonical	4	0.857968	-0.066529	10	1.98469	0.297694	11	2.27109	0.356234	5	0.967354	-0.014414	9	1.78308	0.251171	1	0.200843	-0.697143	7	1.47713	0.169417	2	0.550385	-0.259333	FALSE	C	35	AAGACTATTGTGCATTCAAT
PB.10584.12	4.48479	0.0455996	0.316146	0.758859	0.935282	ENSG00000173041.12	chr7	-	2882	3	full-splice_match	ZNF680	ENST00000476563.1	769	3	-67	-2046	-14	-2	alternative_3end5end	canonical	3	0.643476	-0.191467	7	1.38929	0.142792	6	1.23878	0.092993	2	0.386942	-0.412354	8	1.58496	0.200019	3	0.602529	-0.220022	4	0.844072	-0.073621	4	1.10077	0.041697	FALSE	C	35	AAGACTATTGTGCATTCAAT
PB.10584.31	21.3442	-0.0188159	0.238181	0.913825	0.980724	ENSG00000173041.12	chr7	-	3021	4	full-splice_match	ZNF680	ENST00000309683.11	2993	4	-31	3	-27	-3	reference_match	canonical	17	3.64637	0.56186	27	5.35867	0.729057	24	4.95511	0.695053	25	4.83677	0.684556	22	4.35864	0.639351	23	4.61939	0.664585	16	3.37629	0.528439	21	5.77904	0.761856	FALSE	C	35	TAAGACTATTGTGCATTCAA
PB.23339.10	24.5134	0.296951	0.272216	0.133141	0.469332	ENSG00000197372.10	chr19	-	2247	4	full-splice_match	ZNF675	ENST00000359788.9	2311	4	0	64	0	43	alternative_3end	canonical	25	5.3623	0.729351	23	4.5648	0.659422	20	4.12925	0.615872	21	4.06289	0.608835	35	6.93421	0.840997	35	7.02951	0.846925	18	3.79832	0.579592	24	6.60462	0.819848	FALSE	C	30	GAAGAAGAGTATTCGTTTTG
PB.25959.1	90.9894	1.82547	0.204366	3.21596660037866e-20	1.67969e-17	ENSG00000230844.3	chrX	+	2056	2	full-splice_match	ZNF674-AS1	ENST00000421685.2	2078	2	21	1	3	-1	reference_match	canonical	42	9.00867	0.954661	40	7.93878	0.899754	30	6.19388	0.791963	58	11.2213	1.05004	168	33.2842	1.52224	157	31.5324	1.49876	147	31.0196	1.49164	98	26.9689	1.43086	FALSE	C	30	ATTCCTTTTGTGAAAATACT
PB.25959.4	55.0293	1.32929	0.232785	9.81707904907027e-10	1.08695e-07	ENSG00000230844.3	chrX	+	2284	2	full-splice_match	ZNF674-AS1	ENST00000421685.2	2078	2	18	-224	0	-209	alternative_3end	canonical	38	8.1507	0.911195	30	5.95408	0.774815	35	7.2262	0.85891	28	5.41718	0.733774	83	16.444	1.21601	99	19.8835	1.29849	86	18.1475	1.25882	51	14.0348	1.14721	FALSE	C	30	TACCTTAGATCTGCAGAACT
PB.2638.2	133.753	-0.473606	0.169441	0.00176961	0.0265549	ENSG00000171161.13	chr1	+	3058	4	full-splice_match	ZNF672	ENST00000306562.8	3045	4	-14	1	0	-1	reference_match	canonical	175	37.5361	1.57445	168	33.3429	1.523	180	37.1633	1.57011	159	30.7619	1.48801	140	27.7368	1.44306	102	20.486	1.31146	98	20.6798	1.31554	91	25.0425	1.39868	FALSE	C	20	ATGCCAAGTGCCGCCTTTAT
PB.2638.19	10.332	-0.281676	0.351427	0.164454	0.522639	ENSG00000171161.13	chr1	+	2785	4	full-splice_match	ZNF672	ENST00000306562.8	3045	4	256	4	149	-4	alternative_5end	canonical	15	3.21738	0.507503	16	3.17551	0.501814	15	3.09694	0.490933	8	1.54777	0.189706	6	1.18872	0.07508	10	2.00843	0.302857	10	2.11018	0.324319	6	1.65115	0.217788	FALSE	C	20	TAGATGCCAAGTGCCGCCTT
PB.2638.11	4.0394	0.12649	0.339708	0.403647	0.76813	ENSG00000171161.13	chr1	+	724	4	full-splice_match	ZNF672	ENST00000306562.8	3045	4	23	2298	23	-1	alternative_3end	canonical	1	0.214492	-0.668589	3	0.595408	-0.225185	5	1.03231	0.013812	5	0.967354	-0.014414	5	0.990601	-0.004101	4	0.803372	-0.095083	6	1.26611	0.10247	4	1.10077	0.041697	FALSE	C	25	AGGAGGTGGACCCCAGAGTG
PB.2638.24	5.3166	0.0752428	0.317	0.624942	0.88615	ENSG00000171161.13	chr1	+	2591	3	incomplete-splice_match	ZNF672	ENST00000306562.8	3045	4	6381	4	5451	-4	3prime_fragment	canonical	6	1.28695	0.109563	3	0.595408	-0.225185	7	1.44524	0.15994	4	0.773883	-0.111324	4	0.792481	-0.101011	7	1.4059	0.147955	3	0.633054	-0.198559	8	2.20154	0.342727	FALSE	C	20	TAGATGCCAAGTGCCGCCTT
PB.2638.3	2.92497	-0.0554813	0.335329	0.645454	0.894084	ENSG00000171161.13	chr1	+	720	4	novel_not_in_catalog	ZNF672	novel	3045	4	NA	NA	8	-762	at_least_one_novel_splicesite	canonical	1	0.214492	-0.668589	2	0.396939	-0.401276	6	1.23878	0.092993	5	0.967354	-0.014414	1	0.19812	-0.703071	3	0.602529	-0.220022	0	0	NA	5	1.37596	0.138607	TRUE	C	15	TATCTATGCTCCCGTTTTTA
PB.2638.18	5.49627	-0.0311986	0.308002	0.83899	0.960576	ENSG00000171161.13	chr1	+	2929	4	full-splice_match	ZNF672	ENST00000306562.8	3045	4	112	4	5	-4	alternative_5end	canonical	2	0.428984	-0.367559	9	1.78622	0.251936	8	1.6517	0.217932	6	1.16082	0.064767	5	0.990601	-0.004101	4	0.803372	-0.095083	9	1.89916	0.278562	3	0.825578	-0.083242	FALSE	C	20	TAGATGCCAAGTGCCGCCTT
PB.2620.21	16.0114	-0.70741	0.410952	0.0107122	0.0979557	ENSG00000277462.2	chr1	-	3253	4	full-splice_match	ZNF670	ENST00000366503.3	4197	4	28	916	28	-916	alternative_3end	canonical	15	3.21738	0.507503	30	5.95408	0.774815	17	3.50987	0.545291	31	5.9976	0.777977	11	2.17932	0.338321	16	3.21349	0.506977	9	1.89916	0.278562	7	1.92635	0.284735	FALSE	C	40	GATTATGGCATTATAACATA
PB.2620.31	70.7572	-0.356621	0.205171	0.0381283	0.226007	ENSG00000277462.2	chr1	-	2049	4	full-splice_match	ZNF670	ENST00000366503.3	4197	4	0	2148	0	-2148	alternative_3end	canonical	86	18.4463	1.26591	100	19.8469	1.29769	101	20.8527	1.31916	66	12.7691	1.10616	77	15.2553	1.18342	72	14.4607	1.16019	55	11.606	1.06468	37	10.1821	1.00784	FALSE	C	35	ATGTATGTGAAGTTTATATA
PB.2622.11	6.88235	-0.00932049	0.293665	0.953676	0.989855	ENSG00000188295.15	chr1	-	1729	4	full-splice_match	ZNF669	ENST00000448299.7	1706	4	-14	-9	2	9	reference_match	canonical	8	1.71594	0.234501	7	1.38929	0.142792	9	1.85817	0.269084	6	1.16082	0.064767	7	1.38684	0.142027	9	1.80759	0.257099	6	1.26611	0.10247	5	1.37596	0.138607	FALSE	C	20	ACATTGCAGTTGTCTTAGTT
PB.20186.8	45.4241	0.289604	0.215771	0.099729	0.401829	ENSG00000167394.13	chr16	-	2681	3	full-splice_match	ZNF668	ENST00000300849.5	2685	3	3	1	3	0	reference_match	canonical	44	9.43765	0.974864	40	7.93878	0.899754	48	9.91021	0.996083	38	7.35189	0.866399	65	12.8778	1.10984	49	9.84131	0.993053	48	10.1289	1.00556	41	11.2829	1.05242	FALSE	C	10	AGGTCATCTTCTGTGTTCTG
PB.20186.5	56.9594	0.00346795	0.180006	0.983306	0.99662	ENSG00000167394.13	chr16	-	2203	3	full-splice_match	ZNF668	ENST00000300849.5	2685	3	478	4	-50	0	alternative_5end	canonical	59	12.655	1.10226	68	13.4959	1.1302	61	12.5942	1.10017	59	11.4148	1.05747	67	13.2741	1.123	65	13.0548	1.11577	63	13.2941	1.12366	34	9.35655	0.971116	FALSE	C	15	ACCAGGTCATCTTCTGTGTT
PB.24033.13	56.2814	1.29834	0.226313	8.44989493814852e-10	9.42468e-08	ENSG00000166770.12	chr19	+	1423	2	full-splice_match	ZNF667-AS1	ENST00000691191.1	1435	2	4	8	4	2	reference_match	canonical	36	7.72172	0.887714	40	7.93878	0.899754	31	6.40034	0.806203	29	5.61066	0.749014	84	16.6421	1.22121	95	19.0801	1.28058	78	16.4594	1.21641	63	17.3371	1.23898	FALSE	C	20	AAACTGGATTTGTCTTCCTT
PB.24033.8	34.1614	0.798857	0.274885	0.000502791	0.0100152	ENSG00000166770.12	chr19	+	1356	2	full-splice_match	ZNF667-AS1	ENST00000586822.3	1619	2	259	4	-33	1	alternative_5end	canonical	25	5.3623	0.729351	29	5.75561	0.760092	27	5.57449	0.746205	21	4.06289	0.608835	43	8.51917	0.930397	59	11.8497	1.07371	45	9.49581	0.977532	31	8.53097	0.930998	FALSE	C	20	CAAACTGGATTTGTCTTCCT
PB.24033.25	96.0643	0.470769	0.191703	0.00470466	0.0547477	ENSG00000166770.12	chr19	+	1466	2	full-splice_match	ZNF667-AS1	ENST00000654382.1	1503	2	34	3	-2	2	reference_match	canonical	84	18.0173	1.25569	105	20.8393	1.31888	66	13.6265	1.13439	83	16.0581	1.20569	124	24.5669	1.39035	133	26.7121	1.42671	95	20.0467	1.30204	96	26.4185	1.42191	FALSE	C	20	AAACTGGATTTGTCTTCCTT
PB.24033.14	38.8087	0.603652	0.271118	0.00519687	0.0588654	ENSG00000166770.12	chr19	+	1430	2	full-splice_match	ZNF667-AS1	ENST00000601875.2	1412	2	-14	-4	3	-1	reference_match	canonical	29	6.22027	0.793809	41	8.13725	0.910478	28	5.78096	0.762	27	5.22371	0.717979	43	8.51917	0.930397	42	8.43541	0.926106	58	12.239	1.08775	45	12.3837	1.09285	FALSE	C	10	ATTTGTCTTCCTTATTCTTT
PB.24033.12	292.11	0.333921	0.134664	0.00729171	0.0749285	ENSG00000166770.12	chr19	+	1531	2	full-splice_match	ZNF667-AS1	ENST00000585445.1	1521	2	-8	-2	1	2	reference_match	canonical	282	60.4868	1.78166	299	59.3424	1.77337	257	53.0609	1.72477	265	51.2698	1.70986	377	74.6913	1.87327	389	78.128	1.89281	293	61.8282	1.79119	247	67.9726	1.83233	FALSE	C	20	AAACTGGATTTGTCTTCCTT
PB.24033.28	4.03667	0.504183	0.708809	0.0371551	0.22244	ENSG00000166770.12	chr19	+	1363	2	full-splice_match	ZNF667-AS1	ENST00000654382.1	1503	2	137	3	61	2	alternative_5end	canonical	2	0.428984	-0.367559	2	0.396939	-0.401276	4	0.825851	-0.083098	1	0.193471	-0.713384	8	1.58496	0.200019	7	1.4059	0.147955	5	1.05509	0.023289	4	1.10077	0.041697	FALSE	C	20	AAACTGGATTTGTCTTCCTT
PB.24033.6	8.81582	0.341135	0.407162	0.109528	0.423066	ENSG00000166770.12	chr19	+	1609	2	full-splice_match	ZNF667-AS1	ENST00000586822.3	1619	2	7	3	-1	2	reference_match	canonical	4	0.857968	-0.066529	5	0.992347	-0.003336	8	1.6517	0.217932	11	2.12818	0.328008	20	3.9624	0.597959	9	1.80759	0.257099	8	1.68814	0.227409	8	2.20154	0.342727	FALSE	C	20	AAACTGGATTTGTCTTCCTT
PB.24033.10	5.00835	-0.145461	0.339661	0.364672	0.739277	ENSG00000166770.12	chr19	+	1763	2	full-splice_match	ZNF667-AS1	ENST00000585445.1	1521	2	-240	-2	16	2	alternative_5end	canonical	5	1.07246	0.030381	10	1.98469	0.297694	8	1.6517	0.217932	3	0.580413	-0.236263	5	0.990601	-0.004101	6	1.20506	0.081008	2	0.422036	-0.374651	3	0.825578	-0.083242	FALSE	C	20	AAACTGGATTTGTCTTCCTT
PB.24036.6	31.0489	0.295035	0.24417	0.117539	0.439372	ENSG00000198046.13	chr19	-	3853	5	full-splice_match	ZNF667	ENST00000292069.10	3832	5	38	-59	9	59	alternative_3end	canonical	27	5.79129	0.762775	25	4.96174	0.695634	28	5.78096	0.762	35	6.77148	0.830684	36	7.13233	0.853231	45	9.03794	0.956069	34	7.17461	0.855798	26	7.15501	0.85461	FALSE	C	30	TTAAGTTTAAGATGACTTTG
PB.24036.50	4.87047	-0.0616176	0.313047	0.68985	0.910371	ENSG00000198046.13	chr19	-	2650	5	full-splice_match	ZNF667	ENST00000292069.10	3832	5	17	1165	10	-1160	alternative_3end	canonical	7	1.50144	0.176509	4	0.793878	-0.100246	6	1.23878	0.092993	6	1.16082	0.064767	6	1.18872	0.07508	4	0.803372	-0.095083	6	1.26611	0.10247	2	0.550385	-0.259333	FALSE	C	40	AAATATAAGGAACTTCTCGG
PB.23956.18	3.81911	0.205418	0.385805	0.193298	0.565695	ENSG00000197497.11	chr19	-	809	4	novel_not_in_catalog	ZNF665	novel	552	3	NA	NA	2	638	at_least_one_novel_splicesite	canonical	3	0.643476	-0.191467	2	0.396939	-0.401276	2	0.412925	-0.384128	4	0.773883	-0.111324	2	0.39624	-0.402041	6	1.20506	0.081008	5	1.05509	0.023289	6	1.65115	0.217788	TRUE	C	10	ATTTGGCTCCTGTGTAGTTC
PB.23956.16	4.48416	0.128295	0.338177	0.406246	0.770012	ENSG00000197497.11	chr19	-	977	4	novel_not_in_catalog	ZNF665	novel	552	3	NA	NA	2	632	at_least_one_novel_splicesite	canonical	1	0.214492	-0.668589	4	0.793878	-0.100246	4	0.825851	-0.083098	7	1.3543	0.131714	5	0.990601	-0.004101	10	2.00843	0.302857	5	1.05509	0.023289	2	0.550385	-0.259333	TRUE	C	15	AATCTCATTTGGCTCCTGTG
PB.17233.8	34.8866	-0.167252	0.224436	0.343297	0.722635	ENSG00000179195.16	chr12	+	4300	5	full-splice_match	ZNF664	ENST00000337815.9	4312	5	12	0	8	0	reference_match	canonical	48	10.2956	1.01265	42	8.33572	0.920943	39	8.05205	0.905906	35	6.77148	0.830684	43	8.51917	0.930397	25	5.02108	0.700797	38	8.01868	0.904103	21	5.77904	0.761856	FALSE	C	15	TTCTGTGCTTGACATGTAGT
PB.17233.40	4.29259	-0.0790335	0.323749	0.593401	0.87269	ENSG00000179195.16	chr12	+	982	5	full-splice_match	ZNF664	ENST00000538932.6	4321	5	58	3281	0	334	alternative_3end5end	canonical	7	1.50144	0.176509	8	1.58776	0.200784	2	0.412925	-0.384128	4	0.773883	-0.111324	3	0.59436	-0.22595	4	0.803372	-0.095083	6	1.26611	0.10247	2	0.550385	-0.259333	FALSE	C	20	CCCCATGTGTAGGGAATTTT
PB.17233.51	3.84442	0.0665546	0.325064	0.642674	0.892944	ENSG00000179195.16	chr12	+	4303	6	novel_in_catalog	ZNF664	novel	4321	5	NA	NA	20	4	combination_of_known_splicesites	canonical	5	1.07246	0.030381	4	0.793878	-0.100246	3	0.619388	-0.208037	3	0.580413	-0.236263	4	0.792481	-0.101011	7	1.4059	0.147955	7	1.47713	0.169417	0	0	NA	FALSE	C	20	TAGTTGTGTGAATTCAGTGG
PB.17233.45	6.77568	0.064246	0.302573	0.696168	0.912492	ENSG00000179195.16	chr12	+	4162	4	full-splice_match	ZNF664	ENST00000541448.5	567	4	62	-3657	2	-4	alternative_3end5end	canonical	10	2.14492	0.331411	6	1.19082	0.075845	8	1.6517	0.217932	3	0.580413	-0.236263	11	2.17932	0.338321	6	1.20506	0.081008	7	1.47713	0.169417	5	1.37596	0.138607	FALSE	C	25	TTGACATGTAGTTGTGTGAA
PB.17233.16	10.0281	0.033825	0.286605	0.843788	0.962341	ENSG00000179195.16	chr12	+	4232	5	novel_in_catalog	ZNF664	novel	4262	5	NA	NA	4	0	combination_of_known_junctions	canonical	18	3.86086	0.586684	12	2.38163	0.376875	7	1.44524	0.15994	5	0.967354	-0.014414	11	2.17932	0.338321	17	3.41433	0.533306	9	1.89916	0.278562	5	1.37596	0.138607	FALSE	C	15	GTTCTGTGCTTGACATGTAG
PB.10926.30	7.86416	-0.383179	0.450631	0.0839371	0.36483	ENSG00000197343.11	chr7	+	1249	4	novel_in_catalog	ZNF655	novel	1601	5	NA	NA	0	0	combination_of_known_splicesites	canonical	6	1.28695	0.109563	15	2.97704	0.473785	15	3.09694	0.490933	9	1.74124	0.240858	7	1.38684	0.142027	4	0.803372	-0.095083	9	1.89916	0.278562	2	0.550385	-0.259333	FALSE	C	20	AACCTGTCTACTTTTTGGAG
PB.10926.35	5.37703	-0.183938	0.352312	0.279968	0.663645	ENSG00000197343.11	chr7	+	1118	3	full-splice_match	ZNF655	ENST00000357864.6	1370	3	251	1	3	-1	alternative_5end	canonical	6	1.28695	0.109563	11	2.18316	0.339086	5	1.03231	0.013812	7	1.3543	0.131714	4	0.792481	-0.101011	5	1.00422	0.001827	7	1.47713	0.169417	1	0.275193	-0.560363	FALSE	C	20	TAACCTGTCTACTTTTTGGA
PB.10926.16	20.8179	0.0964064	0.248801	0.593879	0.872794	ENSG00000197343.11	chr7	+	1348	5	full-splice_match	ZNF655	ENST00000320583.9	1601	5	250	3	-13	-1	alternative_5end	canonical	23	4.93332	0.693139	21	4.16786	0.619913	16	3.3034	0.518962	25	4.83677	0.684556	28	5.54736	0.744087	33	6.62782	0.821371	14	2.95425	0.470447	14	3.8527	0.585765	FALSE	C	20	TAACCTGTCTACTTTTTGGA
PB.10926.38	5.60841	0.0611366	0.312672	0.694022	0.911839	ENSG00000197343.11	chr7	+	4585	4	full-splice_match	ZNF655	ENST00000493277.5	1815	4	-42	-2728	6	0	alternative_3end	canonical	8	1.71594	0.234501	6	1.19082	0.075845	7	1.44524	0.15994	1	0.193471	-0.713384	10	1.9812	0.296929	4	0.803372	-0.095083	5	1.05509	0.023289	5	1.37596	0.138607	FALSE	C	50	AGAATTTGTTTCAAACAAAA
PB.5352.14	11.7298	0.323572	0.348256	0.126479	0.456262	ENSG00000175105.8	chr3	+	4096	9	full-splice_match	ZNF654	ENST00000636215.2	6460	9	-18	2382	-18	-2382	alternative_3end	canonical	10	2.14492	0.331411	8	1.58776	0.200784	9	1.85817	0.269084	13	2.51512	0.400559	17	3.36804	0.527378	14	2.8118	0.448985	17	3.5873	0.554768	9	2.47673	0.393879	FALSE	C	80	AAAATTAAAAAACAAAACAA
PB.5352.21	5.04814	0.0190288	0.312489	0.900076	0.977143	ENSG00000175105.8	chr3	+	925	4	incomplete-splice_match	ZNF654	ENST00000473136.4	1377	7	-29	8929	-10	-2486	5prime_fragment	canonical	3	0.643476	-0.191467	9	1.78622	0.251936	7	1.44524	0.15994	2	0.386942	-0.412354	8	1.58496	0.200019	3	0.602529	-0.220022	3	0.633054	-0.198559	6	1.65115	0.217788	FALSE	C	25	TAGAAACATCTTTTTTTTTT
PB.23023.5	3.53159	-0.0297117	0.323702	0.824218	0.956285	ENSG00000161914.10	chr19	-	2053	9	full-splice_match	ZNF653	ENST00000293771.10	2154	9	100	1	82	-1	alternative_5end	canonical	5	1.07246	0.030381	6	1.19082	0.075845	5	1.03231	0.013812	0	0	NA	3	0.59436	-0.22595	5	1.00422	0.001827	2	0.422036	-0.374651	3	0.825578	-0.083242	FALSE	C	15	AGATGCCCTTCCCCTAGGCC
PB.23907.43	6.12802	-0.679709	0.671619	0.024997	0.173503	ENSG00000198093.11	chr19	-	3185	5	full-splice_match	ZNF649	ENST00000354957.8	3192	5	6	1	0	-1	reference_match	canonical	10	2.14492	0.331411	7	1.38929	0.142792	9	1.85817	0.269084	12	2.32165	0.365797	4	0.792481	-0.101011	4	0.803372	-0.095083	4	0.844072	-0.073621	2	0.550385	-0.259333	FALSE	C	20	AGTATATCTCTATTTCCTGT
PB.23907.56	3.57372	-0.0401639	0.322512	0.772372	0.939936	ENSG00000198093.11	chr19	-	2456	5	full-splice_match	ZNF649	ENST00000354957.8	3192	5	-5	741	-3	78	alternative_3end	canonical	6	1.28695	0.109563	3	0.595408	-0.225185	3	0.619388	-0.208037	5	0.967354	-0.014414	7	1.38684	0.142027	4	0.803372	-0.095083	3	0.633054	-0.198559	0	0	NA	FALSE	C	25	AACATACAGTTGGGCCTTCC
PB.1164.39	3.62652	0.321716	0.490233	0.0793184	0.352541	ENSG00000122482.22	chr1	-	2161	4	novel_in_catalog	ZNF644	novel	1253	4	NA	NA	8	-8	combination_of_known_splicesites	canonical	1	0.214492	-0.668589	5	0.992347	-0.003336	1	0.206463	-0.685158	2	0.386942	-0.412354	6	1.18872	0.07508	6	1.20506	0.081008	6	1.26611	0.10247	3	0.825578	-0.083242	FALSE	C	65	AAAGAAAATTAAAATGTGAA
PB.1164.21	3.97453	0.146368	0.352686	0.326678	0.708138	ENSG00000122482.22	chr1	-	3836	4	incomplete-splice_match	ZNF644	ENST00000370440.5	5702	6	81754	14	-4191	-8	3prime_fragment	canonical	1	0.214492	-0.668589	2	0.396939	-0.401276	8	1.6517	0.217932	2	0.386942	-0.412354	7	1.38684	0.142027	7	1.4059	0.147955	3	0.633054	-0.198559	3	0.825578	-0.083242	FALSE	C	65	AAAGAAAATTAAAATGTGAA
PB.1164.35	3.67739	0.139549	0.354766	0.32776	0.708956	ENSG00000122482.22	chr1	-	2296	3	incomplete-splice_match	ZNF644	ENST00000370440.5	5702	6	83475	14	-2470	-8	3prime_fragment	canonical	2	0.428984	-0.367559	7	1.38929	0.142792	0	0	NA	3	0.580413	-0.236263	8	1.58496	0.200019	2	0.401686	-0.396113	7	1.47713	0.169417	2	0.550385	-0.259333	FALSE	C	65	AAAGAAAATTAAAATGTGAA
PB.1164.48	3.98147	-0.142635	0.34807	0.345421	0.724499	ENSG00000122482.22	chr1	-	1751	2	full-splice_match	ZNF644	ENST00000482709.1	540	2	268	-1479	268	-8	alternative_3end5end	canonical	6	1.28695	0.109563	6	1.19082	0.075845	5	1.03231	0.013812	4	0.773883	-0.111324	2	0.39624	-0.402041	6	1.20506	0.081008	1	0.211018	-0.675681	3	0.825578	-0.083242	FALSE	C	65	AAAGAAAATTAAAATGTGAA
PB.1164.311	8.39924	-0.14775	0.318808	0.396595	0.763061	ENSG00000122482.22	chr1	-	1085	2	full-splice_match	ZNF644	ENST00000482467.1	710	2	-281	-94	8	13	alternative_3end5end	canonical	8	1.71594	0.234501	19	3.77092	0.576447	6	1.23878	0.092993	9	1.74124	0.240858	4	0.792481	-0.101011	12	2.41012	0.382038	6	1.26611	0.10247	6	1.65115	0.217788	FALSE	C	20	TATCATACTTTGTGTTGGTA
PB.1164.308	14.1571	-0.124841	0.276205	0.491169	0.823619	ENSG00000122482.22	chr1	-	928	2	full-splice_match	ZNF644	ENST00000495966.1	820	2	-42	-66	-16	66	alternative_3end	canonical	17	3.64637	0.56186	16	3.17551	0.501814	16	3.3034	0.518962	17	3.289	0.517065	8	1.58496	0.200019	15	3.01265	0.478948	11	2.3212	0.365712	15	4.12789	0.615728	FALSE	C	20	AATGTTTTGTGTTGGCAATT
PB.1164.46	4.16567	-0.0654699	0.322571	0.651866	0.896702	ENSG00000122482.22	chr1	-	1954	3	incomplete-splice_match	ZNF644	ENST00000370440.5	5702	6	83817	14	-2128	-8	3prime_fragment	canonical	5	1.07246	0.030381	6	1.19082	0.075845	8	1.6517	0.217932	1	0.193471	-0.713384	6	1.18872	0.07508	4	0.803372	-0.095083	3	0.633054	-0.198559	2	0.550385	-0.259333	FALSE	C	65	AAAGAAAATTAAAATGTGAA
PB.1164.127	4.82443	-0.0358369	0.31425	0.808041	0.951169	ENSG00000122482.22	chr1	-	1585	4	full-splice_match	ZNF644	ENST00000361321.5	1253	4	211	-543	-6	-338	alternative_3end5end	canonical	3	0.643476	-0.191467	6	1.19082	0.075845	8	1.6517	0.217932	5	0.967354	-0.014414	9	1.78308	0.251171	1	0.200843	-0.697143	4	0.844072	-0.073621	4	1.10077	0.041697	FALSE	C	30	GAAAATATGGTGCAGGTGTC
PB.1164.2	7.62838	0.0379198	0.290374	0.822797	0.95596	ENSG00000122482.22	chr1	-	1919	4	full-splice_match	ZNF644	ENST00000361321.5	1253	4	207	-873	-10	-8	alternative_3end5end	canonical	8	1.71594	0.234501	7	1.38929	0.142792	7	1.44524	0.15994	10	1.93471	0.286616	10	1.9812	0.296929	8	1.60675	0.205947	10	2.11018	0.324319	4	1.10077	0.041697	FALSE	C	65	AAAGAAAATTAAAATGTGAA
PB.1164.3	4.07931	0.0226398	0.321955	0.869588	0.968784	ENSG00000122482.22	chr1	-	5554	6	full-splice_match	ZNF644	ENST00000337393.10	5541	6	-21	8	-1	-8	reference_match	canonical	0	0	NA	1	0.198469	-0.702306	8	1.6517	0.217932	8	1.54777	0.189706	6	1.18872	0.07508	4	0.803372	-0.095083	4	0.844072	-0.073621	3	0.825578	-0.083242	FALSE	C	65	AAAGAAAATTAAAATGTGAA
PB.5965.9	16.0431	1.01619	1.38364	0.0103308	0.0956634	ENSG00000121864.10	chr3	+	1973	6	full-splice_match	ZNF639	ENST00000496856.6	5962	6	18	3971	18	0	alternative_3end	canonical	5	1.07246	0.030381	8	1.58776	0.200784	6	1.23878	0.092993	8	1.54777	0.189706	6	1.18872	0.07508	10	2.00843	0.302857	28	5.9085	0.771477	45	12.3837	1.09285	FALSE	C	25	AATTGCGTGATAGTTTGTAG
PB.5965.6	30.7747	0.384934	0.566671	0.0513438	0.271876	ENSG00000121864.10	chr3	+	2357	7	full-splice_match	ZNF639	ENST00000491818.5	1228	7	-31	-1098	14	99	alternative_3end	canonical	21	4.50433	0.653631	18	3.57245	0.552966	25	5.16157	0.712782	9	1.74124	0.240858	20	3.9624	0.597959	16	3.21349	0.506977	44	9.28479	0.967772	75	20.6394	1.3147	FALSE	C	35	GAAGAAGTGAGCTACAGTTT
PB.5965.23	7.12071	0.338017	0.434305	0.102688	0.408278	ENSG00000121864.10	chr3	+	2663	7	full-splice_match	ZNF639	ENST00000491818.5	1228	7	-6	-1429	-6	430	alternative_3end	canonical	4	0.857968	-0.066529	5	0.992347	-0.003336	7	1.44524	0.15994	5	0.967354	-0.014414	4	0.792481	-0.101011	11	2.20927	0.34425	9	1.89916	0.278562	11	3.02712	0.481029	FALSE	C	30	ATTCATAACTTGATGTTTCA
PB.5965.18	6.5451	0.0901127	0.3216	0.55683	0.856338	ENSG00000121864.10	chr3	+	2394	6	full-splice_match	ZNF639	ENST00000496856.6	5962	6	27	3541	-18	430	alternative_3end	canonical	2	0.428984	-0.367559	7	1.38929	0.142792	7	1.44524	0.15994	8	1.54777	0.189706	4	0.792481	-0.101011	3	0.602529	-0.220022	5	1.05509	0.023289	14	3.8527	0.585765	FALSE	C	30	ATTCATAACTTGATGTTTCA
PB.5965.56	4.12419	-0.0692312	0.321447	0.639529	0.891775	ENSG00000121864.10	chr3	+	1432	2	incomplete-splice_match	ZNF639	ENST00000466663.1	814	4	3402	-882	3402	0	3prime_fragment	canonical	7	1.50144	0.176509	6	1.19082	0.075845	4	0.825851	-0.083098	3	0.580413	-0.236263	4	0.792481	-0.101011	5	1.00422	0.001827	5	1.05509	0.023289	1	0.275193	-0.560363	FALSE	C	25	AATTGCGTGATAGTTTGTAG
PB.5965.51	5.08213	0.00776788	0.308068	0.960851	0.991797	ENSG00000121864.10	chr3	+	1579	3	incomplete-splice_match	ZNF639	ENST00000621687.1	1458	4	1333	-188	-7	-2	3prime_fragment	canonical	7	1.50144	0.176509	4	0.793878	-0.100246	4	0.825851	-0.083098	7	1.3543	0.131714	5	0.990601	-0.004101	10	2.00843	0.302857	4	0.844072	-0.073621	2	0.550385	-0.259333	FALSE	C	20	TCAATTGCGTGATAGTTTGT
PB.3259.34	25.2311	-0.609156	0.302404	0.00834469	0.0825887	ENSG00000075292.19	chr2	+	2562	8	incomplete-splice_match	ZNF638	ENST00000264447.9	6487	28	-20	65075	0	4281	5prime_fragment	canonical	36	7.72172	0.887714	30	5.95408	0.774815	36	7.43266	0.871144	36	6.96495	0.842918	21	4.16052	0.619148	19	3.81602	0.58161	22	4.64239	0.666742	12	3.30231	0.518818	FALSE	C	60	AGGAAAGAAAAAAGCACAGG
PB.3259.73	11.949	0.657878	0.448394	0.0182465	0.140361	ENSG00000075292.19	chr2	+	3520	13	novel_in_catalog	ZNF638	novel	6487	28	NA	NA	0	80	combination_of_known_junctions	canonical	8	1.71594	0.234501	8	1.58776	0.200784	8	1.6517	0.217932	11	2.12818	0.328008	22	4.35864	0.639351	17	3.41433	0.533306	19	4.00934	0.603073	7	1.92635	0.284735	FALSE	C	30	AAAATACCTGTGTCTGTGTA
PB.3259.41	3.8049	0.281682	0.448247	0.105098	0.413234	ENSG00000075292.19	chr2	+	1013	7	novel_in_catalog	ZNF638	novel	6821	28	NA	NA	0	4281	combination_of_known_junctions	canonical	2	0.428984	-0.367559	0	0	NA	4	0.825851	-0.083098	4	0.773883	-0.111324	8	1.58496	0.200019	7	1.4059	0.147955	5	1.05509	0.023289	2	0.550385	-0.259333	FALSE	C	60	AGGAAAGAAAAAAGCACAGG
PB.3259.125	3.59138	-0.226138	0.404415	0.155092	0.507539	ENSG00000075292.19	chr2	+	1608	7	incomplete-splice_match	ZNF638	ENST00000264447.9	6487	28	17811	65075	-15836	4281	internal_fragment	canonical	5	1.07246	0.030381	5	0.992347	-0.003336	9	1.85817	0.269084	2	0.386942	-0.412354	3	0.59436	-0.22595	3	0.602529	-0.220022	1	0.211018	-0.675681	2	0.550385	-0.259333	FALSE	C	60	AGGAAAGAAAAAAGCACAGG
PB.3259.305	8.55755	-0.221531	0.347362	0.233553	0.61593	ENSG00000075292.19	chr2	+	905	5	incomplete-splice_match	ZNF638	ENST00000483421.7	2076	7	8925	0	-136	0	3prime_fragment	canonical	10	2.14492	0.331411	7	1.38929	0.142792	18	3.71633	0.570114	9	1.74124	0.240858	9	1.78308	0.251171	4	0.803372	-0.095083	5	1.05509	0.023289	8	2.20154	0.342727	FALSE	C	30	AAAATACCATCTGTGTTTGT
PB.3259.302	5.21182	-0.191462	0.363985	0.246918	0.630537	ENSG00000075292.19	chr2	+	1048	5	incomplete-splice_match	ZNF638	ENST00000483421.7	2076	7	8782	0	158	0	3prime_fragment	canonical	5	1.07246	0.030381	9	1.78622	0.251936	11	2.27109	0.356234	3	0.580413	-0.236263	5	0.990601	-0.004101	1	0.200843	-0.697143	5	1.05509	0.023289	4	1.10077	0.041697	FALSE	C	30	AAAATACCATCTGTGTTTGT
PB.3259.296	8.78522	-0.156946	0.3124	0.380991	0.752034	ENSG00000075292.19	chr2	+	1353	5	incomplete-splice_match	ZNF638	ENST00000483421.7	2076	7	8477	0	-147	0	3prime_fragment	canonical	15	3.21738	0.507503	11	2.18316	0.339086	7	1.44524	0.15994	10	1.93471	0.286616	8	1.58496	0.200019	6	1.20506	0.081008	7	1.47713	0.169417	8	2.20154	0.342727	FALSE	C	30	AAAATACCATCTGTGTTTGT
PB.3259.21	2.78068	0.0963975	0.350466	0.411664	0.773813	ENSG00000075292.19	chr2	+	6546	28	novel_in_catalog	ZNF638	novel	4233	18	NA	NA	0	0	combination_of_known_junctions	canonical	0	0	NA	0	0	NA	2	0.412925	-0.384128	7	1.3543	0.131714	5	0.990601	-0.004101	2	0.401686	-0.396113	8	1.68814	0.227409	0	0	NA	FALSE	C	30	AAAATACCATCTGTGTTTGT
PB.3259.270	6.55846	0.12841	0.31964	0.445674	0.79759	ENSG00000075292.19	chr2	+	2243	7	incomplete-splice_match	ZNF638	ENST00000409407.4	4470	9	16215	8	-3392	0	3prime_fragment	canonical	3	0.643476	-0.191467	5	0.992347	-0.003336	9	1.85817	0.269084	7	1.3543	0.131714	9	1.78308	0.251171	6	1.20506	0.081008	6	1.26611	0.10247	8	2.20154	0.342727	FALSE	C	30	AAAATACCATCTGTGTTTGT
PB.3259.276	4.17513	0.104337	0.332518	0.482295	0.819178	ENSG00000075292.19	chr2	+	2082	7	incomplete-splice_match	ZNF638	ENST00000409407.4	4470	9	16376	8	-3231	0	3prime_fragment	canonical	1	0.214492	-0.668589	6	1.19082	0.075845	4	0.825851	-0.083098	4	0.773883	-0.111324	5	0.990601	-0.004101	7	1.4059	0.147955	2	0.422036	-0.374651	5	1.37596	0.138607	FALSE	C	30	AAAATACCATCTGTGTTTGT
PB.3259.82	5.27497	-0.107445	0.322124	0.50033	0.827723	ENSG00000075292.19	chr2	+	3530	13	novel_in_catalog	ZNF638	novel	6487	28	NA	NA	0	80	combination_of_known_junctions	canonical	9	1.93043	0.285654	8	1.58776	0.200784	5	1.03231	0.013812	4	0.773883	-0.111324	6	1.18872	0.07508	3	0.602529	-0.220022	6	1.26611	0.10247	3	0.825578	-0.083242	FALSE	C	30	AAAATACCTGTGTCTGTGTA
PB.3259.9	20.803	-0.118973	0.258207	0.51188	0.83344	ENSG00000075292.19	chr2	+	2625	8	incomplete-splice_match	ZNF638	ENST00000410075.5	3518	13	-15	25684	-15	4281	5prime_fragment	canonical	37	7.93621	0.899613	17	3.37398	0.528143	24	4.95511	0.695053	18	3.48248	0.541888	21	4.16052	0.619148	15	3.01265	0.478948	23	4.85341	0.686047	16	4.40308	0.643757	FALSE	C	60	AGGAAAGAAAAAAGCACAGG
PB.3259.308	5.78673	-0.0835754	0.31229	0.602735	0.876797	ENSG00000075292.19	chr2	+	757	5	incomplete-splice_match	ZNF638	ENST00000483421.7	2076	7	9073	0	0	0	3prime_fragment	canonical	4	0.857968	-0.066529	6	1.19082	0.075845	9	1.85817	0.269084	9	1.74124	0.240858	4	0.792481	-0.101011	8	1.60675	0.205947	7	1.47713	0.169417	2	0.550385	-0.259333	FALSE	C	30	AAAATACCATCTGTGTTTGT
PB.3259.36	49.6677	0.0779094	0.195775	0.634746	0.889922	ENSG00000075292.19	chr2	+	2552	8	novel_in_catalog	ZNF638	novel	6821	28	NA	NA	0	4281	combination_of_known_junctions	canonical	46	9.86664	0.994169	57	11.3128	1.05357	58	11.9748	1.07827	46	8.89966	0.949373	75	14.859	1.17199	48	9.64047	0.984098	47	9.91784	0.996417	36	9.90693	0.995939	FALSE	C	60	AGGAAAGAAAAAAGCACAGG
PB.3259.300	4.75366	-0.0682142	0.318737	0.649664	0.895899	ENSG00000075292.19	chr2	+	1142	5	incomplete-splice_match	ZNF638	ENST00000483421.7	2076	7	8688	0	64	0	3prime_fragment	canonical	3	0.643476	-0.191467	7	1.38929	0.142792	2	0.412925	-0.384128	11	2.12818	0.328008	5	0.990601	-0.004101	4	0.803372	-0.095083	5	1.05509	0.023289	3	0.825578	-0.083242	FALSE	C	30	AAAATACCATCTGTGTTTGT
PB.3259.279	3.61904	-0.0607128	0.326985	0.657005	0.898684	ENSG00000075292.19	chr2	+	1915	7	incomplete-splice_match	ZNF638	ENST00000409407.4	4470	9	16543	8	-3064	0	3prime_fragment	canonical	5	1.07246	0.030381	4	0.793878	-0.100246	6	1.23878	0.092993	2	0.386942	-0.412354	1	0.19812	-0.703071	2	0.401686	-0.396113	5	1.05509	0.023289	4	1.10077	0.041697	FALSE	C	30	AAAATACCATCTGTGTTTGT
PB.3259.256	3.68823	0.0597497	0.32572	0.670795	0.903166	ENSG00000075292.19	chr2	+	2694	7	incomplete-splice_match	ZNF638	ENST00000409407.4	4470	9	15764	8	-3843	0	3prime_fragment	canonical	6	1.28695	0.109563	2	0.396939	-0.401276	4	0.825851	-0.083098	2	0.386942	-0.412354	6	1.18872	0.07508	5	1.00422	0.001827	1	0.211018	-0.675681	4	1.10077	0.041697	FALSE	C	30	AAAATACCATCTGTGTTTGT
PB.3259.284	4.9874	-0.0525729	0.311752	0.731451	0.926234	ENSG00000075292.19	chr2	+	1683	7	incomplete-splice_match	ZNF638	ENST00000409407.4	4470	9	16775	8	-2832	0	3prime_fragment	canonical	7	1.50144	0.176509	6	1.19082	0.075845	4	0.825851	-0.083098	6	1.16082	0.064767	4	0.792481	-0.101011	3	0.602529	-0.220022	7	1.47713	0.169417	4	1.10077	0.041697	FALSE	C	30	AAAATACCATCTGTGTTTGT
PB.3259.260	4.19614	0.0382632	0.3195	0.789559	0.945326	ENSG00000075292.19	chr2	+	2569	7	incomplete-splice_match	ZNF638	ENST00000409407.4	4470	9	15889	8	-3718	0	3prime_fragment	canonical	5	1.07246	0.030381	6	1.19082	0.075845	4	0.825851	-0.083098	2	0.386942	-0.412354	10	1.9812	0.296929	1	0.200843	-0.697143	4	0.844072	-0.073621	3	0.825578	-0.083242	FALSE	C	30	AAAATACCATCTGTGTTTGT
PB.3259.265	4.37334	-0.0289066	0.313519	0.844766	0.962505	ENSG00000075292.19	chr2	+	2361	7	incomplete-splice_match	ZNF638	ENST00000409407.4	4470	9	16097	8	-3510	0	3prime_fragment	canonical	4	0.857968	-0.066529	8	1.58776	0.200784	5	1.03231	0.013812	3	0.580413	-0.236263	7	1.38684	0.142027	4	0.803372	-0.095083	4	0.844072	-0.073621	2	0.550385	-0.259333	FALSE	C	30	AAAATACCATCTGTGTTTGT
PB.3259.226	4.4139	-0.0264174	0.317808	0.852189	0.964228	ENSG00000075292.19	chr2	+	3155	10	incomplete-splice_match	ZNF638	ENST00000487638.5	4233	18	10436	6	-1084	0	3prime_fragment	canonical	8	1.71594	0.234501	7	1.38929	0.142792	3	0.619388	-0.208037	2	0.386942	-0.412354	7	1.38684	0.142027	1	0.200843	-0.697143	7	1.47713	0.169417	2	0.550385	-0.259333	FALSE	C	30	AAAATACCATCTGTGTTTGT
PB.3259.293	6.67052	-0.0260057	0.296145	0.872837	0.969915	ENSG00000075292.19	chr2	+	1475	5	incomplete-splice_match	ZNF638	ENST00000483421.7	2076	7	8355	0	-269	0	3prime_fragment	canonical	6	1.28695	0.109563	10	1.98469	0.297694	5	1.03231	0.013812	9	1.74124	0.240858	9	1.78308	0.251171	6	1.20506	0.081008	7	1.47713	0.169417	4	1.10077	0.041697	FALSE	C	30	AAAATACCATCTGTGTTTGT
PB.3259.13	5.55403	0.0246624	0.306373	0.874768	0.970394	ENSG00000075292.19	chr2	+	3601	13	full-splice_match	ZNF638	ENST00000410075.5	3518	13	-3	-80	-3	80	alternative_3end	canonical	5	1.07246	0.030381	6	1.19082	0.075845	4	0.825851	-0.083098	8	1.54777	0.189706	8	1.58496	0.200019	4	0.803372	-0.095083	3	0.633054	-0.198559	7	1.92635	0.284735	FALSE	C	30	AAAATACCTGTGTCTGTGTA
PB.3259.77	5.04372	0.0117335	0.34057	0.90499	0.978312	ENSG00000075292.19	chr2	+	6468	28	novel_in_catalog	ZNF638	novel	6487	28	NA	NA	0	0	combination_of_known_junctions	canonical	0	0	NA	0	0	NA	7	1.44524	0.15994	14	2.70859	0.432744	6	1.18872	0.07508	6	1.20506	0.081008	5	1.05509	0.023289	4	1.10077	0.041697	FALSE	C	30	AAAATACCATCTGTGTTTGT
PB.3259.76	3.19306	-0.00815807	0.32667	0.947663	0.988848	ENSG00000075292.19	chr2	+	6478	28	full-splice_match	ZNF638	ENST00000264447.9	6487	28	0	9	0	0	reference_match	canonical	0	0	NA	3	0.595408	-0.225185	6	1.23878	0.092993	5	0.967354	-0.014414	1	0.19812	-0.703071	2	0.401686	-0.396113	6	1.26611	0.10247	3	0.825578	-0.083242	FALSE	C	30	AAAATACCATCTGTGTTTGT
PB.23026.4	40.9067	-0.162687	0.214723	0.346481	0.725424	ENSG00000198551.10	chr19	+	2859	4	full-splice_match	ZNF627	ENST00000361113.10	2803	4	-88	32	-67	5	alternative_5end	canonical	34	7.29273	0.86289	51	10.1219	1.00526	46	9.49729	0.9776	62	11.9952	1.07901	48	9.50977	0.97817	37	7.43119	0.871059	44	9.28479	0.967772	22	6.05424	0.782059	FALSE	C	40	AAACCATAAAGGACTGTGTG
PB.23308.98	21.3951	-0.129026	0.246439	0.476124	0.815854	ENSG00000188171.17	chr19	-	984	4	full-splice_match	ZNF626	ENST00000291750.6	1123	4	3	136	3	-136	alternative_3end	canonical	30	6.43476	0.808533	24	4.76327	0.677905	21	4.33572	0.637061	25	4.83677	0.684556	29	5.74548	0.759327	20	4.01686	0.603887	17	3.5873	0.554768	13	3.5775	0.55358	FALSE	C	35	TAGTTTAAGTGTATGAAACC
PB.23308.93	9.05511	0.0648939	0.290848	0.705846	0.916202	ENSG00000188171.17	chr19	-	1117	4	full-splice_match	ZNF626	ENST00000291750.6	1123	4	7	-1	7	1	reference_match	canonical	10	2.14492	0.331411	7	1.38929	0.142792	8	1.6517	0.217932	12	2.32165	0.365797	6	1.18872	0.07508	16	3.21349	0.506977	13	2.74323	0.438263	4	1.10077	0.041697	FALSE	C	35	AATTTCAATGGATTTATTTA
PB.23043.35	5.27256	0.0202907	0.30714	0.896396	0.976128	ENSG00000257591.6	chr19	-	1003	4	novel_in_catalog	ZNF625	novel	695	4	NA	NA	-9	0	intron_retention	canonical	4	0.857968	-0.066529	6	1.19082	0.075845	6	1.23878	0.092993	6	1.16082	0.064767	7	1.38684	0.142027	6	1.20506	0.081008	2	0.422036	-0.374651	6	1.65115	0.217788	FALSE	C	20	TATGTGTTTCTTTTAGATTA
PB.12426.8	9.53555	-0.190139	0.317425	0.307597	0.691169	ENSG00000183309.12	chr8	+	2873	2	full-splice_match	ZNF623	ENST00000458270.2	2733	2	-132	-8	11	8	alternative_5end	canonical	10	2.14492	0.331411	13	2.5801	0.411637	17	3.50987	0.545291	8	1.54777	0.189706	10	1.9812	0.296929	10	2.00843	0.302857	7	1.47713	0.169417	5	1.37596	0.138607	FALSE	C	15	TAATTGGCATCTCTCTTGCT
PB.12426.2	28.3615	0.0867552	0.226809	0.62213	0.884999	ENSG00000183309.12	chr8	+	2605	2	full-splice_match	ZNF623	ENST00000526926.6	3960	2	-2	1357	-2	-3	alternative_3end	canonical	28	6.00578	0.778569	36	7.1449	0.853996	28	5.78096	0.762	25	4.83677	0.684556	41	8.12293	0.909712	36	7.23035	0.859159	21	4.43138	0.646539	21	5.77904	0.761856	FALSE	C	35	AAATCTATGTGTAATTGGCA
PB.7404.11	7.2992	-0.153643	0.321525	0.38106	0.752034	ENSG00000173545.5	chr5	-	910	5	incomplete-splice_match	ZNF622	ENST00000308683.3	1707	6	2094	1	2094	-1	3prime_fragment	canonical	8	1.71594	0.234501	9	1.78622	0.251936	9	1.85817	0.269084	11	2.12818	0.328008	8	1.58496	0.200019	11	2.20927	0.34425	3	0.633054	-0.198559	3	0.825578	-0.083242	FALSE	C	20	ATGAGTTTTCAGATGTCGTT
PB.7404.9	3.58759	0.0885656	0.334317	0.524958	0.840343	ENSG00000173545.5	chr5	-	1419	6	full-splice_match	ZNF622	ENST00000308683.3	1707	6	287	1	287	-1	alternative_5end	canonical	5	1.07246	0.030381	0	0	NA	2	0.412925	-0.384128	6	1.16082	0.064767	4	0.792481	-0.101011	7	1.4059	0.147955	4	0.844072	-0.073621	2	0.550385	-0.259333	FALSE	C	20	ATGAGTTTTCAGATGTCGTT
PB.7404.15	11.3872	-0.0751923	0.278287	0.668961	0.902158	ENSG00000173545.5	chr5	-	1272	6	full-splice_match	ZNF622	ENST00000308683.3	1707	6	433	2	433	-2	alternative_5end	canonical	18	3.86086	0.586684	11	2.18316	0.339086	12	2.47755	0.394023	11	2.12818	0.328008	11	2.17932	0.338321	15	3.01265	0.478948	7	1.47713	0.169417	9	2.47673	0.393879	FALSE	C	20	TATGAGTTTTCAGATGTCGT
PB.7404.10	6.77047	-0.0466008	0.298719	0.774227	0.940354	ENSG00000173545.5	chr5	-	1048	6	full-splice_match	ZNF622	ENST00000308683.3	1707	6	658	1	658	-1	alternative_5end	canonical	9	1.93043	0.285654	4	0.793878	-0.100246	10	2.06463	0.314842	8	1.54777	0.189706	9	1.78308	0.251171	8	1.60675	0.205947	6	1.26611	0.10247	3	0.825578	-0.083242	FALSE	C	20	ATGAGTTTTCAGATGTCGTT
PB.7404.12	3.62767	0.0361274	0.321145	0.797966	0.947377	ENSG00000173545.5	chr5	-	731	5	incomplete-splice_match	ZNF622	ENST00000308683.3	1707	6	2273	1	2273	-1	3prime_fragment	canonical	2	0.428984	-0.367559	2	0.396939	-0.401276	4	0.825851	-0.083098	7	1.3543	0.131714	6	1.18872	0.07508	4	0.803372	-0.095083	5	1.05509	0.023289	1	0.275193	-0.560363	FALSE	C	20	ATGAGTTTTCAGATGTCGTT
PB.7404.4	322.264	0.0055384	0.119763	0.961174	0.991878	ENSG00000173545.5	chr5	-	1706	6	full-splice_match	ZNF622	ENST00000308683.3	1707	6	0	1	0	-1	reference_match	canonical	342	73.3563	1.86544	385	76.4107	1.88315	332	68.5456	1.83598	332	64.2323	1.80775	354	70.1345	1.84593	350	70.2951	1.84692	331	69.8469	1.84415	243	66.8718	1.82524	FALSE	C	20	ATGAGTTTTCAGATGTCGTT
PB.4864.169	4.03829	-0.168159	0.358412	0.283809	0.667472	ENSG00000172888.12	chr3	+	2610	5	full-splice_match	ZNF621	ENST00000339296.10	8389	5	-73	5852	9	-141	alternative_3end5end	canonical	6	1.28695	0.109563	5	0.992347	-0.003336	4	0.825851	-0.083098	7	1.3543	0.131714	5	0.990601	-0.004101	1	0.200843	-0.697143	4	0.844072	-0.073621	2	0.550385	-0.259333	FALSE	C	65	AAAAAAAAAAAGTATGTTGA
PB.4864.99	5.22477	1.59093	0.848852	0.00298636	0.0392649	ENSG00000177842.12	chr3	+	2193	2	novel_in_catalog	ZNF620	novel	2022	3	NA	NA	14	88	intron_retention	canonical	1	0.214492	-0.668589	2	0.396939	-0.401276	1	0.206463	-0.685158	4	0.773883	-0.111324	5	0.990601	-0.004101	11	2.20927	0.34425	5	1.05509	0.023289	11	3.02712	0.481029	FALSE	C	20	ATTCCCTATTGCAGTCCGTA
PB.4864.69	4.78814	-0.25459	0.410501	0.147326	0.494682	ENSG00000177842.12	chr3	+	2104	3	novel_not_in_catalog	ZNF620	novel	2022	3	NA	NA	0	88	at_least_one_novel_splicesite	canonical	3	0.643476	-0.191467	7	1.38929	0.142792	8	1.6517	0.217932	10	1.93471	0.286616	1	0.19812	-0.703071	7	1.4059	0.147955	4	0.844072	-0.073621	1	0.275193	-0.560363	FALSE	C	20	ATTCCCTATTGCAGTCCGTA
PB.4864.83	5.30846	-0.0917445	0.316003	0.566021	0.860444	ENSG00000177842.12	chr3	+	2189	5	full-splice_match	ZNF620	ENST00000314529.10	3291	5	71	1031	2	-4	alternative_3end5end	canonical	7	1.50144	0.176509	7	1.38929	0.142792	4	0.825851	-0.083098	8	1.54777	0.189706	5	0.990601	-0.004101	7	1.4059	0.147955	5	1.05509	0.023289	2	0.550385	-0.259333	FALSE	C	35	TAAATCTGAAATCTTTATCT
PB.4864.70	8.73623	0.0661	0.290262	0.700142	0.913465	ENSG00000177842.12	chr3	+	2054	3	full-splice_match	ZNF620	ENST00000418905.1	2022	3	68	-100	0	100	alternative_3end5end	canonical	9	1.93043	0.285654	5	0.992347	-0.003336	10	2.06463	0.314842	11	2.12818	0.328008	7	1.38684	0.142027	11	2.20927	0.34425	9	1.89916	0.278562	9	2.47673	0.393879	FALSE	C	25	AGTCCGTACGTCAGAAGTCT
PB.4864.25	12.2209	0.0116521	0.269412	0.948356	0.988848	ENSG00000177842.12	chr3	+	2025	3	full-splice_match	ZNF620	ENST00000418905.1	2022	3	1	-4	1	4	reference_match	canonical	10	2.14492	0.331411	12	2.38163	0.376875	11	2.27109	0.356234	20	3.86942	0.587646	18	3.56616	0.552201	16	3.21349	0.506977	9	1.89916	0.278562	7	1.92635	0.284735	FALSE	C	30	AAATCTTTATCTCCCATGCA
PB.23919.11	4.92908	-0.193948	0.372682	0.227471	0.608858	ENSG00000204611.7	chr19	-	5320	4	full-splice_match	ZNF616	ENST00000600228.6	4356	4	12	-976	-4	976	alternative_3end	canonical	10	2.14492	0.331411	4	0.793878	-0.100246	11	2.27109	0.356234	2	0.386942	-0.412354	7	1.38684	0.142027	3	0.602529	-0.220022	1	0.211018	-0.675681	3	0.825578	-0.083242	FALSE	C	20	TAACTCAGTGACGTTCCTTT
PB.23919.53	18.8478	-0.0506372	0.244944	0.774677	0.940451	ENSG00000204611.7	chr19	-	3046	4	full-splice_match	ZNF616	ENST00000600228.6	4356	4	0	1310	0	389	alternative_3end	canonical	21	4.50433	0.653631	16	3.17551	0.501814	24	4.95511	0.695053	23	4.44983	0.648343	17	3.36804	0.527378	24	4.82023	0.683068	17	3.5873	0.554768	14	3.8527	0.585765	FALSE	C	15	AGCCAGCCTCAGGTTTTTTT
PB.23919.18	13.1832	0.0349134	0.264278	0.845033	0.962507	ENSG00000204611.7	chr19	-	4369	4	full-splice_match	ZNF616	ENST00000600228.6	4356	4	3	-16	3	16	reference_match	canonical	16	3.43187	0.535531	14	2.77857	0.443822	11	2.27109	0.356234	15	2.90206	0.462707	21	4.16052	0.619148	16	3.21349	0.506977	11	2.3212	0.365712	7	1.92635	0.284735	FALSE	C	10	TTTTTCTTTTGTGACAGTCT
PB.23913.20	6.79683	-0.0741014	0.307395	0.647203	0.894769	ENSG00000197619.15	chr19	-	4027	6	full-splice_match	ZNF615	ENST00000594083.5	4020	6	-8	1	-3	-1	reference_match	canonical	10	2.14492	0.331411	5	0.992347	-0.003336	11	2.27109	0.356234	6	1.16082	0.064767	12	2.37744	0.37611	7	1.4059	0.147955	2	0.422036	-0.374651	4	1.10077	0.041697	FALSE	C	25	ACAGGCTTTGTGTGAGCACA
PB.23913.18	3.47681	-0.0212193	0.321753	0.876027	0.970654	ENSG00000197619.15	chr19	-	4063	7	full-splice_match	ZNF615	ENST00000598071.6	4075	7	10	2	0	0	reference_match	canonical	2	0.428984	-0.367559	3	0.595408	-0.225185	7	1.44524	0.15994	4	0.773883	-0.111324	5	0.990601	-0.004101	4	0.803372	-0.095083	5	1.05509	0.023289	0	0	NA	FALSE	C	25	CAGGCTTTGTGTGAGCACAA
PB.23915.3	3.36824	-0.0338517	0.329886	0.786886	0.944686	ENSG00000142556.19	chr19	-	4636	5	full-splice_match	ZNF614	ENST00000270649.11	4628	5	-9	1	-9	-1	reference_match	canonical	1	0.214492	-0.668589	0	0	NA	9	1.85817	0.269084	6	1.16082	0.064767	4	0.792481	-0.101011	4	0.803372	-0.095083	5	1.05509	0.023289	0	0	NA	FALSE	C	20	ACATACAGCTTTTGCTTTTG
PB.23909.11	14.2643	-0.0290294	0.262833	0.868283	0.968435	ENSG00000176024.18	chr19	+	2300	6	full-splice_match	ZNF613	ENST00000293471.11	3165	6	-4	869	-4	0	alternative_3end	canonical	19	4.07535	0.610165	16	3.17551	0.501814	9	1.85817	0.269084	19	3.67595	0.565369	20	3.9624	0.597959	12	2.41012	0.382038	11	2.3212	0.365712	12	3.30231	0.518818	FALSE	C	20	AGTGAATGTGGTAGTGCTTT
PB.23927.5	9.67215	0.678059	0.506873	0.0198129	0.148785	ENSG00000167554.15	chr19	+	2263	6	full-splice_match	ZNF610	ENST00000403906.8	2921	6	2	656	0	0	alternative_3end	canonical	4	0.857968	-0.066529	7	1.38929	0.142792	9	1.85817	0.269084	7	1.3543	0.131714	19	3.76428	0.575682	13	2.61096	0.4168	13	2.74323	0.438263	8	2.20154	0.342727	FALSE	C	5	AGTTTTTTCTTTTTTTTTTG
PB.23526.2	18.823	-0.00275465	0.250345	0.986422	0.997328	ENSG00000198182.13	chr19	-	4309	5	novel_in_catalog	ZNF607	novel	4327	5	NA	NA	-16	7	combination_of_known_junctions	canonical	15	3.21738	0.507503	16	3.17551	0.501814	29	5.98742	0.77724	21	4.06289	0.608835	13	2.57556	0.410872	22	4.41855	0.64528	21	4.43138	0.646539	17	4.67827	0.670086	FALSE	C	20	ATTACTTGTGTTATTTTTAG
PB.24104.19	20.6326	0.19133	0.256697	0.305899	0.689648	ENSG00000166704.13	chr19	-	4076	7	full-splice_match	ZNF606	ENST00000551380.7	4080	7	0	4	0	-4	reference_match	canonical	17	3.64637	0.56186	20	3.96939	0.598724	21	4.33572	0.637061	21	4.06289	0.608835	27	5.34924	0.728292	22	4.41855	0.64528	21	4.43138	0.646539	20	5.50385	0.740667	FALSE	C	35	GAAATAAAGTTACCTGGTTT
PB.24104.44	8.0075	-0.0710616	0.298344	0.672265	0.90358	ENSG00000166704.13	chr19	-	3776	7	full-splice_match	ZNF606	ENST00000551380.7	4080	7	10	294	7	-294	alternative_3end	canonical	11	2.35941	0.372804	11	2.18316	0.339086	7	1.44524	0.15994	9	1.74124	0.240858	15	2.9718	0.47302	7	1.4059	0.147955	8	1.68814	0.227409	1	0.275193	-0.560363	FALSE	C	5	TTATGTGCTGGGCTTTCTTT
PB.24104.21	4.86595	0.0336422	0.31219	0.824128	0.956253	ENSG00000166704.13	chr19	-	3985	6	novel_in_catalog	ZNF606	novel	4080	7	NA	NA	-7	-13	combination_of_known_junctions	canonical	3	0.643476	-0.191467	7	1.38929	0.142792	5	1.03231	0.013812	5	0.967354	-0.014414	5	0.990601	-0.004101	2	0.401686	-0.396113	9	1.89916	0.278562	4	1.10077	0.041697	FALSE	C	60	AAACAATGAGAAATAAAGTT
PB.24104.54	5.11493	0.0342892	0.308434	0.825278	0.956754	ENSG00000166704.13	chr19	-	3647	7	full-splice_match	ZNF606	ENST00000551380.7	4080	7	22	411	-3	-411	alternative_3end	canonical	4	0.857968	-0.066529	7	1.38929	0.142792	6	1.23878	0.092993	4	0.773883	-0.111324	8	1.58496	0.200019	4	0.803372	-0.095083	4	0.844072	-0.073621	5	1.37596	0.138607	FALSE	C	40	ATATACATACTTACTGTAAC
PB.17290.37	4.08304	0.154619	0.354953	0.306784	0.690588	ENSG00000196458.11	chr12	-	3652	4	full-splice_match	ZNF605	ENST00000331711.11	838	4	-30	-2784	-15	-2426	alternative_3end	canonical	1	0.214492	-0.668589	4	0.793878	-0.100246	4	0.825851	-0.083098	4	0.773883	-0.111324	5	0.990601	-0.004101	2	0.401686	-0.396113	5	1.05509	0.023289	7	1.92635	0.284735	FALSE	C	60	AGAGAGAAAAAAAGACTTAG
PB.17290.68	5.68846	-0.149072	0.336561	0.363704	0.738694	ENSG00000196458.11	chr12	-	1132	3	novel_not_in_catalog	ZNF605	novel	1143	3	NA	NA	2	2668	at_least_one_novel_splicesite	canonical	12	2.5739	0.410593	4	0.793878	-0.100246	4	0.825851	-0.083098	9	1.74124	0.240858	3	0.59436	-0.22595	6	1.20506	0.081008	5	1.05509	0.023289	4	1.10077	0.041697	TRUE	C	40	AAGAACAAAATGTCTCCTGT
PB.23940.7	12.62	0.0219042	0.267641	0.90229	0.977822	ENSG00000189190.11	chr19	-	2693	4	full-splice_match	ZNF600	ENST00000648973.1	3645	4	26	926	10	39	alternative_3end	canonical	14	3.00289	0.477539	18	3.57245	0.552966	14	2.89048	0.46097	8	1.54777	0.189706	16	3.16992	0.501049	14	2.8118	0.448985	16	3.37629	0.528439	6	1.65115	0.217788	FALSE	C	30	CATCATTCATACATTGCAGT
PB.23411.8	11.5282	-0.290977	0.342487	0.155997	0.509075	ENSG00000153896.19	chr19	-	950	3	full-splice_match	ZNF599	ENST00000588760.1	948	3	-14	12	1	-12	reference_match	canonical	16	3.43187	0.535531	15	2.97704	0.473785	12	2.47755	0.394023	17	3.289	0.517065	8	1.58496	0.200019	14	2.8118	0.448985	6	1.26611	0.10247	8	2.20154	0.342727	FALSE	C	30	TCAACAGATTAAGTTTCGTT
PB.19726.31	7.08324	-0.295111	0.392778	0.141654	0.484351	ENSG00000167962.15	chr16	-	1523	4	incomplete-splice_match	ZNF598	ENST00000562988.5	3382	11	9985	1	292	0	3prime_fragment	canonical	10	2.14492	0.331411	12	2.38163	0.376875	9	1.85817	0.269084	8	1.54777	0.189706	9	1.78308	0.251171	5	1.00422	0.001827	4	0.844072	-0.073621	3	0.825578	-0.083242	FALSE	C	15	ATAGCTGGTGTTCTGAGCTT
PB.19726.24	3.5253	-0.18053	0.377923	0.221119	0.600918	ENSG00000167962.15	chr16	-	2093	5	incomplete-splice_match	ZNF598	ENST00000652647.1	3362	12	9331	1	-412	0	3prime_fragment	canonical	3	0.643476	-0.191467	10	1.98469	0.297694	2	0.412925	-0.384128	6	1.16082	0.064767	6	1.18872	0.07508	3	0.602529	-0.220022	1	0.211018	-0.675681	0	0	NA	FALSE	C	15	ATAGCTGGTGTTCTGAGCTT
PB.19726.32	7.41676	-0.174279	0.326388	0.331847	0.712346	ENSG00000167962.15	chr16	-	1425	4	incomplete-splice_match	ZNF598	ENST00000562988.5	3382	11	10083	1	390	0	3prime_fragment	canonical	8	1.71594	0.234501	11	2.18316	0.339086	10	2.06463	0.314842	9	1.74124	0.240858	10	1.9812	0.296929	8	1.60675	0.205947	4	0.844072	-0.073621	3	0.825578	-0.083242	FALSE	C	15	ATAGCTGGTGTTCTGAGCTT
PB.19726.26	4.93336	-0.122015	0.331975	0.435057	0.790712	ENSG00000167962.15	chr16	-	2145	6	incomplete-splice_match	ZNF598	ENST00000562988.5	3382	11	8689	1	669	0	3prime_fragment	canonical	3	0.643476	-0.191467	8	1.58776	0.200784	9	1.85817	0.269084	5	0.967354	-0.014414	2	0.39624	-0.402041	4	0.803372	-0.095083	7	1.47713	0.169417	3	0.825578	-0.083242	FALSE	C	15	ATAGCTGGTGTTCTGAGCTT
PB.19726.27	4.78341	0.0772164	0.319125	0.612509	0.880756	ENSG00000167962.15	chr16	-	1817	4	incomplete-splice_match	ZNF598	ENST00000562988.5	3382	11	9691	1	-2	0	3prime_fragment	canonical	4	0.857968	-0.066529	6	1.19082	0.075845	4	0.825851	-0.083098	4	0.773883	-0.111324	5	0.990601	-0.004101	3	0.602529	-0.220022	5	1.05509	0.023289	7	1.92635	0.284735	FALSE	C	15	ATAGCTGGTGTTCTGAGCTT
PB.19726.34	5.56147	-0.065996	0.31007	0.675589	0.904777	ENSG00000167962.15	chr16	-	1255	3	full-splice_match	ZNF598	ENST00000567008.1	815	3	58	-498	58	0	alternative_3end5end	canonical	9	1.93043	0.285654	7	1.38929	0.142792	4	0.825851	-0.083098	6	1.16082	0.064767	6	1.18872	0.07508	3	0.602529	-0.220022	7	1.47713	0.169417	4	1.10077	0.041697	FALSE	C	15	ATAGCTGGTGTTCTGAGCTT
PB.19726.29	11.9187	0.0702668	0.274008	0.693238	0.911526	ENSG00000167962.15	chr16	-	1697	4	incomplete-splice_match	ZNF598	ENST00000562988.5	3382	11	9811	1	118	0	3prime_fragment	canonical	14	3.00289	0.477539	16	3.17551	0.501814	10	2.06463	0.314842	9	1.74124	0.240858	13	2.57556	0.410872	18	3.61517	0.558129	14	2.95425	0.470447	6	1.65115	0.217788	FALSE	C	15	ATAGCTGGTGTTCTGAGCTT
PB.19726.35	11.7193	-0.0662093	0.273821	0.707704	0.917135	ENSG00000167962.15	chr16	-	1054	2	incomplete-splice_match	ZNF598	ENST00000567008.1	815	3	371	-498	371	0	3prime_fragment	canonical	11	2.35941	0.372804	16	3.17551	0.501814	14	2.89048	0.46097	13	2.51512	0.400559	11	2.17932	0.338321	18	3.61517	0.558129	11	2.3212	0.365712	5	1.37596	0.138607	FALSE	C	15	ATAGCTGGTGTTCTGAGCTT
PB.19726.48	4.44096	0.0552238	0.31622	0.71488	0.920216	ENSG00000167962.15	chr16	-	2224	6	incomplete-splice_match	ZNF598	ENST00000652647.1	3362	12	8677	2	607	-1	3prime_fragment	canonical	3	0.643476	-0.191467	6	1.19082	0.075845	5	1.03231	0.013812	4	0.773883	-0.111324	6	1.18872	0.07508	8	1.60675	0.205947	5	1.05509	0.023289	1	0.275193	-0.560363	FALSE	C	15	CATAGCTGGTGTTCTGAGCT
PB.19726.36	5.56159	0.034777	0.311863	0.821203	0.955464	ENSG00000167962.15	chr16	-	1146	3	full-splice_match	ZNF598	ENST00000567008.1	815	3	167	-498	167	0	alternative_3end5end	canonical	6	1.28695	0.109563	1	0.198469	-0.702306	9	1.85817	0.269084	7	1.3543	0.131714	11	2.17932	0.338321	3	0.602529	-0.220022	8	1.68814	0.227409	2	0.550385	-0.259333	FALSE	C	15	ATAGCTGGTGTTCTGAGCTT
PB.19805.5	5.79861	0.380193	0.485991	0.0770358	0.346549	ENSG00000167981.7	chr16	-	4446	4	full-splice_match	ZNF597	ENST00000301744.7	5483	4	33	1004	33	-1004	alternative_3end	canonical	5	1.07246	0.030381	3	0.595408	-0.225185	5	1.03231	0.013812	3	0.580413	-0.236263	7	1.38684	0.142027	6	1.20506	0.081008	9	1.89916	0.278562	8	2.20154	0.342727	FALSE	C	15	AAATTTCTCCGTTTTTGTCG
PB.19805.25	7.78976	0.274869	0.37869	0.160948	0.516729	ENSG00000167981.7	chr16	-	1770	4	full-splice_match	ZNF597	ENST00000301744.7	5483	4	10	3703	10	-3703	alternative_3end	canonical	4	0.857968	-0.066529	5	0.992347	-0.003336	7	1.44524	0.15994	9	1.74124	0.240858	6	1.18872	0.07508	11	2.20927	0.34425	9	1.89916	0.278562	11	3.02712	0.481029	FALSE	C	30	AAAGTTATTTTAATTTTGTT
PB.11496.2	5.07059	0.267638	0.409032	0.144263	0.488934	ENSG00000172748.14	chr8	+	2009	6	full-splice_match	ZNF596	ENST00000308811.8	2783	6	167	607	-17	-604	alternative_3end5end	canonical	6	1.28695	0.109563	2	0.396939	-0.401276	2	0.412925	-0.384128	5	0.967354	-0.014414	8	1.58496	0.200019	7	1.4059	0.147955	5	1.05509	0.023289	6	1.65115	0.217788	FALSE	C	20	ATATGTCTGTAATTGCTGTG
PB.11496.4	4.00977	-0.0249313	0.315948	0.862196	0.966904	ENSG00000172748.14	chr8	+	2581	6	full-splice_match	ZNF596	ENST00000308811.8	2783	6	192	10	8	-7	alternative_5end	canonical	3	0.643476	-0.191467	5	0.992347	-0.003336	4	0.825851	-0.083098	6	1.16082	0.064767	5	0.990601	-0.004101	4	0.803372	-0.095083	2	0.422036	-0.374651	4	1.10077	0.041697	FALSE	C	55	AAAAATACAAGCATTAAGTG
PB.6175.4	33.5522	0.379144	0.244493	0.048578	0.262708	ENSG00000272602.6	chr4	+	2215	4	full-splice_match	ZNF595	ENST00000610261.6	2872	4	-31	688	4	-1	alternative_3end	canonical	32	6.86375	0.836561	32	6.35102	0.802844	27	5.57449	0.746205	29	5.61066	0.749014	45	8.91541	0.950141	41	8.23457	0.915641	41	8.65173	0.937103	29	7.98058	0.902035	FALSE	C	30	TATAAACTTGTATTATTTTT
PB.6175.20	5.45068	0.0381362	0.308332	0.807864	0.951136	ENSG00000272602.6	chr4	+	1951	2	full-splice_match	ZNF595	ENST00000608255.2	1999	2	45	3	2	-1	reference_match	canonical	3	0.643476	-0.191467	9	1.78622	0.251936	4	0.825851	-0.083098	7	1.3543	0.131714	9	1.78308	0.251171	8	1.60675	0.205947	6	1.26611	0.10247	1	0.275193	-0.560363	FALSE	C	30	TATAAACTTGTATTATTTTT
PB.388.1	130.311	0.472274	0.413984	0.0499546	0.267481	ENSG00000142684.9	chr1	+	652	3	full-splice_match	ZNF593	ENST00000374266.7	638	3	-16	2	-16	-2	reference_match	canonical	63	13.513	1.13075	74	14.6867	1.16692	120	24.7755	1.39402	151	29.2141	1.46559	159	31.5011	1.49833	94	18.8792	1.27598	189	39.8824	1.60078	186	51.1858	1.70915	FALSE	C	30	AACTTGCCTCCAACTCTAAC
PB.4954.7	31.7325	-0.67022	0.297826	0.00413387	0.0498044	ENSG00000164048.14	chr3	+	3400	4	full-splice_match	ZNF589	ENST00000354698.8	3367	4	0	-33	0	33	reference_match	canonical	34	7.29273	0.86289	41	8.13725	0.910478	57	11.7684	1.07072	45	8.70619	0.939828	28	5.54736	0.744087	30	6.02529	0.779978	26	5.48646	0.739293	9	2.47673	0.393879	FALSE	C	15	TCGGACGTGTCCAGAGTTTC
PB.4954.14	3.84014	-0.122454	0.342421	0.401567	0.766613	ENSG00000164048.14	chr3	+	3538	5	novel_not_in_catalog	ZNF589	novel	3658	6	NA	NA	2	-3	at_least_one_novel_splicesite	canonical	7	1.50144	0.176509	6	1.19082	0.075845	5	1.03231	0.013812	2	0.386942	-0.412354	1	0.19812	-0.703071	6	1.20506	0.081008	3	0.633054	-0.198559	2	0.550385	-0.259333	TRUE	C	25	AAACATGGTGTGTCTGGAGT
PB.4954.11	4.55793	-0.0737031	0.322904	0.616252	0.882342	ENSG00000164048.14	chr3	+	1632	4	full-splice_match	ZNF589	ENST00000427617.6	1677	4	4	41	0	-41	reference_match	canonical	7	1.50144	0.176509	8	1.58776	0.200784	5	1.03231	0.013812	2	0.386942	-0.412354	8	1.58496	0.200019	1	0.200843	-0.697143	4	0.844072	-0.073621	3	0.825578	-0.083242	FALSE	C	85	AAGAAAAAAAAATAAAAAAT
PB.24095.149	11.3714	-0.126646	0.287466	0.482601	0.819302	ENSG00000083828.16	chr19	+	2201	3	full-splice_match	ZNF586	ENST00000396154.7	2196	3	-7	2	-1	0	reference_match	canonical	14	3.00289	0.477539	15	2.97704	0.473785	14	2.89048	0.46097	11	2.12818	0.328008	6	1.18872	0.07508	13	2.61096	0.4168	13	2.74323	0.438263	8	2.20154	0.342727	FALSE	C	20	AAGTGCTTTTCTCATACTTT
PB.24095.150	3.39614	-0.0494091	0.325329	0.716765	0.920902	ENSG00000083828.16	chr19	+	2073	2	full-splice_match	ZNF586	ENST00000396150.4	1977	2	-27	-69	-1	-1	alternative_3end	canonical	5	1.07246	0.030381	6	1.19082	0.075845	2	0.412925	-0.384128	3	0.580413	-0.236263	5	0.990601	-0.004101	1	0.200843	-0.697143	3	0.633054	-0.198559	3	0.825578	-0.083242	FALSE	C	20	CAAGTGCTTTTCTCATACTT
PB.23500.29	16.2614	0.141769	0.285717	0.438668	0.793181	ENSG00000196967.11	chr19	-	617	3	full-splice_match	ZNF585A	ENST00000588354.1	596	3	-25	4	7	-4	reference_match	canonical	11	2.35941	0.372804	8	1.58776	0.200784	17	3.50987	0.545291	26	5.03024	0.701589	13	2.57556	0.410872	16	3.21349	0.506977	17	3.5873	0.554768	22	6.05424	0.782059	FALSE	C	35	AAAAGGATGAATTTCTTTTT
PB.23500.20	6.9741	0.0962343	0.307908	0.565546	0.860333	ENSG00000196967.11	chr19	-	3086	5	full-splice_match	ZNF585A	ENST00000292841.10	8572	5	-12	5498	-12	-28	alternative_3end	canonical	8	1.71594	0.234501	6	1.19082	0.075845	7	1.44524	0.15994	6	1.16082	0.064767	10	1.9812	0.296929	4	0.803372	-0.095083	13	2.74323	0.438263	4	1.10077	0.041697	FALSE	C	85	AAAAAAAAAAAGAAAAAACC
PB.24131.8	4.34841	0.23384	0.396198	0.170359	0.531424	ENSG00000171574.18	chr19	+	1760	3	full-splice_match	ZNF584	ENST00000596921.5	591	3	34	-1203	-33	-1	alternative_3end	canonical	2	0.428984	-0.367559	6	1.19082	0.075845	3	0.619388	-0.208037	2	0.386942	-0.412354	4	0.792481	-0.101011	8	1.60675	0.205947	8	1.68814	0.227409	3	0.825578	-0.083242	FALSE	C	25	TAAAATTTTTTTTTTATTTT
PB.24131.17	12.2275	-0.162626	0.299163	0.377318	0.749202	ENSG00000171574.18	chr19	+	2205	4	full-splice_match	ZNF584	ENST00000593920.5	2187	4	-17	-1	-3	1	reference_match	canonical	11	2.35941	0.372804	9	1.78622	0.251936	15	3.09694	0.490933	25	4.83677	0.684556	16	3.16992	0.501049	9	1.80759	0.257099	8	1.68814	0.227409	9	2.47673	0.393879	FALSE	C	30	TTTAAGCCGCTTAAAATTTT
PB.24131.21	10.5313	0.115001	0.299125	0.514216	0.834657	ENSG00000171574.18	chr19	+	2255	4	novel_in_catalog	ZNF584	novel	1042	5	NA	NA	-1	-1	combination_of_known_junctions	canonical	5	1.07246	0.030381	8	1.58776	0.200784	20	4.12925	0.615872	8	1.54777	0.189706	17	3.36804	0.527378	13	2.61096	0.4168	14	2.95425	0.470447	4	1.10077	0.041697	FALSE	C	25	TAAAATTTTTTTTTTATTTT
PB.24131.15	6.10483	0.0871042	0.31995	0.573972	0.864066	ENSG00000171574.18	chr19	+	2282	4	full-splice_match	ZNF584	ENST00000306910.9	2308	4	22	4	-3	0	reference_match	canonical	0	0	NA	10	1.98469	0.297694	9	1.85817	0.269084	4	0.773883	-0.111324	5	0.990601	-0.004101	6	1.20506	0.081008	7	1.47713	0.169417	8	2.20154	0.342727	FALSE	C	25	AAAATTTTTTTTTTATTTTT
PB.24131.34	4.53974	-0.023193	0.318686	0.867451	0.968196	ENSG00000171574.18	chr19	+	1580	2	incomplete-splice_match	ZNF584	ENST00000593920.5	2187	4	6883	-4	-44	4	3prime_fragment	canonical	1	0.214492	-0.668589	7	1.38929	0.142792	8	1.6517	0.217932	4	0.773883	-0.111324	2	0.39624	-0.402041	5	1.00422	0.001827	2	0.422036	-0.374651	7	1.92635	0.284735	FALSE	C	30	AAGCCGCTTAAAATTTTTTT
PB.24131.20	16.1105	0.0132851	0.262516	0.9412	0.986915	ENSG00000171574.18	chr19	+	2130	3	novel_in_catalog	ZNF584	novel	2308	4	NA	NA	-3	-1	combination_of_known_junctions	canonical	25	5.3623	0.729351	17	3.37398	0.528143	10	2.06463	0.314842	16	3.09553	0.490736	11	2.17932	0.338321	15	3.01265	0.478948	18	3.79832	0.579592	18	4.95347	0.694909	FALSE	C	25	TAAAATTTTTTTTTTATTTT
PB.24131.25	3.68818	0.00345904	0.31774	0.98161	0.996213	ENSG00000171574.18	chr19	+	2160	4	novel_in_catalog	ZNF584	novel	1042	5	NA	NA	8	4	combination_of_known_junctions	canonical	5	1.07246	0.030381	6	1.19082	0.075845	2	0.412925	-0.384128	3	0.580413	-0.236263	6	1.18872	0.07508	3	0.602529	-0.220022	4	0.844072	-0.073621	2	0.550385	-0.259333	FALSE	C	30	AAGCCGCTTAAAATTTTTTT
PB.24032.20	5.15582	-0.129572	0.330784	0.420052	0.780274	ENSG00000198440.9	chr19	+	2131	5	full-splice_match	ZNF583	ENST00000333201.13	4916	5	1	2784	1	-451	alternative_3end	canonical	8	1.71594	0.234501	5	0.992347	-0.003336	9	1.85817	0.269084	4	0.773883	-0.111324	7	1.38684	0.142027	3	0.602529	-0.220022	4	0.844072	-0.073621	3	0.825578	-0.083242	FALSE	C	25	ATCCCATGGTTTTTAAGTTA
PB.24031.74	7.45292	0.199342	0.338194	0.275701	0.660476	ENSG00000018869.18	chr19	-	3059	5	full-splice_match	ZNF582	ENST00000586929.6	3061	5	0	2	0	-1	reference_match	canonical	3	0.643476	-0.191467	6	1.19082	0.075845	9	1.85817	0.269084	8	1.54777	0.189706	9	1.78308	0.251171	8	1.60675	0.205947	11	2.3212	0.365712	7	1.92635	0.284735	FALSE	C	20	TAGTTTTAGTTGGATATTTT
PB.24031.80	6.70617	0.163291	0.326967	0.353027	0.730626	ENSG00000018869.18	chr19	-	935	5	full-splice_match	ZNF582	ENST00000587778.5	733	5	-202	0	4	0	alternative_5end	canonical	7	1.50144	0.176509	7	1.38929	0.142792	6	1.23878	0.092993	4	0.773883	-0.111324	9	1.78308	0.251171	8	1.60675	0.205947	8	1.68814	0.227409	6	1.65115	0.217788	FALSE	C	45	AAAAGGAACTCCTTATTAAT
PB.24015.29	9.55355	1.20845	0.551353	0.00186651	0.0276141	ENSG00000171425.10	chr19	+	1260	2	novel_not_in_catalog	ZNF581	novel	1100	2	NA	NA	27	0	at_least_one_novel_splicesite	canonical	5	1.07246	0.030381	6	1.19082	0.075845	2	0.412925	-0.384128	8	1.54777	0.189706	10	1.9812	0.296929	17	3.41433	0.533306	18	3.79832	0.579592	11	3.02712	0.481029	FALSE	C	15	AGCACTCGAGGTTTGTTTTT
PB.24015.26	12.3962	0.309444	0.348929	0.137873	0.478048	ENSG00000171425.10	chr19	+	1197	2	full-splice_match	ZNF581	ENST00000270451.6	1197	2	-1	1	-1	0	reference_match	canonical	7	1.50144	0.176509	13	2.5801	0.411637	7	1.44524	0.15994	15	2.90206	0.462707	13	2.57556	0.410872	12	2.41012	0.382038	18	3.79832	0.579592	15	4.12789	0.615728	FALSE	C	15	AGCACTCGAGGTTTGTTTTT
PB.24015.25	35.8165	0.226331	0.227615	0.20782	0.584899	ENSG00000171425.10	chr19	+	1259	2	full-splice_match	ZNF581	ENST00000270451.6	1197	2	-63	1	-63	0	alternative_5end	canonical	27	5.79129	0.762775	33	6.54949	0.816208	30	6.19388	0.791963	48	9.2866	0.967857	42	8.32105	0.920178	42	8.43541	0.926106	45	9.49581	0.977532	29	7.98058	0.902035	FALSE	C	15	AGCACTCGAGGTTTGTTTTT
PB.24015.28	8.57544	-0.0449211	0.286936	0.79144	0.946166	ENSG00000171425.10	chr19	+	1112	2	full-splice_match	ZNF581	ENST00000588537.1	1100	2	-13	1	-13	-1	reference_match	canonical	11	2.35941	0.372804	9	1.78622	0.251936	7	1.44524	0.15994	12	2.32165	0.365797	8	1.58496	0.200019	9	1.80759	0.257099	12	2.53221	0.4035	4	1.10077	0.041697	FALSE	C	15	TGAGCACTCGAGGTTTGTTT
PB.24015.6	62.2778	0.164952	0.182089	0.292144	0.675736	ENSG00000213015.9	chr19	+	1205	2	full-splice_match	ZNF580	ENST00000325333.10	1156	2	-50	1	-33	0	reference_match	canonical	67	14.371	1.15749	56	11.1143	1.04588	66	13.6265	1.13439	60	11.6083	1.06477	78	15.4534	1.18902	72	14.4607	1.16019	65	13.7162	1.13723	50	13.7596	1.13861	FALSE	C	10	ATTTTCAGGCTCTTCCTTGC
PB.24015.12	47.3901	-0.00868096	0.194768	0.956447	0.990517	ENSG00000213015.9	chr19	+	1102	2	full-splice_match	ZNF580	ENST00000325333.10	1156	2	53	1	53	0	alternative_5end	canonical	54	11.5826	1.0638	54	10.7173	1.03009	49	10.1167	1.00504	50	9.67354	0.985586	65	12.8778	1.10984	59	11.8497	1.07371	41	8.65173	0.937103	26	7.15501	0.85461	FALSE	C	10	ATTTTCAGGCTCTTCCTTGC
PB.23669.57	63.6133	-0.223902	0.191117	0.166047	0.52518	ENSG00000124444.16	chr19	+	952	3	full-splice_match	ZNF576	ENST00000336564.5	2576	3	33	1591	13	41	alternative_3end	canonical	65	13.942	1.14433	72	14.2898	1.15503	76	15.6912	1.19565	89	17.2189	1.23601	59	11.6891	1.06778	52	10.4438	1.01886	63	13.2941	1.12366	50	13.7596	1.13861	FALSE	C	20	AGATTGTGCCATCACCCTTC
PB.23669.48	6.06836	-0.248594	0.376937	0.184188	0.55229	ENSG00000124444.16	chr19	+	1429	3	full-splice_match	ZNF576	ENST00000391965.6	1468	3	37	2	22	-2	reference_match	canonical	9	1.93043	0.285654	6	1.19082	0.075845	8	1.6517	0.217932	10	1.93471	0.286616	6	1.18872	0.07508	4	0.803372	-0.095083	5	1.05509	0.023289	3	0.825578	-0.083242	FALSE	C	10	GAGCTCTGGCTTTTGAGTGG
PB.23669.56	65.6354	-0.0500255	0.180319	0.745978	0.930968	ENSG00000124444.16	chr19	+	1434	3	full-splice_match	ZNF576	ENST00000336564.5	2576	3	-12	1154	8	-1	alternative_3end	canonical	82	17.5884	1.24523	73	14.4883	1.16102	63	13.0072	1.11418	71	13.7364	1.13787	66	13.0759	1.11647	69	13.8582	1.14171	56	11.817	1.07251	59	16.2364	1.21049	FALSE	C	10	AGCTCTGGCTTTTGAGTGGG
PB.23669.62	19.5771	0.0162649	0.238317	0.927793	0.983781	ENSG00000124444.16	chr19	+	2614	3	full-splice_match	ZNF576	ENST00000336564.5	2576	3	-7	-31	-7	31	reference_match	canonical	21	4.50433	0.653631	21	4.16786	0.619913	22	4.54218	0.657264	20	3.86942	0.587646	26	5.15112	0.711902	19	3.81602	0.58161	21	4.43138	0.646539	13	3.5775	0.55358	FALSE	C	25	TTTATACTCATTCACTTATG
PB.23667.13	11.1156	-1.11516	0.600093	0.00371171	0.0460893	ENSG00000176472.11	chr19	+	1501	4	full-splice_match	ZNF575	ENST00000314228.10	1666	4	208	-43	-17	0	alternative_5end	canonical	21	4.50433	0.653631	30	5.95408	0.774815	8	1.6517	0.217932	12	2.32165	0.365797	2	0.39624	-0.402041	4	0.803372	-0.095083	10	2.11018	0.324319	6	1.65115	0.217788	FALSE	C	60	AAAAAAAAGCATAGTGTTAA
PB.23640.2	149.689	0.105924	0.139756	0.409491	0.772501	ENSG00000105732.13	chr19	+	3127	2	full-splice_match	ZNF574	ENST00000359044.5	3087	2	-41	1	-41	-1	reference_match	canonical	155	33.2463	1.52174	162	32.1521	1.50721	154	31.7953	1.50236	148	28.6337	1.45688	176	34.8691	1.54244	162	32.5366	1.51237	159	33.5518	1.52572	120	33.0231	1.51882	FALSE	C	25	AGTGTGTAGAGTGGAATTTG
PB.23640.14	10.3364	-0.105873	0.286039	0.552283	0.854011	ENSG00000105732.13	chr19	+	3003	2	full-splice_match	ZNF574	ENST00000359044.5	3087	2	83	1	83	-1	alternative_5end	canonical	13	2.7884	0.445355	12	2.38163	0.376875	13	2.68402	0.428785	11	2.12818	0.328008	15	2.9718	0.47302	8	1.60675	0.205947	10	2.11018	0.324319	5	1.37596	0.138607	FALSE	C	25	AGTGTGTAGAGTGGAATTTG
PB.23531.11	4.31222	0.0584738	0.318373	0.694474	0.911881	ENSG00000189144.15	chr19	-	2260	5	full-splice_match	ZNF573	ENST00000536220.7	2253	5	-10	3	-10	-3	reference_match	canonical	6	1.28695	0.109563	3	0.595408	-0.225185	4	0.825851	-0.083098	4	0.773883	-0.111324	8	1.58496	0.200019	6	1.20506	0.081008	2	0.422036	-0.374651	3	0.825578	-0.083242	FALSE	C	95	AAGAAAAAAAAAAAAAAAAA
PB.12309.1	4.11427	0.0382855	0.317365	0.793741	0.946697	ENSG00000180938.6	chr8	+	3238	3	full-splice_match	ZNF572	ENST00000319286.6	3278	3	51	-11	51	11	alternative_5end	canonical	4	0.857968	-0.066529	4	0.793878	-0.100246	3	0.619388	-0.208037	6	1.16082	0.064767	6	1.18872	0.07508	3	0.602529	-0.220022	8	1.68814	0.227409	1	0.275193	-0.560363	FALSE	C	20	ATTTGGGGGAAATTTTCTGC
PB.23521.8	4.41115	-0.128441	0.339187	0.400027	0.765457	ENSG00000267470.6	chr19	+	2443	3	full-splice_match	ZNF571-AS1	ENST00000586013.5	477	3	5	-1971	0	-3	alternative_3end	canonical	2	0.428984	-0.367559	5	0.992347	-0.003336	6	1.23878	0.092993	10	1.93471	0.286616	3	0.59436	-0.22595	6	1.20506	0.081008	2	0.422036	-0.374651	3	0.825578	-0.083242	FALSE	C	20	AAAGTCTGGATTTGTTTTTT
PB.23520.38	6.25279	-0.058994	0.303291	0.715466	0.920278	ENSG00000180479.14	chr19	-	2265	4	full-splice_match	ZNF571	ENST00000451802.7	2289	4	23	1	-8	-1	reference_match	canonical	5	1.07246	0.030381	8	1.58776	0.200784	7	1.44524	0.15994	9	1.74124	0.240858	7	1.38684	0.142027	8	1.60675	0.205947	3	0.633054	-0.198559	5	1.37596	0.138607	FALSE	C	25	CGATAGCATCTGATATTTGT
PB.22795.6	25.0233	0.540449	0.306527	0.0170469	0.134368	ENSG00000171970.14	chr19	+	1937	4	full-splice_match	ZNF57	ENST00000306908.10	1970	4	29	4	29	-4	reference_match	canonical	23	4.93332	0.693139	18	3.57245	0.552966	20	4.12925	0.615872	20	3.86942	0.587646	28	5.54736	0.744087	28	5.62361	0.750015	37	7.80766	0.892521	28	7.70539	0.886795	FALSE	C	40	AAAATAATTCTCTAAGTCCT
PB.22795.2	17.9147	0.0176984	0.244863	0.921725	0.982455	ENSG00000171970.14	chr19	+	1991	4	full-splice_match	ZNF57	ENST00000306908.10	1970	4	-25	4	-25	-4	reference_match	canonical	18	3.86086	0.586684	19	3.77092	0.576447	22	4.54218	0.657264	18	3.48248	0.541888	20	3.9624	0.597959	25	5.02108	0.700797	18	3.79832	0.579592	10	2.75193	0.439637	FALSE	C	40	AAAATAATTCTCTAAGTCCT
PB.23513.12	4.12004	1.6104	0.928378	0.00416617	0.050082	ENSG00000196437.12	chr19	-	3887	6	novel_in_catalog	ZNF569	novel	4066	6	NA	NA	0	-4	combination_of_known_junctions	canonical	2	0.428984	-0.367559	2	0.396939	-0.401276	2	0.412925	-0.384128	0	0	NA	6	1.18872	0.07508	8	1.60675	0.205947	8	1.68814	0.227409	5	1.37596	0.138607	FALSE	C	40	CAAATATGACAGTGGTGACA
PB.23513.56	6.30759	0.113522	0.314713	0.498552	0.827348	ENSG00000196437.12	chr19	-	3821	6	full-splice_match	ZNF569	ENST00000316950.11	4066	6	241	4	5	-4	alternative_5end	canonical	4	0.857968	-0.066529	5	0.992347	-0.003336	9	1.85817	0.269084	6	1.16082	0.064767	9	1.78308	0.251171	8	1.60675	0.205947	9	1.89916	0.278562	3	0.825578	-0.083242	FALSE	C	40	CAAATATGACAGTGGTGACA
PB.23513.9	5.86899	-0.03326	0.309516	0.82607	0.95686	ENSG00000196437.12	chr19	-	4079	6	full-splice_match	ZNF569	ENST00000316950.11	4066	6	0	-13	0	11	reference_match	canonical	5	1.07246	0.030381	5	0.992347	-0.003336	11	2.27109	0.356234	5	0.967354	-0.014414	1	0.19812	-0.703071	7	1.4059	0.147955	6	1.26611	0.10247	7	1.92635	0.284735	FALSE	C	35	ACAAATCTGGTTGTCCAAAT
PB.23494.11	6.52819	0.165859	0.343803	0.319397	0.701839	ENSG00000198453.14	chr19	+	1698	7	full-splice_match	ZNF568	ENST00000333987.12	4096	7	18	2380	7	-582	alternative_3end	canonical	7	1.50144	0.176509	6	1.19082	0.075845	6	1.23878	0.092993	3	0.580413	-0.236263	12	2.37744	0.37611	7	1.4059	0.147955	1	0.211018	-0.675681	10	2.75193	0.439637	FALSE	C	35	AATGCTCAGTATTTATTATA
PB.23481.9	19.3823	0.253567	0.279728	0.195178	0.568416	ENSG00000189042.14	chr19	+	2726	5	novel_in_catalog	ZNF567	novel	2802	6	NA	NA	0	-1	combination_of_known_junctions	canonical	17	3.64637	0.56186	13	2.5801	0.411637	20	4.12925	0.615872	21	4.06289	0.608835	22	4.35864	0.639351	20	4.01686	0.603887	26	5.48646	0.739293	19	5.22866	0.71839	FALSE	C	15	ATATCATGTGTGTGTTTGCG
PB.23481.27	7.82407	0.180163	0.331137	0.315932	0.698727	ENSG00000189042.14	chr19	+	2756	5	novel_in_catalog	ZNF567	novel	2825	6	NA	NA	-8	0	combination_of_known_splicesites	canonical	2	0.428984	-0.367559	12	2.38163	0.376875	9	1.85817	0.269084	5	0.967354	-0.014414	11	2.17932	0.338321	11	2.20927	0.34425	9	1.89916	0.278562	6	1.65115	0.217788	FALSE	C	35	AAATATTCTTGTTTATATCA
PB.23481.15	17.7236	0.104653	0.269083	0.564183	0.859936	ENSG00000189042.14	chr19	+	2801	6	full-splice_match	ZNF567	ENST00000682579.1	2802	6	0	1	0	-1	reference_match	canonical	17	3.64637	0.56186	27	5.35867	0.729057	16	3.3034	0.518962	11	2.12818	0.328008	17	3.36804	0.527378	15	3.01265	0.478948	33	6.96359	0.842833	11	3.02712	0.481029	FALSE	C	15	ATATCATGTGTGTGTTTGCG
PB.23481.37	11.521	0.0851866	0.27716	0.632465	0.889282	ENSG00000189042.14	chr19	+	2823	6	novel_in_catalog	ZNF567	novel	2825	6	NA	NA	0	0	combination_of_known_splicesites	canonical	13	2.7884	0.445355	10	1.98469	0.297694	11	2.27109	0.356234	12	2.32165	0.365797	14	2.77368	0.443057	14	2.8118	0.448985	8	1.68814	0.227409	12	3.30231	0.518818	FALSE	C	35	AAATATTCTTGTTTATATCA
PB.23470.63	5.72214	0.3113	0.449249	0.103665	0.410036	ENSG00000186017.16	chr19	-	1825	5	full-splice_match	ZNF566	ENST00000427002.2	5229	5	18	3386	0	-3386	alternative_3end	canonical	4	0.857968	-0.066529	5	0.992347	-0.003336	3	0.619388	-0.208037	4	0.773883	-0.111324	1	0.19812	-0.703071	10	2.00843	0.302857	13	2.74323	0.438263	6	1.65115	0.217788	FALSE	C	25	AGAAGTGACCTCTTTATTTT
PB.23470.59	4.7554	0.0460962	0.313832	0.760586	0.935846	ENSG00000186017.16	chr19	-	1957	5	full-splice_match	ZNF566	ENST00000452939.7	5250	5	27	3266	3	-3266	alternative_3end	canonical	5	1.07246	0.030381	3	0.595408	-0.225185	8	1.6517	0.217932	3	0.580413	-0.236263	4	0.792481	-0.101011	8	1.60675	0.205947	4	0.844072	-0.073621	4	1.10077	0.041697	FALSE	C	5	TTCATGGTGTTTTGTTGTGT
PB.23053.61	22.634	0.243964	0.266942	0.204986	0.581278	ENSG00000249709.8	chr19	-	2558	4	full-splice_match	ZNF564	ENST00000339282.12	2885	4	-26	353	-26	-353	alternative_3end	canonical	25	5.3623	0.729351	18	3.57245	0.552966	20	4.12925	0.615872	21	4.06289	0.608835	21	4.16052	0.619148	26	5.22192	0.71783	34	7.17461	0.855798	20	5.50385	0.740667	FALSE	C	35	AATTAAGCTTTCCAATTTAT
PB.23053.62	10.7682	0.24477	0.324901	0.214494	0.593181	ENSG00000249709.8	chr19	-	2504	4	full-splice_match	ZNF564	ENST00000339282.12	2885	4	28	353	13	-353	alternative_3end	canonical	9	1.93043	0.285654	11	2.18316	0.339086	9	1.85817	0.269084	9	1.74124	0.240858	16	3.16992	0.501049	12	2.41012	0.382038	11	2.3212	0.365712	11	3.02712	0.481029	FALSE	C	35	AATTAAGCTTTCCAATTTAT
PB.22967.157	3.57562	-0.0757723	0.327541	0.596331	0.874268	ENSG00000171466.10	chr19	-	1806	6	full-splice_match	ZNF562	ENST00000453372.7	12639	6	23	10810	3	96	alternative_3end	canonical	3	0.643476	-0.191467	5	0.992347	-0.003336	5	1.03231	0.013812	5	0.967354	-0.014414	5	0.990601	-0.004101	4	0.803372	-0.095083	4	0.844072	-0.073621	0	0	NA	FALSE	C	30	AACATCATGGTTACCTGAGT
PB.22970.7	6.80236	0.455095	0.522172	0.0566255	0.287761	ENSG00000267106.9	chr19	+	1624	3	full-splice_match	ZNF561-AS1	ENST00000585797.6	2341	3	30	687	0	3	alternative_3end	canonical	5	1.07246	0.030381	4	0.793878	-0.100246	6	1.23878	0.092993	4	0.773883	-0.111324	16	3.16992	0.501049	5	1.00422	0.001827	10	2.11018	0.324319	6	1.65115	0.217788	FALSE	C	5	TCTTTTGAGTGCTGGTCTCT
PB.22970.13	4.10195	-0.250292	0.41139	0.14682	0.493657	ENSG00000267106.9	chr19	+	803	4	full-splice_match	ZNF561-AS1	ENST00000587536.6	2413	4	28	1582	-2	19	alternative_3end	canonical	9	1.93043	0.285654	6	1.19082	0.075845	4	0.825851	-0.083098	5	0.967354	-0.014414	5	0.990601	-0.004101	3	0.602529	-0.220022	2	0.422036	-0.374651	1	0.275193	-0.560363	FALSE	C	50	TACATATACTATAACCAACA
PB.22970.12	8.19562	0.0565483	0.307612	0.722461	0.922941	ENSG00000267106.9	chr19	+	727	3	full-splice_match	ZNF561-AS1	ENST00000585797.6	2341	3	33	1581	-2	20	alternative_3end	canonical	2	0.428984	-0.367559	3	0.595408	-0.225185	9	1.85817	0.269084	19	3.67595	0.565369	12	2.37744	0.37611	4	0.803372	-0.095083	9	1.89916	0.278562	9	2.47673	0.393879	FALSE	C	55	ACATATACTATAACCAACAA
PB.22967.12	3.17732	1.66583	1.15983	0.00692959	0.0723062	ENSG00000171469.11	chr19	-	4372	5	full-splice_match	ZNF561	ENST00000465974.5	625	5	27	-3774	0	-3	alternative_3end	canonical	0	0	NA	2	0.396939	-0.401276	0	0	NA	2	0.386942	-0.412354	5	0.990601	-0.004101	7	1.4059	0.147955	7	1.47713	0.169417	3	0.825578	-0.083242	FALSE	C	30	AAATGATGTGGTGATGCATG
PB.22967.9	8.64336	0.0973917	0.300028	0.572357	0.863291	ENSG00000171469.11	chr19	-	4499	6	full-splice_match	ZNF561	ENST00000302851.8	4529	6	27	3	0	-3	reference_match	canonical	10	2.14492	0.331411	9	1.78622	0.251936	11	2.27109	0.356234	4	0.773883	-0.111324	15	2.9718	0.47302	8	1.60675	0.205947	13	2.74323	0.438263	3	0.825578	-0.083242	FALSE	C	30	AAATGATGTGGTGATGCATG
PB.22967.96	7.18128	-0.0524487	0.297624	0.750293	0.932302	ENSG00000171469.11	chr19	-	1800	6	full-splice_match	ZNF561	ENST00000302851.8	4529	6	5	2724	3	-297	alternative_3end	canonical	6	1.28695	0.109563	10	1.98469	0.297694	10	2.06463	0.314842	7	1.3543	0.131714	4	0.792481	-0.101011	11	2.20927	0.34425	8	1.68814	0.227409	4	1.10077	0.041697	FALSE	C	25	AACATCATGGTTGCCTGAGT
PB.22967.59	5.77922	-0.0380041	0.308237	0.804657	0.94983	ENSG00000171469.11	chr19	-	3367	6	full-splice_match	ZNF561	ENST00000302851.8	4529	6	27	1135	0	-1135	alternative_3end	canonical	5	1.07246	0.030381	2	0.396939	-0.401276	8	1.6517	0.217932	11	2.12818	0.328008	4	0.792481	-0.101011	5	1.00422	0.001827	6	1.26611	0.10247	6	1.65115	0.217788	FALSE	C	50	AAAAACAAATTTATATTCTC
PB.22912.12	5.28998	-0.0526018	0.315325	0.723545	0.92342	ENSG00000130544.12	chr19	+	1479	8	full-splice_match	ZNF557	ENST00000252840.11	5759	8	2	4278	0	-4278	alternative_3end	canonical	5	1.07246	0.030381	4	0.793878	-0.100246	9	1.85817	0.269084	6	1.16082	0.064767	5	0.990601	-0.004101	4	0.803372	-0.095083	1	0.211018	-0.675681	8	2.20154	0.342727	FALSE	C	30	ACAAGTAACTCCTACCTTTC
PB.22792.4	11.0684	0.0723449	0.283988	0.680352	0.906314	ENSG00000186300.12	chr19	+	2142	4	full-splice_match	ZNF555	ENST00000334241.9	8504	4	0	6362	0	-100	alternative_3end	canonical	17	3.64637	0.56186	6	1.19082	0.075845	9	1.85817	0.269084	13	2.51512	0.400559	19	3.76428	0.575682	15	3.01265	0.478948	8	1.68814	0.227409	6	1.65115	0.217788	FALSE	C	20	GAGTGTTTTGGACTCATGGA
PB.22791.3	6.60543	0.378698	0.48627	0.0761368	0.344106	ENSG00000172006.12	chr19	+	2723	5	full-splice_match	ZNF554	ENST00000317243.10	3704	5	18	963	18	0	alternative_3end	canonical	6	1.28695	0.109563	3	0.595408	-0.225185	6	1.23878	0.092993	3	0.580413	-0.236263	4	0.792481	-0.101011	10	2.00843	0.302857	7	1.47713	0.169417	12	3.30231	0.518818	FALSE	C	10	ACTTCTGTGTCTTTACTTTT
PB.22791.4	8.8162	0.280142	0.37452	0.159958	0.5153	ENSG00000172006.12	chr19	+	1947	5	full-splice_match	ZNF554	ENST00000317243.10	3704	5	18	1739	18	-475	alternative_3end	canonical	6	1.28695	0.109563	9	1.78622	0.251936	11	2.27109	0.356234	3	0.580413	-0.236263	15	2.9718	0.47302	7	1.4059	0.147955	16	3.37629	0.528439	6	1.65115	0.217788	FALSE	C	10	CATTTTTGTATTTTGTTGTT
PB.24096.3	4.57203	-0.14162	0.340148	0.372441	0.745365	ENSG00000178935.5	chr19	-	2350	3	full-splice_match	ZNF552	ENST00000391701.1	2352	3	0	2	0	-2	reference_match	canonical	8	1.71594	0.234501	6	1.19082	0.075845	5	1.03231	0.013812	5	0.967354	-0.014414	4	0.792481	-0.101011	7	1.4059	0.147955	3	0.633054	-0.198559	1	0.275193	-0.560363	FALSE	C	10	AATCCCTGGGTGCTCTCCTG
PB.24096.11	5.47959	-0.00620072	0.306636	0.96671	0.993053	ENSG00000178935.5	chr19	-	1846	3	full-splice_match	ZNF552	ENST00000391701.1	2352	3	0	506	0	321	alternative_3end	canonical	7	1.50144	0.176509	5	0.992347	-0.003336	8	1.6517	0.217932	4	0.773883	-0.111324	7	1.38684	0.142027	3	0.602529	-0.220022	10	2.11018	0.324319	2	0.550385	-0.259333	FALSE	C	30	TAGGATAAGTCTTGAATTTT
PB.24084.7	6.91275	0.0559834	0.297646	0.736845	0.928258	ENSG00000251369.9	chr19	-	3353	5	full-splice_match	ZNF550	ENST00000457177.5	3376	5	19	4	16	0	reference_match	canonical	6	1.28695	0.109563	7	1.38929	0.142792	9	1.85817	0.269084	6	1.16082	0.064767	9	1.78308	0.251171	9	1.80759	0.257099	5	1.05509	0.023289	6	1.65115	0.217788	FALSE	C	25	AATATTTTTGACTTGTTAGG
PB.24085.10	6.15133	0.151232	0.330443	0.373485	0.746295	ENSG00000121406.9	chr19	+	4003	4	full-splice_match	ZNF549	ENST00000376233.8	4090	4	85	2	15	-2	alternative_5end	canonical	5	1.07246	0.030381	4	0.793878	-0.100246	8	1.6517	0.217932	5	0.967354	-0.014414	13	2.57556	0.410872	6	1.20506	0.081008	5	1.05509	0.023289	5	1.37596	0.138607	FALSE	C	25	GATGAAGTCTAATTTGTCTG
PB.24073.18	3.65252	-0.892831	1.15535	0.0173544	0.135773	ENSG00000188785.12	chr19	+	3532	4	full-splice_match	ZNF548	ENST00000336128.12	4987	4	133	1322	-18	-1322	alternative_3end5end	canonical	7	1.50144	0.176509	7	1.38929	0.142792	6	1.23878	0.092993	5	0.967354	-0.014414	1	0.19812	-0.703071	2	0.401686	-0.396113	2	0.422036	-0.374651	1	0.275193	-0.560363	FALSE	C	30	AATGCCAAGCATTTTCCCTA
PB.24073.22	9.19312	0.685201	0.571449	0.0212019	0.155574	ENSG00000188785.12	chr19	+	1793	4	full-splice_match	ZNF548	ENST00000336128.12	4987	4	138	3056	-13	1118	alternative_3end5end	canonical	9	1.93043	0.285654	6	1.19082	0.075845	6	1.23878	0.092993	3	0.580413	-0.236263	17	3.36804	0.527378	12	2.41012	0.382038	6	1.26611	0.10247	14	3.8527	0.585765	FALSE	C	40	AACTAATCTCCAGAACATTT
PB.24073.14	4.49484	-0.0374727	0.318521	0.794061	0.946734	ENSG00000188785.12	chr19	+	3265	4	full-splice_match	ZNF548	ENST00000336128.12	4987	4	147	1575	-4	-1575	alternative_3end5end	canonical	2	0.428984	-0.367559	2	0.396939	-0.401276	5	1.03231	0.013812	12	2.32165	0.365797	5	0.990601	-0.004101	3	0.602529	-0.220022	7	1.47713	0.169417	2	0.550385	-0.259333	FALSE	C	35	ATTTACATTGTATTAGAAGT
PB.24073.20	10.2431	-0.0302031	0.278856	0.860625	0.966444	ENSG00000188785.12	chr19	+	2997	4	full-splice_match	ZNF548	ENST00000336128.12	4987	4	133	1857	-18	-1857	alternative_3end5end	canonical	14	3.00289	0.477539	12	2.38163	0.376875	12	2.47755	0.394023	8	1.54777	0.189706	15	2.9718	0.47302	12	2.41012	0.382038	11	2.3212	0.365712	3	0.825578	-0.083242	FALSE	C	20	TACCTCCCAGTCCATAGGTT
PB.24071.9	13.7876	-0.12312	0.272857	0.499077	0.82749	ENSG00000152433.15	chr19	+	1675	4	full-splice_match	ZNF547	ENST00000282282.4	2754	4	-22	1101	-22	1047	alternative_3end	canonical	16	3.43187	0.535531	13	2.5801	0.411637	19	3.92279	0.593595	17	3.289	0.517065	15	2.9718	0.47302	17	3.41433	0.533306	9	1.89916	0.278562	9	2.47673	0.393879	FALSE	C	40	AACATGCAAGATTGTACTTA
PB.24071.23	6.47911	-0.0829786	0.306948	0.614004	0.881341	ENSG00000152433.15	chr19	+	1905	4	full-splice_match	ZNF547	ENST00000282282.4	2754	4	15	834	15	-834	alternative_3end	canonical	8	1.71594	0.234501	6	1.19082	0.075845	11	2.27109	0.356234	6	1.16082	0.064767	10	1.9812	0.296929	6	1.20506	0.081008	6	1.26611	0.10247	2	0.550385	-0.259333	FALSE	C	25	TAACTATTGTAATGTCTTGT
PB.24071.8	16.1063	-0.0503329	0.254405	0.776193	0.941033	ENSG00000152433.15	chr19	+	2068	4	full-splice_match	ZNF547	ENST00000282282.4	2754	4	-22	708	-22	-708	alternative_3end	canonical	16	3.43187	0.535531	24	4.76327	0.677905	15	3.09694	0.490933	17	3.289	0.517065	20	3.9624	0.597959	14	2.8118	0.448985	13	2.74323	0.438263	14	3.8527	0.585765	FALSE	C	15	ATTCTTCAGTCCCTGGCGAC
PB.24116.34	17.1234	0.328222	0.309417	0.115109	0.434691	ENSG00000198131.15	chr19	+	741	7	novel_not_in_catalog	ZNF544	novel	555	7	NA	NA	0	-2649	at_least_one_novel_splicesite	canonical	15	3.21738	0.507503	17	3.37398	0.528143	12	2.47755	0.394023	16	3.09553	0.490736	20	3.9624	0.597959	18	3.61517	0.558129	26	5.48646	0.739293	16	4.40308	0.643757	FALSE	C	15	ACCCCATTTGTGGTATGTTG
PB.24116.113	5.20548	0.246818	0.39044	0.171838	0.533884	ENSG00000198131.15	chr19	+	3577	7	novel_in_catalog	ZNF544	novel	3516	7	NA	NA	4	-4	combination_of_known_junctions	canonical	4	0.857968	-0.066529	4	0.793878	-0.100246	3	0.619388	-0.208037	5	0.967354	-0.014414	4	0.792481	-0.101011	9	1.80759	0.257099	7	1.47713	0.169417	6	1.65115	0.217788	FALSE	C	35	AAAATCCAGGAGTCTGCAGT
PB.24116.50	5.32735	0.194733	0.362654	0.246766	0.630443	ENSG00000198131.15	chr19	+	703	7	novel_not_in_catalog	ZNF544	novel	3587	7	NA	NA	-2	-2649	at_least_one_novel_splicesite	canonical	3	0.643476	-0.191467	3	0.595408	-0.225185	5	1.03231	0.013812	6	1.16082	0.064767	5	0.990601	-0.004101	3	0.602529	-0.220022	9	1.89916	0.278562	8	2.20154	0.342727	FALSE	C	15	ACCCCATTTGTGGTATGTTG
PB.24116.53	4.07553	0.165145	0.35834	0.286663	0.670574	ENSG00000198131.15	chr19	+	763	7	novel_in_catalog	ZNF544	novel	3587	7	NA	NA	4	-14	combination_of_known_junctions	canonical	5	1.07246	0.030381	1	0.198469	-0.702306	3	0.619388	-0.208037	4	0.773883	-0.111324	5	0.990601	-0.004101	3	0.602529	-0.220022	8	1.68814	0.227409	4	1.10077	0.041697	FALSE	C	55	AAAAAAGTTAAAAATTGTTG
PB.24116.79	4.95739	0.158535	0.343884	0.333066	0.713271	ENSG00000198131.15	chr19	+	3283	7	novel_in_catalog	ZNF544	novel	3705	8	NA	NA	-10	-4	combination_of_known_junctions	canonical	6	1.28695	0.109563	3	0.595408	-0.225185	4	0.825851	-0.083098	4	0.773883	-0.111324	5	0.990601	-0.004101	6	1.20506	0.081008	10	2.11018	0.324319	3	0.825578	-0.083242	FALSE	C	35	AAAATCCAGGAGTCTGCAGT
PB.24116.97	10.6612	0.175493	0.301536	0.347914	0.726469	ENSG00000198131.15	chr19	+	3550	7	full-splice_match	ZNF544	ENST00000596825.5	3516	7	-38	4	-2	-4	reference_match	canonical	9	1.93043	0.285654	9	1.78622	0.251936	11	2.27109	0.356234	11	2.12818	0.328008	15	2.9718	0.47302	17	3.41433	0.533306	10	2.11018	0.324319	7	1.92635	0.284735	FALSE	C	35	AAAATCCAGGAGTCTGCAGT
PB.24116.15	21.5344	-0.165516	0.251698	0.368198	0.742142	ENSG00000198131.15	chr19	+	3298	7	full-splice_match	ZNF544	ENST00000687789.1	3302	7	0	4	0	-4	reference_match	canonical	26	5.57679	0.746385	24	4.76327	0.677905	32	6.60681	0.819992	20	3.86942	0.587646	23	4.55676	0.658656	19	3.81602	0.58161	21	4.43138	0.646539	14	3.8527	0.585765	FALSE	C	35	AAAATCCAGGAGTCTGCAGT
PB.24116.30	11.9713	0.128499	0.286061	0.478715	0.817064	ENSG00000198131.15	chr19	+	839	7	novel_in_catalog	ZNF544	novel	555	7	NA	NA	0	18	combination_of_known_junctions	canonical	12	2.5739	0.410593	7	1.38929	0.142792	12	2.47755	0.394023	15	2.90206	0.462707	10	1.9812	0.296929	15	3.01265	0.478948	13	2.74323	0.438263	13	3.5775	0.55358	FALSE	C	40	AACATTTTTGAATGGAAATC
PB.24116.16	41.7834	-0.0531907	0.200342	0.746835	0.931251	ENSG00000198131.15	chr19	+	3263	7	full-splice_match	ZNF544	ENST00000599227.5	3587	7	320	4	0	-4	alternative_5end	canonical	58	12.4405	1.09484	42	8.33572	0.920943	43	8.8779	0.94831	42	8.12578	0.909865	46	9.11353	0.959687	42	8.43541	0.926106	43	9.07377	0.957788	30	8.25578	0.916758	FALSE	C	35	AAAATCCAGGAGTCTGCAGT
PB.24116.98	4.26308	0.0277181	0.322863	0.838153	0.960338	ENSG00000198131.15	chr19	+	1028	7	novel_not_in_catalog	ZNF544	novel	3516	7	NA	NA	-2	-2649	at_least_one_novel_splicesite	canonical	4	0.857968	-0.066529	8	1.58776	0.200784	1	0.206463	-0.685158	4	0.773883	-0.111324	2	0.39624	-0.402041	1	0.200843	-0.697143	5	1.05509	0.023289	8	2.20154	0.342727	FALSE	C	15	ACCCCATTTGTGGTATGTTG
PB.24028.13	3.3434	-0.195284	0.386583	0.188828	0.558906	ENSG00000240225.10	chr19	+	1979	6	full-splice_match	ZNF542P	ENST00000488113.5	1989	6	15	-5	-2	5	reference_match	canonical	5	1.07246	0.030381	5	0.992347	-0.003336	3	0.619388	-0.208037	6	1.16082	0.064767	1	0.19812	-0.703071	1	0.200843	-0.697143	2	0.422036	-0.374651	4	1.10077	0.041697	FALSE	C	15	TTCTTCGGGTGCATTTATGA
PB.24028.15	4.58752	0.188222	0.369937	0.236472	0.619293	ENSG00000240225.10	chr19	+	1658	5	full-splice_match	ZNF542P	ENST00000495307.5	3393	5	21	1714	6	142	alternative_3end	canonical	3	0.643476	-0.191467	4	0.793878	-0.100246	5	1.03231	0.013812	2	0.386942	-0.412354	1	0.19812	-0.703071	8	1.60675	0.205947	6	1.26611	0.10247	7	1.92635	0.284735	FALSE	C	20	ACTGTTGATATGTATTTTTT
PB.24028.9	12.2595	-0.0231379	0.267769	0.894553	0.975704	ENSG00000240225.10	chr19	+	1900	5	full-splice_match	ZNF542P	ENST00000495307.5	3393	5	-1	1494	1	-16	alternative_3end	canonical	14	3.00289	0.477539	8	1.58776	0.200784	17	3.50987	0.545291	15	2.90206	0.462707	15	2.9718	0.47302	13	2.61096	0.4168	12	2.53221	0.4035	8	2.20154	0.342727	FALSE	C	65	AAAAAAAAAAATTAGAGGTT
PB.23521.33	8.8862	0.261344	0.351611	0.186119	0.554979	ENSG00000171817.17	chr19	+	3188	5	full-splice_match	ZNF540	ENST00000316433.9	3191	5	6	-3	6	3	reference_match	canonical	6	1.28695	0.109563	8	1.58776	0.200784	10	2.06463	0.314842	6	1.16082	0.064767	12	2.37744	0.37611	10	2.00843	0.302857	10	2.11018	0.324319	10	2.75193	0.439637	FALSE	C	25	AGACCTCATTGCTTAAGTTC
PB.22575.81	4.01475	0.0569121	0.320545	0.697267	0.912937	ENSG00000074657.14	chr18	+	2057	2	full-splice_match	ZNF532	ENST00000590442.1	4024	2	1973	-6	1973	6	alternative_5end	canonical	4	0.857968	-0.066529	7	1.38929	0.142792	2	0.412925	-0.384128	3	0.580413	-0.236263	7	1.38684	0.142027	6	1.20506	0.081008	3	0.633054	-0.198559	2	0.550385	-0.259333	FALSE	C	25	GTGCTTCTGTGAGAGAATTA
PB.23512.3	6.39519	0.114346	0.315559	0.493949	0.825331	ENSG00000189164.15	chr19	+	2919	5	full-splice_match	ZNF527	ENST00000436120.7	5186	5	60	2207	0	-2035	alternative_3end5end	canonical	8	1.71594	0.234501	4	0.793878	-0.100246	7	1.44524	0.15994	5	0.967354	-0.014414	11	2.17932	0.338321	9	1.80759	0.257099	4	0.844072	-0.073621	5	1.37596	0.138607	FALSE	C	30	ACGTGGCATAATTATTTATC
PB.23512.8	9.21595	-0.0435104	0.288509	0.795845	0.947053	ENSG00000189164.15	chr19	+	1160	5	full-splice_match	ZNF527	ENST00000483919.5	1142	5	27	-45	5	45	reference_match	canonical	9	1.93043	0.285654	5	0.992347	-0.003336	17	3.50987	0.545291	10	1.93471	0.286616	8	1.58496	0.200019	8	1.60675	0.205947	9	1.89916	0.278562	9	2.47673	0.393879	FALSE	C	10	TATTTTTTTGCTTTGTTGCA
PB.23643.1	39.057	0.0767469	0.208464	0.650546	0.896281	ENSG00000167625.11	chr19	+	2848	3	full-splice_match	ZNF526	ENST00000301215.8	3982	3	-16	1150	-16	-1150	alternative_3end	canonical	47	10.0811	1.00351	49	9.725	0.98789	28	5.78096	0.762	38	7.35189	0.866399	43	8.51917	0.930397	40	8.03372	0.904917	45	9.49581	0.977532	32	8.80616	0.944787	FALSE	C	20	GAGTGTGTCTCATTGATTCA
PB.24008.3	8.9441	-0.315519	0.385629	0.128354	0.459951	ENSG00000171443.7	chr19	+	1211	2	full-splice_match	ZNF524	ENST00000301073.4	1185	2	-26	0	-26	0	reference_match	canonical	11	2.35941	0.372804	7	1.38929	0.142792	14	2.89048	0.46097	16	3.09553	0.490736	8	1.58496	0.200019	5	1.00422	0.001827	6	1.26611	0.10247	7	1.92635	0.284735	FALSE	C	0	TGCCTGTGTGTGTTCCGTGC
PB.24008.6	5.38523	0.0797272	0.312898	0.617886	0.883079	ENSG00000171443.7	chr19	+	1090	2	full-splice_match	ZNF524	ENST00000301073.4	1185	2	95	0	95	0	alternative_5end	canonical	5	1.07246	0.030381	4	0.793878	-0.100246	8	1.6517	0.217932	4	0.773883	-0.111324	7	1.38684	0.142027	8	1.60675	0.205947	6	1.26611	0.10247	3	0.825578	-0.083242	FALSE	C	0	TGCCTGTGTGTGTTCCGTGC
PB.22323.53	6.56695	0.369475	0.469666	0.0841462	0.365362	ENSG00000175322.12	chr18	-	1847	2	full-splice_match	ZNF519	ENST00000588435.1	599	2	23	-1271	0	1271	alternative_3end	canonical	1	0.214492	-0.668589	7	1.38929	0.142792	6	1.23878	0.092993	5	0.967354	-0.014414	15	2.9718	0.47302	8	1.60675	0.205947	5	1.05509	0.023289	7	1.92635	0.284735	FALSE	C	35	AATCAGTGTGTTTATTATAA
PB.22323.17	5.70345	0.273356	0.412991	0.139209	0.480154	ENSG00000175322.12	chr18	-	2112	3	full-splice_match	ZNF519	ENST00000589498.5	2117	3	-4	9	0	-4	reference_match	canonical	4	0.857968	-0.066529	2	0.396939	-0.401276	4	0.825851	-0.083098	7	1.3543	0.131714	14	2.77368	0.443057	8	1.60675	0.205947	2	0.422036	-0.374651	6	1.65115	0.217788	FALSE	C	55	AAAGAAAAACATTTGCAAGG
PB.22323.45	5.65844	0.0489049	0.30816	0.756425	0.934651	ENSG00000175322.12	chr18	-	2696	2	full-splice_match	ZNF519	ENST00000588435.1	599	2	23	-2120	0	2120	alternative_3end	canonical	2	0.428984	-0.367559	7	1.38929	0.142792	9	1.85817	0.269084	5	0.967354	-0.014414	8	1.58496	0.200019	4	0.803372	-0.095083	8	1.68814	0.227409	4	1.10077	0.041697	FALSE	C	25	TAATTTGTTAACACTGTTGC
PB.22323.54	8.64929	0.04558	0.285443	0.791574	0.946179	ENSG00000175322.12	chr18	-	1967	3	full-splice_match	ZNF519	ENST00000590202.3	6760	3	1	4792	0	1264	alternative_3end	canonical	8	1.71594	0.234501	8	1.58776	0.200784	7	1.44524	0.15994	13	2.51512	0.400559	10	1.9812	0.296929	10	2.00843	0.302857	10	2.11018	0.324319	6	1.65115	0.217788	FALSE	C	20	TACTCTGAATCAGTGTGTTT
PB.22323.38	3.85233	-0.0138738	0.321003	0.918271	0.981876	ENSG00000175322.12	chr18	-	2831	3	full-splice_match	ZNF519	ENST00000590202.3	6760	3	-6	3935	-3	2121	alternative_3end	canonical	5	1.07246	0.030381	3	0.595408	-0.225185	7	1.44524	0.15994	2	0.386942	-0.412354	7	1.38684	0.142027	5	1.00422	0.001827	0	0	NA	3	0.825578	-0.083242	FALSE	C	25	AATTTGTTAACACTGTTGCT
PB.6339.90	4.51882	-0.225107	0.391073	0.182093	0.54896	ENSG00000178163.8	chr4	-	1354	3	full-splice_match	ZNF518B	ENST00000326756.4	6954	3	26	5574	5	648	alternative_3end	canonical	10	2.14492	0.331411	5	0.992347	-0.003336	5	1.03231	0.013812	6	1.16082	0.064767	7	1.38684	0.142027	2	0.401686	-0.396113	4	0.844072	-0.073621	0	0	NA	FALSE	C	40	AAATAAAATGACCCTGTCTG
PB.14366.18	6.44491	-1.47336	0.699076	0.00214217	0.030578	ENSG00000177853.15	chr10	+	1731	6	novel_in_catalog	ZNF518A	novel	8294	6	NA	NA	-7	1317	combination_of_known_junctions	canonical	8	1.71594	0.234501	14	2.77857	0.443822	12	2.47755	0.394023	11	2.12818	0.328008	6	1.18872	0.07508	2	0.401686	-0.396113	3	0.633054	-0.198559	0	0	NA	FALSE	C	60	AGAAGTATAGAAAAGAACAC
PB.2866.3	79.9212	-0.291914	0.184688	0.0660709	0.315973	ENSG00000243943.10	chr2	+	3382	13	full-splice_match	ZNF512	ENST00000556601.5	3543	13	37	124	-24	-3	alternative_3end	canonical	102	21.8782	1.34001	110	21.8316	1.33909	94	19.4075	1.28797	82	15.8646	1.20043	84	16.6421	1.22121	82	16.4691	1.21667	59	12.4501	1.09517	53	14.5852	1.16391	FALSE	C	25	AAAGATGTTTCCAGTGTTCT
PB.2866.18	7.99192	0.246453	0.353445	0.202076	0.577241	ENSG00000243943.10	chr2	+	3917	13	novel_in_catalog	ZNF512	novel	3531	14	NA	NA	1	-3	intron_retention	canonical	5	1.07246	0.030381	6	1.19082	0.075845	7	1.44524	0.15994	9	1.74124	0.240858	12	2.37744	0.37611	9	1.80759	0.257099	8	1.68814	0.227409	9	2.47673	0.393879	FALSE	C	25	AAAGATGTTTCCAGTGTTCT
PB.2866.41	4.42396	-0.207718	0.376802	0.214106	0.592802	ENSG00000243943.10	chr2	+	2754	8	incomplete-splice_match	ZNF512	ENST00000379717.5	3417	14	18324	3	-15697	-3	3prime_fragment	canonical	3	0.643476	-0.191467	8	1.58776	0.200784	8	1.6517	0.217932	6	1.16082	0.064767	6	1.18872	0.07508	3	0.602529	-0.220022	3	0.633054	-0.198559	1	0.275193	-0.560363	FALSE	C	25	AAAGATGTTTCCAGTGTTCT
PB.2866.43	3.86423	0.170481	0.365457	0.261092	0.6456	ENSG00000243943.10	chr2	+	2446	6	incomplete-splice_match	ZNF512	ENST00000379717.5	3417	14	20230	3	-13791	-3	3prime_fragment	canonical	1	0.214492	-0.668589	5	0.992347	-0.003336	1	0.206463	-0.685158	5	0.967354	-0.014414	3	0.59436	-0.22595	4	0.803372	-0.095083	7	1.47713	0.169417	5	1.37596	0.138607	FALSE	C	25	AAAGATGTTTCCAGTGTTCT
PB.2866.42	4.0077	-0.164764	0.360711	0.281119	0.664751	ENSG00000243943.10	chr2	+	2582	7	incomplete-splice_match	ZNF512	ENST00000379717.5	3417	14	19516	3	-14505	-3	3prime_fragment	canonical	7	1.50144	0.176509	2	0.396939	-0.401276	9	1.85817	0.269084	4	0.773883	-0.111324	6	1.18872	0.07508	2	0.401686	-0.396113	3	0.633054	-0.198559	1	0.275193	-0.560363	FALSE	C	25	AAAGATGTTTCCAGTGTTCT
PB.2866.48	4.60559	0.0933997	0.324511	0.540124	0.84832	ENSG00000243943.10	chr2	+	2016	2	full-splice_match	ZNF512	ENST00000488055.1	2465	2	442	7	442	-5	alternative_5end	canonical	2	0.428984	-0.367559	5	0.992347	-0.003336	4	0.825851	-0.083098	6	1.16082	0.064767	5	0.990601	-0.004101	3	0.602529	-0.220022	6	1.26611	0.10247	6	1.65115	0.217788	FALSE	C	30	AGAAAGATGTTTCCAGTGTT
PB.2866.2	127.919	0.0698242	0.150065	0.608503	0.879255	ENSG00000243943.10	chr2	+	3455	14	full-splice_match	ZNF512	ENST00000355467.6	3531	14	-50	126	23	-3	alternative_3end	canonical	131	28.0985	1.44868	129	25.6026	1.40828	135	27.8725	1.44518	143	27.6663	1.44195	167	33.0861	1.51964	125	25.1054	1.39977	147	31.0196	1.49164	87	23.9418	1.37916	FALSE	C	25	AAAGATGTTTCCAGTGTTCT
PB.14717.5	23.2614	-1.55547	0.356456	8.46951971821544e-07	4.65811e-05	ENSG00000198546.15	chr10	+	1078	6	novel_not_in_catalog	ZNF511	novel	1084	6	NA	NA	-20	-1	at_least_one_novel_splicesite	canonical	35	7.50722	0.875479	41	8.13725	0.910478	38	7.84558	0.894625	38	7.35189	0.866399	9	1.78308	0.251171	8	1.60675	0.205947	10	2.11018	0.324319	15	4.12789	0.615728	TRUE	C	15	ATGGTCTTGAGTCTTCATTT
PB.14717.10	3.28208	-2.05962	1.13326	0.00438131	0.0520341	ENSG00000198546.15	chr10	+	2034	5	full-splice_match	ZNF511	ENST00000359035.4	2004	5	-34	4	-7	-3	reference_match	canonical	7	1.50144	0.176509	9	1.78622	0.251936	4	0.825851	-0.083098	5	0.967354	-0.014414	1	0.19812	-0.703071	1	0.200843	-0.697143	0	0	NA	1	0.275193	-0.560363	FALSE	C	15	TGATGGTCTTGAGTCTTCAT
PB.14717.31	4.53985	0.253733	0.414498	0.14118	0.483559	ENSG00000198546.15	chr10	+	647	4	incomplete-splice_match	ZNF511	ENST00000361518.10	1084	6	1039	3	513	-3	3prime_fragment	canonical	1	0.214492	-0.668589	3	0.595408	-0.225185	1	0.206463	-0.685158	8	1.54777	0.189706	7	1.38684	0.142027	4	0.803372	-0.095083	8	1.68814	0.227409	5	1.37596	0.138607	FALSE	C	15	TGATGGTCTTGAGTCTTCAT
PB.14717.8	12.1577	0.287204	0.33263	0.160566	0.516134	ENSG00000198546.15	chr10	+	1039	6	novel_not_in_catalog	ZNF511	novel	1084	6	NA	NA	-15	-1	at_least_one_novel_splicesite	canonical	13	2.7884	0.445355	7	1.38929	0.142792	10	2.06463	0.314842	12	2.32165	0.365797	14	2.77368	0.443057	15	3.01265	0.478948	16	3.37629	0.528439	12	3.30231	0.518818	TRUE	C	15	ATGGTCTTGAGTCTTCATTT
PB.14717.1	489.24	0.155196	0.132086	0.204737	0.580937	ENSG00000198546.15	chr10	+	1112	6	full-splice_match	ZNF511	ENST00000361518.10	1084	6	-28	0	-28	0	reference_match	canonical	441	94.591	1.97585	500	99.2347	1.99666	468	96.6246	1.98509	580	112.213	2.05004	491	97.277	1.98801	559	112.271	2.05027	536	113.106	2.05348	442	121.635	2.08506	FALSE	C	10	TGGTCTTGAGTCTTCATTTC
PB.14717.17	6.29317	0.213671	0.355521	0.237998	0.620972	ENSG00000198546.15	chr10	+	993	6	full-splice_match	ZNF511	ENST00000361518.10	1084	6	92	-1	57	0	alternative_5end	canonical	3	0.643476	-0.191467	6	1.19082	0.075845	7	1.44524	0.15994	5	0.967354	-0.014414	7	1.38684	0.142027	8	1.60675	0.205947	8	1.68814	0.227409	7	1.92635	0.284735	FALSE	C	10	GGTCTTGAGTCTTCATTTCT
PB.14717.15	245.724	0.118494	0.146411	0.372347	0.745342	ENSG00000198546.15	chr10	+	1067	6	full-splice_match	ZNF511	ENST00000361518.10	1084	6	18	-1	-9	0	reference_match	canonical	267	57.2694	1.75792	256	50.8082	1.70593	242	49.964	1.69866	243	47.0134	1.67222	237	46.9545	1.67168	298	59.8512	1.77707	236	49.8002	1.69723	232	63.8447	1.80513	FALSE	C	10	GGTCTTGAGTCTTCATTTCT
PB.14717.19	85.4296	-0.104916	0.177543	0.49383	0.825311	ENSG00000198546.15	chr10	+	925	5	incomplete-splice_match	ZNF511	ENST00000361518.10	1084	6	452	0	-74	0	3prime_fragment	canonical	77	16.5159	1.2179	106	21.0378	1.323	80	16.517	1.21793	125	24.1839	1.38353	76	15.0571	1.17774	87	17.4733	1.24238	88	18.5696	1.2688	68	18.7131	1.27215	FALSE	C	10	TGGTCTTGAGTCTTCATTTC
PB.14717.30	4.08695	-0.0581074	0.32038	0.688114	0.909478	ENSG00000198546.15	chr10	+	754	4	incomplete-splice_match	ZNF511	ENST00000361518.10	1084	6	934	1	408	-1	3prime_fragment	canonical	5	1.07246	0.030381	4	0.793878	-0.100246	4	0.825851	-0.083098	6	1.16082	0.064767	3	0.59436	-0.22595	4	0.803372	-0.095083	2	0.422036	-0.374651	5	1.37596	0.138607	FALSE	C	15	ATGGTCTTGAGTCTTCATTT
PB.13112.61	9.3699	0.00684782	0.28005	0.967238	0.993186	ENSG00000081386.13	chr9	-	3042	6	full-splice_match	ZNF510	ENST00000223428.9	6507	6	-2	3467	-2	-2155	alternative_3end	canonical	12	2.5739	0.410593	7	1.38929	0.142792	10	2.06463	0.314842	11	2.12818	0.328008	11	2.17932	0.338321	8	1.60675	0.205947	10	2.11018	0.324319	8	2.20154	0.342727	FALSE	C	20	GCACCCGATTCTGAGTAGTG
PB.23283.55	3.28302	0.580097	0.968571	0.025094	0.173867	ENSG00000081665.14	chr19	-	1279	4	novel_not_in_catalog	ZNF506	novel	1007	4	NA	NA	0	7	at_least_one_novel_splicesite	canonical	3	0.643476	-0.191467	2	0.396939	-0.401276	0	0	NA	1	0.193471	-0.713384	8	1.58496	0.200019	5	1.00422	0.001827	5	1.05509	0.023289	3	0.825578	-0.083242	FALSE	C	15	TATCTTTGTGTCTTAATTTC
PB.23283.21	17.5714	0.0382229	0.258276	0.831533	0.958366	ENSG00000081665.14	chr19	-	3329	4	full-splice_match	ZNF506	ENST00000540806.7	3323	4	-6	0	-5	0	reference_match	canonical	14	3.00289	0.477539	16	3.17551	0.501814	24	4.95511	0.695053	21	4.06289	0.608835	26	5.15112	0.711902	22	4.41855	0.64528	23	4.85341	0.686047	4	1.10077	0.041697	FALSE	C	25	GGGGTTCAGAGTAATAGTTT
PB.14206.27	17.1169	-0.698326	0.391379	0.00992972	0.0933432	ENSG00000237149.5	chr10	+	1374	2	full-splice_match	ZNF503-AS2	ENST00000484411.1	1125	2	-18	-231	-18	231	alternative_3end	canonical	33	7.07824	0.849925	27	5.35867	0.729057	19	3.92279	0.593595	19	3.67595	0.565369	16	3.16992	0.501049	15	3.01265	0.478948	10	2.11018	0.324319	6	1.65115	0.217788	FALSE	C	30	ATTTCACCAGCCCTGACATA
PB.14206.28	11.5699	-0.450765	0.434622	0.0595716	0.296753	ENSG00000237149.5	chr10	+	1471	2	full-splice_match	ZNF503-AS2	ENST00000491557.2	1006	2	115	-580	-5	230	alternative_3end5end	canonical	21	4.50433	0.653631	17	3.37398	0.528143	8	1.6517	0.217932	19	3.67595	0.565369	5	0.990601	-0.004101	15	3.01265	0.478948	9	1.89916	0.278562	4	1.10077	0.041697	FALSE	C	25	TATTTCACCAGCCCTGACAT
PB.14206.15	2.8472	-0.2466	0.435516	0.105263	0.41354	ENSG00000237149.5	chr10	+	1973	2	full-splice_match	ZNF503-AS2	ENST00000486015.1	628	2	-59	-1286	-59	-1	alternative_3end5end	canonical	5	1.07246	0.030381	5	0.992347	-0.003336	3	0.619388	-0.208037	5	0.967354	-0.014414	1	0.19812	-0.703071	0	0	NA	4	0.844072	-0.073621	1	0.275193	-0.560363	FALSE	C	25	ACTGCATCGATTTTATTGAT
PB.14206.11	11.6746	0.229605	0.328254	0.235124	0.617664	ENSG00000237149.5	chr10	+	1653	2	full-splice_match	ZNF503-AS2	ENST00000466942.2	1430	2	374	-597	374	230	alternative_3end5end	canonical	13	2.7884	0.445355	7	1.38929	0.142792	11	2.27109	0.356234	10	1.93471	0.286616	7	1.38684	0.142027	14	2.8118	0.448985	23	4.85341	0.686047	10	2.75193	0.439637	FALSE	C	25	TATTTCACCAGCCCTGACAT
PB.14206.16	7.97186	-0.198051	0.332062	0.282768	0.666446	ENSG00000237149.5	chr10	+	1534	2	full-splice_match	ZNF503-AS2	ENST00000486015.1	628	2	-63	-843	-63	230	alternative_3end5end	canonical	11	2.35941	0.372804	11	2.18316	0.339086	8	1.6517	0.217932	11	2.12818	0.328008	5	0.990601	-0.004101	11	2.20927	0.34425	6	1.26611	0.10247	4	1.10077	0.041697	FALSE	C	25	TATTTCACCAGCCCTGACAT
PB.14206.10	4.06303	0.0735154	0.326838	0.605234	0.877681	ENSG00000237149.5	chr10	+	2093	2	full-splice_match	ZNF503-AS2	ENST00000466942.2	1430	2	371	-1034	371	-7	alternative_3end5end	canonical	3	0.643476	-0.191467	5	0.992347	-0.003336	3	0.619388	-0.208037	4	0.773883	-0.111324	1	0.19812	-0.703071	3	0.602529	-0.220022	7	1.47713	0.169417	6	1.65115	0.217788	FALSE	C	15	TTTGCCACTGCATCGATTTT
PB.14206.3	7.84134	-0.0736006	0.296169	0.662089	0.89965	ENSG00000237149.5	chr10	+	2039	2	full-splice_match	ZNF503-AS2	ENST00000466942.2	1430	2	-13	-596	-13	229	alternative_3end	canonical	11	2.35941	0.372804	7	1.38929	0.142792	10	2.06463	0.314842	8	1.54777	0.189706	5	0.990601	-0.004101	7	1.4059	0.147955	9	1.89916	0.278562	7	1.92635	0.284735	FALSE	C	30	ATATTTCACCAGCCCTGACA
PB.14206.33	4.40742	-0.0394115	0.31444	0.789165	0.945228	ENSG00000237149.5	chr10	+	1313	2	full-splice_match	ZNF503-AS2	ENST00000491557.2	1006	2	274	-581	-135	231	alternative_3end5end	canonical	6	1.28695	0.109563	5	0.992347	-0.003336	4	0.825851	-0.083098	5	0.967354	-0.014414	2	0.39624	-0.402041	5	1.00422	0.001827	5	1.05509	0.023289	4	1.10077	0.041697	FALSE	C	30	ATTTCACCAGCCCTGACATA
PB.4900.1	2.86421	-0.140232	0.365814	0.273253	0.657578	ENSG00000186446.12	chr3	+	1605	3	full-splice_match	ZNF501	ENST00000396048.6	3099	3	22	1472	-6	-1472	alternative_3end	canonical	7	1.50144	0.176509	5	0.992347	-0.003336	0	0	NA	5	0.967354	-0.014414	6	1.18872	0.07508	1	0.200843	-0.697143	1	0.211018	-0.675681	0	0	NA	FALSE	C	30	TAATGTATTGTTTCTTAAGA
PB.4900.5	11.5878	0.166451	0.296494	0.371448	0.744519	ENSG00000186446.12	chr3	+	3374	3	full-splice_match	ZNF501	ENST00000620116.5	3353	3	-22	1	-11	-1	reference_match	canonical	13	2.7884	0.445355	13	2.5801	0.411637	6	1.23878	0.092993	12	2.32165	0.365797	15	2.9718	0.47302	19	3.81602	0.58161	12	2.53221	0.4035	7	1.92635	0.284735	FALSE	C	10	TGCCCAGTGTGTCATTGTCT
PB.4900.10	8.20572	0.123009	0.306722	0.479755	0.81767	ENSG00000186446.12	chr3	+	3075	3	full-splice_match	ZNF501	ENST00000396048.6	3099	3	23	1	-5	-1	reference_match	canonical	5	1.07246	0.030381	8	1.58776	0.200784	11	2.27109	0.356234	7	1.3543	0.131714	6	1.18872	0.07508	14	2.8118	0.448985	8	1.68814	0.227409	8	2.20154	0.342727	FALSE	C	10	TGCCCAGTGTGTCATTGTCT
PB.4900.3	4.2963	0.092599	0.329771	0.528897	0.84241	ENSG00000186446.12	chr3	+	1863	3	full-splice_match	ZNF501	ENST00000620116.5	3353	3	17	1473	17	-1473	alternative_3end	canonical	2	0.428984	-0.367559	8	1.58776	0.200784	2	0.412925	-0.384128	4	0.773883	-0.111324	3	0.59436	-0.22595	5	1.00422	0.001827	10	2.11018	0.324319	2	0.550385	-0.259333	FALSE	C	30	ATAATGTATTGTTTCTTAAG
PB.13984.1	27.5168	-0.347742	0.288401	0.0906011	0.38056	ENSG00000265763.4	chr10	-	3536	2	full-splice_match	ZNF488	ENST00000585316.3	3516	2	-26	6	-26	0	reference_match	canonical	31	6.64926	0.822773	44	8.73266	0.941146	41	8.46497	0.927626	25	4.83677	0.684556	33	6.53796	0.815443	14	2.8118	0.448985	29	6.11952	0.786717	14	3.8527	0.585765	FALSE	C	40	AAATAATTTCTGTGTGAGAA
PB.13948.8	10.3563	0.631022	0.500026	0.0242777	0.170243	ENSG00000243660.12	chr10	+	826	2	full-splice_match	ZNF487	ENST00000490208.1	583	2	-24	-219	-2	87	alternative_3end	canonical	5	1.07246	0.030381	4	0.793878	-0.100246	9	1.85817	0.269084	11	2.12818	0.328008	12	2.37744	0.37611	12	2.41012	0.382038	17	3.5873	0.554768	13	3.5775	0.55358	FALSE	C	30	ATTCGTAGAGCCATGTCAAG
PB.23295.12	6.14405	0.978361	0.769664	0.010739	0.0981296	ENSG00000256229.8	chr19	+	1022	4	full-splice_match	ZNF486	ENST00000597083.5	734	4	-14	-274	0	274	alternative_3end	canonical	3	0.643476	-0.191467	3	0.595408	-0.225185	2	0.412925	-0.384128	5	0.967354	-0.014414	7	1.38684	0.142027	5	1.00422	0.001827	13	2.74323	0.438263	10	2.75193	0.439637	FALSE	C	25	AAATATGTCTTCCAGGTCCT
PB.13952.13	6.46012	0.274695	0.399644	0.149312	0.497881	ENSG00000198298.13	chr10	+	2021	5	full-splice_match	ZNF485	ENST00000361807.8	2024	5	2	1	2	0	reference_match	canonical	6	1.28695	0.109563	3	0.595408	-0.225185	4	0.825851	-0.083098	7	1.3543	0.131714	15	2.9718	0.47302	8	1.60675	0.205947	3	0.633054	-0.198559	7	1.92635	0.284735	FALSE	C	10	AGTTATCTCTCTCTCTCTCT
PB.13952.7	3.64955	-0.144459	0.353405	0.326099	0.707746	ENSG00000198298.13	chr10	+	1569	5	full-splice_match	ZNF485	ENST00000361807.8	2024	5	-8	463	4	-462	alternative_3end	canonical	2	0.428984	-0.367559	8	1.58776	0.200784	5	1.03231	0.013812	5	0.967354	-0.014414	6	1.18872	0.07508	2	0.401686	-0.396113	1	0.211018	-0.675681	2	0.550385	-0.259333	FALSE	C	40	AACAGAAATACTCTGTACTT
PB.23926.12	8.1074	-0.352747	0.423394	0.100273	0.402884	ENSG00000198464.14	chr19	+	2055	5	full-splice_match	ZNF480	ENST00000595962.6	4746	5	10	2681	0	83	alternative_3end	canonical	14	3.00289	0.477539	10	1.98469	0.297694	13	2.68402	0.428785	8	1.54777	0.189706	5	0.990601	-0.004101	11	2.20927	0.34425	3	0.633054	-0.198559	4	1.10077	0.041697	FALSE	C	60	AAGATTGAACCAAGAAGAAA
PB.23926.15	3.93526	-0.218471	0.405856	0.150569	0.499893	ENSG00000198464.14	chr19	+	535	5	full-splice_match	ZNF480	ENST00000595962.6	4746	5	10	4201	0	74	alternative_3end	canonical	4	0.857968	-0.066529	1	0.198469	-0.702306	9	1.85817	0.269084	10	1.93471	0.286616	1	0.19812	-0.703071	7	1.4059	0.147955	2	0.422036	-0.374651	0	0	NA	FALSE	C	25	ATCAACCACAGTTCCTCTGT
PB.23926.7	4.07119	0.01421	0.317512	0.92122	0.982259	ENSG00000198464.14	chr19	+	4749	5	full-splice_match	ZNF480	ENST00000595962.6	4746	5	10	-13	0	13	reference_match	canonical	2	0.428984	-0.367559	2	0.396939	-0.401276	6	1.23878	0.092993	7	1.3543	0.131714	5	0.990601	-0.004101	4	0.803372	-0.095083	2	0.422036	-0.374651	5	1.37596	0.138607	FALSE	C	55	AAAACATCAAGGAATTTATA
PB.20150.3	19.9913	0.388237	0.336812	0.0769852	0.346383	ENSG00000180035.13	chr16	+	2311	3	full-splice_match	ZNF48	ENST00000613509.2	3032	3	15	706	15	-525	alternative_3end	canonical	23	4.93332	0.693139	12	2.38163	0.376875	8	1.6517	0.217932	24	4.6433	0.666827	26	5.15112	0.711902	23	4.61939	0.664585	20	4.22036	0.625349	25	6.87981	0.837577	FALSE	C	25	AACCCTAAATTCCTGCTGCC
PB.20150.4	16.6323	-0.21108	0.281642	0.271768	0.656203	ENSG00000180035.13	chr16	+	3017	3	full-splice_match	ZNF48	ENST00000613509.2	3032	3	23	-8	23	8	reference_match	canonical	24	5.14781	0.711623	16	3.17551	0.501814	20	4.12925	0.615872	22	4.25636	0.629038	22	4.35864	0.639351	14	2.8118	0.448985	14	2.95425	0.470447	8	2.20154	0.342727	FALSE	C	10	CTTTCTAGCTCCGACGTCTG
PB.20150.10	4.73143	-0.0804582	0.31751	0.604009	0.877403	ENSG00000180035.13	chr16	+	2932	2	full-splice_match	ZNF48	ENST00000320159.2	3234	2	300	2	299	-2	alternative_5end	canonical	4	0.857968	-0.066529	6	1.19082	0.075845	7	1.44524	0.15994	6	1.16082	0.064767	6	1.18872	0.07508	4	0.803372	-0.095083	5	1.05509	0.023289	2	0.550385	-0.259333	FALSE	C	15	TAGTCAGCGGCTTTCTAGCT
PB.20150.8	7.98303	0.0832418	0.296766	0.627438	0.886989	ENSG00000180035.13	chr16	+	2252	3	full-splice_match	ZNF48	ENST00000613509.2	3032	3	74	706	74	-525	alternative_3end5end	canonical	6	1.28695	0.109563	6	1.19082	0.075845	7	1.44524	0.15994	13	2.51512	0.400559	12	2.37744	0.37611	11	2.20927	0.34425	7	1.47713	0.169417	5	1.37596	0.138607	FALSE	C	25	AACCCTAAATTCCTGCTGCC
PB.20150.2	4.4909	-0.0583872	0.315681	0.698446	0.913109	ENSG00000180035.13	chr16	+	2881	3	full-splice_match	ZNF48	ENST00000613509.2	3032	3	13	138	13	43	alternative_3end	canonical	5	1.07246	0.030381	5	0.992347	-0.003336	4	0.825851	-0.083098	7	1.3543	0.131714	5	0.990601	-0.004101	3	0.602529	-0.220022	4	0.844072	-0.073621	4	1.10077	0.041697	FALSE	C	15	TGAGGCTTGGACAGTGTGTG
PB.20150.12	5.6795	-0.0150196	0.302571	0.923721	0.982683	ENSG00000180035.13	chr16	+	2209	2	full-splice_match	ZNF48	ENST00000320159.2	3234	2	315	710	314	-529	alternative_3end5end	canonical	5	1.07246	0.030381	5	0.992347	-0.003336	8	1.6517	0.217932	7	1.3543	0.131714	4	0.792481	-0.101011	7	1.4059	0.147955	7	1.47713	0.169417	4	1.10077	0.041697	FALSE	C	30	ACTCAACCCTAAATTCCTGC
PB.23882.7	18.4478	1.10677	0.376749	0.000280856	0.00631061	ENSG00000142528.16	chr19	+	3033	5	full-splice_match	ZNF473	ENST00000270617.8	4642	5	3	1606	3	3	alternative_3end	canonical	8	1.71594	0.234501	11	2.18316	0.339086	17	3.50987	0.545291	10	1.93471	0.286616	28	5.54736	0.744087	24	4.82023	0.683068	30	6.33054	0.80144	21	5.77904	0.761856	FALSE	C	25	AGAAAGTTTGTGCGCATGTT
PB.23882.5	24.1478	0.866151	0.329288	0.000984557	0.0169287	ENSG00000142528.16	chr19	+	2910	5	full-splice_match	ZNF473	ENST00000391821.6	4715	5	199	1606	0	-1	alternative_3end5end	canonical	15	3.21738	0.507503	22	4.36633	0.640116	10	2.06463	0.314842	22	4.25636	0.629038	40	7.92481	0.898989	39	7.83288	0.893921	29	6.11952	0.786717	22	6.05424	0.782059	FALSE	C	30	GATTAGAAAGTTTGTGCGCA
PB.23882.3	16.0014	0.596705	0.429766	0.0242246	0.169996	ENSG00000142528.16	chr19	+	4642	5	full-splice_match	ZNF473	ENST00000270617.8	4642	5	-4	4	-4	0	reference_match	canonical	14	3.00289	0.477539	22	4.36633	0.640116	5	1.03231	0.013812	7	1.3543	0.131714	27	5.34924	0.728292	17	3.41433	0.533306	27	5.69748	0.755683	13	3.5775	0.55358	FALSE	C	25	AAAAGCATTGGTTCCTTCTC
PB.23882.6	17.8852	0.321923	0.310044	0.120252	0.44466	ENSG00000142528.16	chr19	+	4515	5	full-splice_match	ZNF473	ENST00000391821.6	4715	5	200	0	1	0	alternative_5end	canonical	15	3.21738	0.507503	16	3.17551	0.501814	16	3.3034	0.518962	15	2.90206	0.462707	20	3.9624	0.597959	18	3.61517	0.558129	19	4.00934	0.603073	24	6.60462	0.819848	FALSE	C	25	AAAAGCATTGGTTCCTTCTC
PB.24043.1	4.49173	0.0228724	0.315833	0.87613	0.970654	ENSG00000269696.3	chr19	-	2054	2	full-splice_match	ZNF470-DT	ENST00000596587.2	2075	2	21	0	4	0	reference_match	canonical	3	0.643476	-0.191467	4	0.793878	-0.100246	5	1.03231	0.013812	7	1.3543	0.131714	3	0.59436	-0.22595	4	0.803372	-0.095083	11	2.3212	0.365712	1	0.275193	-0.560363	FALSE	C	20	AAGTGTCCCTCACCATGCTG
PB.23941.73	43.4507	0.259252	0.218882	0.142425	0.485779	ENSG00000204604.13	chr19	-	4000	5	full-splice_match	ZNF468	ENST00000243639.8	4027	5	30	-3	0	3	reference_match	canonical	40	8.57968	0.933471	41	8.13725	0.910478	40	8.25851	0.916902	44	8.51272	0.930068	68	13.4722	1.12944	39	7.83288	0.893921	48	10.1289	1.00556	38	10.4573	1.01942	FALSE	C	20	ATTTGGATGAGTTTGATTTC
PB.23941.90	6.24873	-0.145238	0.330427	0.385896	0.755717	ENSG00000204604.13	chr19	-	4254	6	novel_in_catalog	ZNF468	novel	578	5	NA	NA	0	2	combination_of_known_junctions	canonical	4	0.857968	-0.066529	8	1.58776	0.200784	14	2.89048	0.46097	6	1.16082	0.064767	8	1.58496	0.200019	4	0.803372	-0.095083	7	1.47713	0.169417	2	0.550385	-0.259333	FALSE	C	20	GATTTGGATGAGTTTGATTT
PB.23941.76	71.4946	0.0854948	0.177246	0.578336	0.866074	ENSG00000204604.13	chr19	-	3882	4	full-splice_match	ZNF468	ENST00000595646.6	4405	4	0	523	0	3	alternative_3end	canonical	78	16.7304	1.22351	64	12.702	1.10387	75	15.4847	1.1899	80	15.4777	1.18971	90	17.8308	1.25117	90	18.0759	1.2571	59	12.4501	1.09517	56	15.4108	1.18782	FALSE	C	20	ATTTGGATGAGTTTGATTTC
PB.23941.92	8.63149	0.0332863	0.286095	0.845614	0.962507	ENSG00000204604.13	chr19	-	4136	5	novel_in_catalog	ZNF468	novel	533	5	NA	NA	0	2	combination_of_known_junctions	canonical	10	2.14492	0.331411	6	1.19082	0.075845	8	1.6517	0.217932	12	2.32165	0.365797	7	1.38684	0.142027	10	2.00843	0.302857	11	2.3212	0.365712	7	1.92635	0.284735	FALSE	C	20	GATTTGGATGAGTTTGATTT
PB.23478.17	5.8284	0.00677087	0.309991	0.965362	0.992591	ENSG00000197808.13	chr19	-	2215	6	full-splice_match	ZNF461	ENST00000588268.6	3955	6	15	1725	1	190	alternative_3end	canonical	4	0.857968	-0.066529	13	2.5801	0.411637	4	0.825851	-0.083098	4	0.773883	-0.111324	6	1.18872	0.07508	10	2.00843	0.302857	1	0.211018	-0.675681	6	1.65115	0.217788	FALSE	C	40	AAATCTCTGAGATAACCAGT
PB.9427.212	6.63892	-0.886872	0.77735	0.0136604	0.116032	ENSG00000112200.17	chr6	+	4219	4	full-splice_match	ZNF451	ENST00000370708.8	9478	4	146	5113	-3	3650	alternative_3end5end	canonical	12	2.5739	0.410593	11	2.18316	0.339086	16	3.3034	0.518962	3	0.580413	-0.236263	3	0.59436	-0.22595	2	0.401686	-0.396113	4	0.844072	-0.073621	4	1.10077	0.041697	FALSE	C	90	AAAAAAAAAGAAAAAAAAAG
PB.9427.141	98.3281	-0.289642	0.18937	0.0729188	0.335085	ENSG00000112200.17	chr6	+	4375	4	full-splice_match	ZNF451	ENST00000370708.8	9478	4	-10	5113	-10	3650	alternative_3end	canonical	108	23.1651	1.36484	111	22.0301	1.34302	148	30.5565	1.4851	110	21.2818	1.32801	119	23.5763	1.37248	70	14.059	1.14796	85	17.9365	1.25374	67	18.4379	1.26571	FALSE	C	90	AAAAAAAAAGAAAAAAAAAG
PB.9427.404	2.71352	0.15707	0.370141	0.250526	0.634525	ENSG00000112200.17	chr6	+	1914	2	full-splice_match	ZNF451	ENST00000504364.1	756	2	309	-1467	309	-5	alternative_3end5end	canonical	1	0.214492	-0.668589	5	0.992347	-0.003336	1	0.206463	-0.685158	1	0.193471	-0.713384	4	0.792481	-0.101011	5	1.00422	0.001827	5	1.05509	0.023289	1	0.275193	-0.560363	FALSE	C	30	ACAAAGATGCTTATCTTTTC
PB.9427.387	4.67151	0.160417	0.350102	0.317292	0.70014	ENSG00000112200.17	chr6	+	2672	6	incomplete-splice_match	ZNF451	ENST00000370706.9	5088	15	58243	5	-3726	-5	3prime_fragment	canonical	1	0.214492	-0.668589	4	0.793878	-0.100246	6	1.23878	0.092993	5	0.967354	-0.014414	8	1.58496	0.200019	8	1.60675	0.205947	7	1.47713	0.169417	1	0.275193	-0.560363	FALSE	C	30	ACAAAGATGCTTATCTTTTC
PB.9427.158	28.5361	0.0900247	0.354589	0.382876	0.753374	ENSG00000112200.17	chr6	+	5092	15	full-splice_match	ZNF451	ENST00000370706.9	5088	15	-9	5	-9	-5	reference_match	canonical	0	0	NA	6	1.19082	0.075845	33	6.81327	0.833356	45	8.70619	0.939828	36	7.13233	0.853231	40	8.03372	0.904917	65	13.7162	1.13723	14	3.8527	0.585765	FALSE	C	30	ACAAAGATGCTTATCTTTTC
PB.9427.196	6.12582	0.134774	0.324319	0.420483	0.780654	ENSG00000112200.17	chr6	+	3701	4	full-splice_match	ZNF451	ENST00000370708.8	9478	4	110	5667	-2	3096	alternative_3end5end	canonical	5	1.07246	0.030381	6	1.19082	0.075845	5	1.03231	0.013812	6	1.16082	0.064767	4	0.792481	-0.101011	8	1.60675	0.205947	7	1.47713	0.169417	8	2.20154	0.342727	FALSE	C	35	CAAATTTAGCCCAGTCATAT
PB.9427.165	10.2379	-0.112037	0.295069	0.525007	0.840387	ENSG00000112200.17	chr6	+	2855	4	full-splice_match	ZNF451	ENST00000370708.8	9478	4	116	6507	3	2256	alternative_3end5end	canonical	18	3.86086	0.586684	13	2.5801	0.411637	6	1.23878	0.092993	12	2.32165	0.365797	14	2.77368	0.443057	6	1.20506	0.081008	12	2.53221	0.4035	5	1.37596	0.138607	FALSE	C	35	AGTCTAGATTTTATTGAGAA
PB.9427.170	6.72952	-0.0583097	0.299419	0.723463	0.92342	ENSG00000112200.17	chr6	+	1349	4	full-splice_match	ZNF451	ENST00000370710.10	375	4	-13	-961	5	-218	alternative_3end	canonical	7	1.50144	0.176509	8	1.58776	0.200784	10	2.06463	0.314842	6	1.16082	0.064767	5	0.990601	-0.004101	8	1.60675	0.205947	8	1.68814	0.227409	4	1.10077	0.041697	FALSE	C	5	CTTGGTTTTCTTGTTCATGT
PB.9427.160	13.5196	-0.0175272	0.267665	0.919562	0.981922	ENSG00000112200.17	chr6	+	1423	10	incomplete-splice_match	ZNF451	ENST00000444273.6	3402	11	52	3952	-4	-3952	5prime_fragment	canonical	19	4.07535	0.610165	18	3.57245	0.552966	12	2.47755	0.394023	11	2.12818	0.328008	22	4.35864	0.639351	14	2.8118	0.448985	15	3.16527	0.50041	4	1.10077	0.041697	FALSE	C	65	AAAAAAGAAGATGAATTTAA
PB.23680.21	8.55509	0.348076	0.413223	0.104843	0.412689	ENSG00000124459.12	chr19	-	3916	10	full-splice_match	ZNF45	ENST00000269973.10	3926	10	-11	21	-11	-14	reference_match	canonical	6	1.28695	0.109563	9	1.78622	0.251936	6	1.23878	0.092993	6	1.16082	0.064767	7	1.38684	0.142027	14	2.8118	0.448985	18	3.79832	0.579592	5	1.37596	0.138607	FALSE	C	20	GCCCATTTCCAGTCAATCCC
PB.23680.57	5.90445	-0.100548	0.314292	0.539109	0.847676	ENSG00000124459.12	chr19	-	4011	11	novel_in_catalog	ZNF45	novel	3926	10	NA	NA	9	-14	combination_of_known_splicesites	canonical	6	1.28695	0.109563	8	1.58776	0.200784	5	1.03231	0.013812	10	1.93471	0.286616	9	1.78308	0.251171	5	1.00422	0.001827	4	0.844072	-0.073621	3	0.825578	-0.083242	FALSE	C	20	GCCCATTTCCAGTCAATCCC
PB.26478.2	4.05779	-0.043571	0.320435	0.758528	0.935099	ENSG00000173275.13	chrX	+	3776	5	full-splice_match	ZNF449	ENST00000339249.5	4034	5	0	258	0	-258	alternative_3end	canonical	3	0.643476	-0.191467	5	0.992347	-0.003336	5	1.03231	0.013812	6	1.16082	0.064767	5	0.990601	-0.004101	7	1.4059	0.147955	0	0	NA	3	0.825578	-0.083242	FALSE	C	35	ACTTGCACTAATTAATTATT
PB.24134.84	7.8304	-0.180455	0.32709	0.318584	0.701203	ENSG00000083838.17	chr19	+	1948	7	novel_in_catalog	ZNF446	novel	3922	7	NA	NA	-4	-2	intron_retention	canonical	8	1.71594	0.234501	11	2.18316	0.339086	12	2.47755	0.394023	9	1.74124	0.240858	7	1.38684	0.142027	5	1.00422	0.001827	11	2.3212	0.365712	3	0.825578	-0.083242	FALSE	C	40	AATATGGAGTTTCTGAATAA
PB.24026.2	5.46425	-0.453106	0.568287	0.0530366	0.276737	ENSG00000167685.15	chr19	+	2059	5	novel_in_catalog	ZNF444	novel	642	3	NA	NA	39	-3	combination_of_known_junctions	canonical	8	1.71594	0.234501	8	1.58776	0.200784	10	2.06463	0.314842	7	1.3543	0.131714	1	0.19812	-0.703071	5	1.00422	0.001827	5	1.05509	0.023289	2	0.550385	-0.259333	FALSE	C	10	GGAGTCTGAGCTCTGTCTGG
PB.24026.5	98.1084	0.119932	0.170231	0.422273	0.781892	ENSG00000167685.15	chr19	+	1941	5	full-splice_match	ZNF444	ENST00000337080.8	1943	5	1	1	1	-1	reference_match	canonical	107	22.9507	1.36079	115	22.824	1.35839	99	20.4398	1.31048	80	15.4777	1.18971	115	22.7838	1.35763	92	18.4776	1.26665	120	25.3221	1.4035	80	22.0154	1.34273	FALSE	C	15	AGTCTGAGCTCTGTCTGGAG
PB.24026.28	3.87989	0.0699367	0.324682	0.629285	0.887834	ENSG00000167685.15	chr19	+	1320	2	full-splice_match	ZNF444	ENST00000587236.1	5565	2	4251	-6	1243	-1	alternative_5end	canonical	4	0.857968	-0.066529	4	0.793878	-0.100246	5	1.03231	0.013812	2	0.386942	-0.412354	8	1.58496	0.200019	3	0.602529	-0.220022	6	1.26611	0.10247	1	0.275193	-0.560363	FALSE	C	15	AGTCTGAGCTCTGTCTGGAG
PB.23051.3	5.70262	0.164574	0.341608	0.328654	0.709533	ENSG00000180855.16	chr19	-	3192	4	novel_not_in_catalog	ZNF443	novel	2573	4	NA	NA	126	-1	at_least_one_novel_splicesite	canonical	3	0.643476	-0.191467	9	1.78622	0.251936	5	1.03231	0.013812	3	0.580413	-0.236263	7	1.38684	0.142027	12	2.41012	0.382038	6	1.26611	0.10247	3	0.825578	-0.083242	FALSE	C	20	ACCTATTTCTTCTGTTTAAT
PB.23051.6	21.0454	-0.121926	0.249911	0.500244	0.827723	ENSG00000180855.16	chr19	-	2572	4	full-splice_match	ZNF443	ENST00000301547.10	2573	4	0	1	0	-1	reference_match	canonical	25	5.3623	0.729351	35	6.94643	0.841762	20	4.12925	0.615872	18	3.48248	0.541888	25	4.953	0.694869	18	3.61517	0.558129	19	4.00934	0.603073	15	4.12789	0.615728	FALSE	C	20	ACCTATTTCTTCTGTTTAAT
PB.23051.5	5.16393	-0.0184898	0.30643	0.904039	0.978019	ENSG00000180855.16	chr19	-	2640	4	full-splice_match	ZNF443	ENST00000301547.10	2573	4	-68	1	-68	-1	alternative_5end	canonical	4	0.857968	-0.066529	8	1.58776	0.200784	5	1.03231	0.013812	6	1.16082	0.064767	6	1.18872	0.07508	7	1.4059	0.147955	3	0.633054	-0.198559	4	1.10077	0.041697	FALSE	C	20	ACCTATTTCTTCTGTTTAAT
PB.23045.4	17.3326	0.154932	0.269332	0.40445	0.768618	ENSG00000197857.15	chr19	-	2629	4	full-splice_match	ZNF44	ENST00000355684.6	2636	4	3	4	0	-4	reference_match	canonical	24	5.14781	0.711623	18	3.57245	0.552966	15	3.09694	0.490933	10	1.93471	0.286616	19	3.76428	0.575682	24	4.82023	0.683068	20	4.22036	0.625349	13	3.5775	0.55358	FALSE	C	35	AAAAGCTGTGTACATAGTTG
PB.23032.11	3.4259	0.201006	0.38836	0.189992	0.5607	ENSG00000171291.9	chr19	+	2934	4	novel_in_catalog	ZNF439	novel	2574	4	NA	NA	-14	2	combination_of_known_splicesites	canonical	0	0	NA	3	0.595408	-0.225185	2	0.412925	-0.384128	5	0.967354	-0.014414	8	1.58496	0.200019	5	1.00422	0.001827	4	0.844072	-0.073621	2	0.550385	-0.259333	FALSE	C	35	AAGCTTATAATGTTACATTG
PB.23032.1	14.1198	0.151292	0.287966	0.412529	0.77443	ENSG00000171291.9	chr19	+	2666	4	full-splice_match	ZNF439	ENST00000682736.1	2574	4	-9	-83	-9	78	alternative_3end	canonical	8	1.71594	0.234501	9	1.78622	0.251936	17	3.50987	0.545291	20	3.86942	0.587646	24	4.75488	0.67714	12	2.41012	0.382038	12	2.53221	0.4035	14	3.8527	0.585765	FALSE	C	25	AAACTTTACTTTTCATGCTT
PB.329.25	7.06315	-0.103139	0.307543	0.540425	0.84837	ENSG00000125945.15	chr1	-	3631	3	full-splice_match	ZNF436	ENST00000374608.3	3788	3	157	0	157	0	alternative_5end	canonical	12	2.5739	0.410593	10	1.98469	0.297694	5	1.03231	0.013812	7	1.3543	0.131714	8	1.58496	0.200019	5	1.00422	0.001827	8	1.68814	0.227409	4	1.10077	0.041697	FALSE	C	15	GCTTCTGTGAGCCACTATGG
PB.329.36	7.01999	-0.00868205	0.293056	0.956931	0.99052	ENSG00000125945.15	chr1	-	3736	3	full-splice_match	ZNF436	ENST00000374608.3	3788	3	51	1	51	-1	alternative_5end	canonical	5	1.07246	0.030381	8	1.58776	0.200784	7	1.44524	0.15994	11	2.12818	0.328008	8	1.58496	0.200019	9	1.80759	0.257099	7	1.47713	0.169417	4	1.10077	0.041697	FALSE	C	15	TGCTTCTGTGAGCCACTATG
PB.23038.7	15.9866	0.164503	0.272533	0.379263	0.750774	ENSG00000219665.8	chr19	+	649	3	full-splice_match	ZNF433-AS1	ENST00000489336.5	622	3	-30	3	-15	-3	reference_match	canonical	11	2.35941	0.372804	14	2.77857	0.443822	15	3.09694	0.490933	22	4.25636	0.629038	20	3.9624	0.597959	18	3.61517	0.558129	22	4.64239	0.666742	11	3.02712	0.481029	FALSE	C	20	TAATACTTGTTTCAGGCTCT
PB.23319.3	25.2925	0.070653	0.23738	0.692233	0.911056	ENSG00000118620.13	chr19	+	2314	5	full-splice_match	ZNF430	ENST00000261560.10	3886	5	-34	1606	-11	-2	alternative_3end	canonical	16	3.43187	0.535531	32	6.35102	0.802844	24	4.95511	0.695053	34	6.57801	0.818094	40	7.92481	0.898989	24	4.82023	0.683068	29	6.11952	0.786717	14	3.8527	0.585765	FALSE	C	85	AGAAAAAAAAAAAAAAGATA
PB.23333.76	4.69024	-0.0320616	0.313712	0.827348	0.957217	ENSG00000198521.12	chr19	-	2900	4	full-splice_match	ZNF43	ENST00000354959.9	5235	4	-3	2338	2	-3	alternative_3end	canonical	7	1.50144	0.176509	7	1.38929	0.142792	2	0.412925	-0.384128	5	0.967354	-0.014414	3	0.59436	-0.22595	3	0.602529	-0.220022	6	1.26611	0.10247	5	1.37596	0.138607	FALSE	C	40	GAAGAAGATAATTCATTCTG
PB.23327.13	4.64025	-0.22096	0.383161	0.194482	0.567384	ENSG00000197013.11	chr19	+	1327	2	novel_in_catalog	ZNF429	novel	681	3	NA	NA	-3	737	combination_of_known_splicesites	canonical	6	1.28695	0.109563	10	1.98469	0.297694	3	0.619388	-0.208037	7	1.3543	0.131714	5	0.990601	-0.004101	3	0.602529	-0.220022	2	0.422036	-0.374651	3	0.825578	-0.083242	FALSE	C	10	ATCGGTCTTTCCAGTCTCCT
PB.23670.100	786.381	0.446641	0.130871	0.000252937	0.00577153	ENSG00000131116.12	chr19	-	968	3	full-splice_match	ZNF428	ENST00000300811.8	1162	3	-40	234	-40	170	alternative_3end	canonical	640	137.275	2.13759	688	136.547	2.13528	779	160.834	2.20638	731	141.427	2.15053	944	187.025	2.2719	898	180.357	2.25613	957	201.944	2.30523	780	214.65	2.33173	FALSE	C	10	ATCTGTGTGTGTTGGTTCAG
PB.23670.115	169.228	0.517991	0.167376	0.000591842	0.0113848	ENSG00000131116.12	chr19	-	911	3	full-splice_match	ZNF428	ENST00000300811.8	1162	3	17	234	-13	170	alternative_3end	canonical	130	27.884	1.44535	152	30.1674	1.47954	152	31.3823	1.49669	153	29.601	1.47131	208	41.209	1.61499	183	36.7543	1.56531	206	43.4697	1.63819	188	51.7362	1.71379	FALSE	C	10	ATCTGTGTGTGTTGGTTCAG
PB.23670.95	54.1906	0.39594	0.212818	0.0255612	0.175934	ENSG00000131116.12	chr19	-	1166	3	full-splice_match	ZNF428	ENST00000300811.8	1162	3	-5	1	-5	-1	reference_match	canonical	43	9.22316	0.96488	43	8.53419	0.931162	60	12.3878	1.09299	49	9.48007	0.976812	66	13.0759	1.11647	70	14.059	1.14796	70	14.7713	1.16942	45	12.3837	1.09285	FALSE	C	30	ACAAAATGGTGCTGGGTGAG
PB.23670.92	3.53285	-0.309443	0.478673	0.0848476	0.367231	ENSG00000131116.12	chr19	-	1425	3	full-splice_match	ZNF428	ENST00000300811.8	1162	3	-264	1	-264	-1	alternative_5end	canonical	6	1.28695	0.109563	7	1.38929	0.142792	5	1.03231	0.013812	4	0.773883	-0.111324	1	0.19812	-0.703071	4	0.803372	-0.095083	2	0.422036	-0.374651	1	0.275193	-0.560363	FALSE	C	30	ACAAAATGGTGCTGGGTGAG
PB.23670.124	4.77695	0.166764	0.352695	0.301269	0.685062	ENSG00000131116.12	chr19	-	848	4	novel_not_in_catalog	ZNF428	novel	827	4	NA	NA	11	169	at_least_one_novel_splicesite	canonical	6	1.28695	0.109563	7	1.38929	0.142792	1	0.206463	-0.685158	2	0.386942	-0.412354	9	1.78308	0.251171	7	1.4059	0.147955	5	1.05509	0.023289	3	0.825578	-0.083242	TRUE	C	10	TATCTGTGTGTGTTGGTTCA
PB.23670.99	113.037	-0.0789122	0.157704	0.575	0.864566	ENSG00000131116.12	chr19	-	1269	3	full-splice_match	ZNF428	ENST00000300811.8	1162	3	-342	235	-342	169	alternative_3end5end	canonical	119	25.5246	1.40696	140	27.7857	1.44382	136	28.0789	1.44838	109	21.0883	1.32404	109	21.5951	1.33435	115	23.097	1.36356	112	23.634	1.37354	92	25.3177	1.40342	FALSE	C	10	TATCTGTGTGTGTTGGTTCA
PB.23670.150	9.79869	-0.0832972	0.294478	0.625039	0.88615	ENSG00000131116.12	chr19	-	1073	4	novel_not_in_catalog	ZNF428	novel	827	4	NA	NA	-10	169	at_least_one_novel_splicesite	canonical	11	2.35941	0.372804	11	2.18316	0.339086	15	3.09694	0.490933	8	1.54777	0.189706	3	0.59436	-0.22595	12	2.41012	0.382038	8	1.68814	0.227409	11	3.02712	0.481029	TRUE	C	10	TATCTGTGTGTGTTGGTTCA
PB.23670.113	19.3731	-0.0840503	0.250394	0.638393	0.891411	ENSG00000131116.12	chr19	-	1008	4	full-splice_match	ZNF428	ENST00000598676.1	827	4	-12	-169	-12	169	alternative_3end	canonical	19	4.07535	0.610165	15	2.97704	0.473785	31	6.40034	0.806203	23	4.44983	0.648343	18	3.56616	0.552201	22	4.41855	0.64528	17	3.5873	0.554768	15	4.12789	0.615728	FALSE	C	10	TATCTGTGTGTGTTGGTTCA
PB.23670.137	7.63689	-0.028686	0.293426	0.861307	0.966678	ENSG00000131116.12	chr19	-	714	2	incomplete-splice_match	ZNF428	ENST00000300811.8	1162	3	5337	234	5307	170	3prime_fragment	canonical	6	1.28695	0.109563	6	1.19082	0.075845	9	1.85817	0.269084	13	2.51512	0.400559	8	1.58496	0.200019	10	2.00843	0.302857	4	0.844072	-0.073621	7	1.92635	0.284735	FALSE	C	10	ATCTGTGTGTGTTGGTTCAG
PB.23670.162	6.49263	0.0256402	0.304651	0.871742	0.969463	ENSG00000131116.12	chr19	-	790	2	incomplete-splice_match	ZNF428	ENST00000300811.8	1162	3	5260	235	5230	169	3prime_fragment	canonical	12	2.5739	0.410593	1	0.198469	-0.702306	8	1.6517	0.217932	6	1.16082	0.064767	10	1.9812	0.296929	8	1.60675	0.205947	5	1.05509	0.023289	4	1.10077	0.041697	FALSE	C	10	TATCTGTGTGTGTTGGTTCA
PB.22962.19	10.2425	0.416708	0.423664	0.0721778	0.332982	ENSG00000130818.12	chr19	-	2519	7	incomplete-splice_match	ZNF426	ENST00000253115.7	7104	8	30	4784	-25	0	intron_retention	canonical	12	2.5739	0.410593	11	2.18316	0.339086	4	0.825851	-0.083098	5	0.967354	-0.014414	17	3.36804	0.527378	13	2.61096	0.4168	16	3.37629	0.528439	7	1.92635	0.284735	FALSE	C	95	AAAAAAAAAAAAAAAAGAAA
PB.22962.25	4.64343	-0.0589173	0.315422	0.696971	0.912769	ENSG00000130818.12	chr19	-	2286	8	full-splice_match	ZNF426	ENST00000253115.7	7104	8	34	4784	-21	0	alternative_3end	canonical	4	0.857968	-0.066529	4	0.793878	-0.100246	5	1.03231	0.013812	9	1.74124	0.240858	7	1.38684	0.142027	4	0.803372	-0.095083	3	0.633054	-0.198559	3	0.825578	-0.083242	FALSE	C	95	AAAAAAAAAAAAAAAAGAAA
PB.11358.30	29.541	0.547349	0.279741	0.011675	0.104033	ENSG00000204947.9	chr7	-	3215	4	full-splice_match	ZNF425	ENST00000378061.7	3198	4	-22	5	-22	-5	reference_match	canonical	25	5.3623	0.729351	26	5.16021	0.712667	19	3.92279	0.593595	28	5.41718	0.733774	49	9.70789	0.987125	41	8.23457	0.915641	34	7.17461	0.855798	23	6.32943	0.801365	FALSE	C	35	TAAAATGATTACCCATGTGT
PB.23499.6	33.8049	0.11031	0.222144	0.527126	0.841357	ENSG00000197050.11	chr19	+	3618	5	full-splice_match	ZNF420	ENST00000337995.4	3639	5	16	5	3	-5	reference_match	canonical	38	8.1507	0.911195	27	5.35867	0.729057	36	7.43266	0.871144	35	6.77148	0.830684	37	7.33045	0.86513	30	6.02529	0.779978	34	7.17461	0.855798	37	10.1821	1.00784	FALSE	C	35	TAAAATTTTGTACCTGGAAG
PB.24081.5	20.5482	0.59699	0.335505	0.0137127	0.116346	ENSG00000105136.22	chr19	+	2218	4	full-splice_match	ZNF419	ENST00000347466.10	3654	4	9	1427	0	-2	alternative_3end	canonical	18	3.86086	0.586684	18	3.57245	0.552966	13	2.68402	0.428785	16	3.09553	0.490736	38	7.52857	0.876712	27	5.42276	0.734221	23	4.85341	0.686047	17	4.67827	0.670086	FALSE	C	30	TATGACCATTTCCAGAGACT
PB.24081.9	8.07381	0.335713	0.407843	0.111111	0.426073	ENSG00000105136.22	chr19	+	2170	3	full-splice_match	ZNF419	ENST00000415379.6	2186	3	13	3	-8	-3	reference_match	canonical	5	1.07246	0.030381	8	1.58776	0.200784	6	1.23878	0.092993	6	1.16082	0.064767	9	1.78308	0.251171	8	1.60675	0.205947	10	2.11018	0.324319	12	3.30231	0.518818	FALSE	C	30	ATTTCCAGAGACTGAATTGT
PB.24081.4	13.1375	-0.133496	0.287252	0.461855	0.807631	ENSG00000105136.22	chr19	+	2274	4	full-splice_match	ZNF419	ENST00000442920.6	1857	4	32	-449	0	-3	alternative_3end	canonical	7	1.50144	0.176509	19	3.77092	0.576447	17	3.50987	0.545291	20	3.86942	0.587646	11	2.17932	0.338321	17	3.41433	0.533306	7	1.47713	0.169417	11	3.02712	0.481029	FALSE	C	30	TTATGACCATTTCCAGAGAC
PB.24088.4	35.1334	0.36348	0.24604	0.0584669	0.293489	ENSG00000083817.9	chr19	-	2544	4	full-splice_match	ZNF416	ENST00000196489.4	2545	4	0	1	0	-1	reference_match	canonical	38	8.1507	0.911195	25	4.96174	0.695634	28	5.78096	0.762	35	6.77148	0.830684	48	9.50977	0.97817	39	7.83288	0.893921	43	9.07377	0.957788	32	8.80616	0.944787	FALSE	C	10	ATGTGTGGTCTTAGGGTTTG
PB.22954.6	56.6174	0.745087	0.340134	0.00361995	0.0452765	ENSG00000133250.14	chr19	-	1409	8	full-splice_match	ZNF414	ENST00000393927.9	2307	8	-4	902	-4	0	alternative_3end	canonical	42	9.00867	0.954661	41	8.13725	0.910478	54	11.149	1.04723	29	5.61066	0.749014	40	7.92481	0.898989	54	10.8455	1.03525	84	17.7255	1.2486	96	26.4185	1.42191	FALSE	C	10	TATGCTGTGTTCCCATCCCT
PB.22954.17	68.7196	-0.0363546	0.177985	0.812348	0.952187	ENSG00000133250.14	chr19	-	1196	6	full-splice_match	ZNF414	ENST00000255616.8	1178	6	-23	5	-4	-5	reference_match	canonical	63	13.513	1.13075	88	17.4653	1.24218	76	15.6912	1.19565	75	14.5103	1.16168	61	12.0853	1.08226	69	13.8582	1.14171	80	16.8814	1.22741	55	15.1356	1.18	FALSE	C	35	AAAAATGACTGGCACCTGCG
PB.18390.108	3.97683	-0.493227	0.717226	0.0371417	0.222395	ENSG00000119725.21	chr14	+	2278	12	novel_in_catalog	ZNF410	novel	2623	12	NA	NA	0	-1	combination_of_known_junctions	canonical	7	1.50144	0.176509	8	1.58776	0.200784	7	1.44524	0.15994	4	0.773883	-0.111324	5	0.990601	-0.004101	1	0.200843	-0.697143	1	0.211018	-0.675681	1	0.275193	-0.560363	FALSE	C	5	AGTTCTTTGGCTCTTGTTTT
PB.18390.47	24.0147	0.436156	0.300008	0.0436866	0.246366	ENSG00000119725.21	chr14	+	2504	12	full-splice_match	ZNF410	ENST00000555044.6	2623	12	-125	244	0	-1	alternative_3end5end	canonical	15	3.21738	0.507503	16	3.17551	0.501814	23	4.74864	0.67657	28	5.41718	0.733774	39	7.72669	0.887993	27	5.42276	0.734221	29	6.11952	0.786717	21	5.77904	0.761856	FALSE	C	5	AGTTCTTTGGCTCTTGTTTT
PB.18390.197	4.94606	0.228909	0.384353	0.187724	0.557329	ENSG00000119725.21	chr14	+	1208	5	incomplete-splice_match	ZNF410	ENST00000334521.8	2193	11	17368	-30	4484	-1	3prime_fragment	canonical	4	0.857968	-0.066529	5	0.992347	-0.003336	3	0.619388	-0.208037	3	0.580413	-0.236263	6	1.18872	0.07508	6	1.20506	0.081008	4	0.844072	-0.073621	8	2.20154	0.342727	FALSE	C	5	AGTTCTTTGGCTCTTGTTTT
PB.18390.59	34.854	0.195622	0.221887	0.267921	0.652182	ENSG00000119725.21	chr14	+	2232	12	full-splice_match	ZNF410	ENST00000555044.6	2623	12	-3	394	-3	-120	alternative_3end	canonical	32	6.86375	0.836561	29	5.75561	0.760092	37	7.63912	0.883043	38	7.35189	0.866399	41	8.12293	0.909712	49	9.84131	0.993053	34	7.17461	0.855798	28	7.70539	0.886795	FALSE	C	25	ATACACTTCTACTTGGTCAC
PB.18390.209	4.40655	0.141209	0.34704	0.353661	0.731099	ENSG00000119725.21	chr14	+	904	2	incomplete-splice_match	ZNF410	ENST00000334521.8	2193	11	31369	-30	2398	-1	3prime_fragment	canonical	1	0.214492	-0.668589	7	1.38929	0.142792	5	1.03231	0.013812	2	0.386942	-0.412354	7	1.38684	0.142027	10	2.00843	0.302857	2	0.422036	-0.374651	3	0.825578	-0.083242	FALSE	C	5	AGTTCTTTGGCTCTTGTTTT
PB.18390.208	5.10344	0.141083	0.335163	0.385262	0.755202	ENSG00000119725.21	chr14	+	969	3	incomplete-splice_match	ZNF410	ENST00000334521.8	2193	11	30116	-30	1145	-1	3prime_fragment	canonical	3	0.643476	-0.191467	4	0.793878	-0.100246	7	1.44524	0.15994	4	0.773883	-0.111324	4	0.792481	-0.101011	9	1.80759	0.257099	7	1.47713	0.169417	4	1.10077	0.041697	FALSE	C	5	AGTTCTTTGGCTCTTGTTTT
PB.18390.170	4.59751	0.135497	0.339263	0.38666	0.756264	ENSG00000119725.21	chr14	+	1938	9	incomplete-splice_match	ZNF410	ENST00000334521.8	2193	11	4357	-30	3093	-1	3prime_fragment	canonical	4	0.857968	-0.066529	6	1.19082	0.075845	5	1.03231	0.013812	1	0.193471	-0.713384	4	0.792481	-0.101011	7	1.4059	0.147955	8	1.68814	0.227409	3	0.825578	-0.083242	FALSE	C	5	AGTTCTTTGGCTCTTGTTTT
PB.18390.117	6.54896	-0.145875	0.324338	0.394143	0.761742	ENSG00000119725.21	chr14	+	2347	12	full-splice_match	ZNF410	ENST00000556396.5	1961	12	51	-437	0	-1	alternative_3end5end	canonical	9	1.93043	0.285654	11	2.18316	0.339086	8	1.6517	0.217932	5	0.967354	-0.014414	7	1.38684	0.142027	4	0.803372	-0.095083	8	1.68814	0.227409	3	0.825578	-0.083242	FALSE	C	5	AGTTCTTTGGCTCTTGTTTT
PB.18390.181	6.55293	-0.128813	0.318796	0.446565	0.798199	ENSG00000119725.21	chr14	+	1708	8	incomplete-splice_match	ZNF410	ENST00000334521.8	2193	11	6123	-30	4859	-1	3prime_fragment	canonical	9	1.93043	0.285654	10	1.98469	0.297694	4	0.825851	-0.083098	10	1.93471	0.286616	9	1.78308	0.251171	7	1.4059	0.147955	5	1.05509	0.023289	2	0.550385	-0.259333	FALSE	C	5	AGTTCTTTGGCTCTTGTTTT
PB.18390.58	88.8195	-0.108193	0.167247	0.462667	0.808117	ENSG00000119725.21	chr14	+	2267	11	full-splice_match	ZNF410	ENST00000324593.10	2293	11	25	1	22	-1	reference_match	canonical	96	20.5912	1.31368	101	20.0454	1.30201	84	17.3429	1.23912	123	23.7969	1.37652	92	18.2271	1.26072	105	21.0885	1.32405	85	17.9365	1.25374	56	15.4108	1.18782	FALSE	C	5	AGTTCTTTGGCTCTTGTTTT
PB.18390.192	5.38205	0.117575	0.323714	0.469393	0.811473	ENSG00000119725.21	chr14	+	1347	6	incomplete-splice_match	ZNF410	ENST00000334521.8	2193	11	12971	-29	87	-2	3prime_fragment	canonical	4	0.857968	-0.066529	7	1.38929	0.142792	4	0.825851	-0.083098	5	0.967354	-0.014414	11	2.17932	0.338321	6	1.20506	0.081008	4	0.844072	-0.073621	4	1.10077	0.041697	FALSE	C	5	CAGTTCTTTGGCTCTTGTTT
PB.18390.57	281.623	0.0795627	0.126615	0.502214	0.828981	ENSG00000119725.21	chr14	+	2408	12	full-splice_match	ZNF410	ENST00000555044.6	2623	12	-29	244	22	-1	alternative_3end	canonical	283	60.7013	1.7832	340	67.4796	1.82917	260	53.6803	1.72982	299	57.8478	1.76229	315	62.4078	1.79524	316	63.4664	1.80254	314	66.2596	1.82125	208	57.2401	1.7577	FALSE	C	5	AGTTCTTTGGCTCTTGTTTT
PB.18390.163	5.90705	0.109669	0.317609	0.504272	0.830101	ENSG00000119725.21	chr14	+	2163	11	incomplete-splice_match	ZNF410	ENST00000555044.6	2623	12	5327	244	10	-1	3prime_fragment	canonical	5	1.07246	0.030381	6	1.19082	0.075845	5	1.03231	0.013812	6	1.16082	0.064767	10	1.9812	0.296929	5	1.00422	0.001827	4	0.844072	-0.073621	7	1.92635	0.284735	FALSE	C	5	AGTTCTTTGGCTCTTGTTTT
PB.18390.186	9.76648	0.112851	0.294945	0.523971	0.839827	ENSG00000119725.21	chr14	+	1565	7	incomplete-splice_match	ZNF410	ENST00000334521.8	2193	11	11963	-30	-44	-1	3prime_fragment	canonical	11	2.35941	0.372804	13	2.5801	0.411637	8	1.6517	0.217932	6	1.16082	0.064767	9	1.78308	0.251171	18	3.61517	0.558129	9	1.89916	0.278562	7	1.92635	0.284735	FALSE	C	5	AGTTCTTTGGCTCTTGTTTT
PB.18390.98	6.64057	0.0842391	0.3054	0.612579	0.880756	ENSG00000119725.21	chr14	+	2471	13	novel_in_catalog	ZNF410	novel	2623	12	NA	NA	0	-1	combination_of_known_splicesites	canonical	5	1.07246	0.030381	7	1.38929	0.142792	10	2.06463	0.314842	4	0.773883	-0.111324	10	1.9812	0.296929	7	1.4059	0.147955	7	1.47713	0.169417	5	1.37596	0.138607	FALSE	C	5	AGTTCTTTGGCTCTTGTTTT
PB.18390.167	3.65794	0.0711958	0.326234	0.619157	0.883445	ENSG00000119725.21	chr14	+	2035	10	incomplete-splice_match	ZNF410	ENST00000334521.8	2193	11	1877	-30	613	-1	3prime_fragment	canonical	6	1.28695	0.109563	3	0.595408	-0.225185	3	0.619388	-0.208037	2	0.386942	-0.412354	6	1.18872	0.07508	5	1.00422	0.001827	5	1.05509	0.023289	1	0.275193	-0.560363	FALSE	C	5	AGTTCTTTGGCTCTTGTTTT
PB.18390.211	9.49613	0.0685712	0.291759	0.688805	0.909801	ENSG00000119725.21	chr14	+	825	2	incomplete-splice_match	ZNF410	ENST00000334521.8	2193	11	31448	-30	2477	-1	3prime_fragment	canonical	9	1.93043	0.285654	4	0.793878	-0.100246	8	1.6517	0.217932	17	3.289	0.517065	10	1.9812	0.296929	10	2.00843	0.302857	8	1.68814	0.227409	11	3.02712	0.481029	FALSE	C	5	AGTTCTTTGGCTCTTGTTTT
PB.18390.90	8.45996	-0.0472113	0.290905	0.779222	0.941944	ENSG00000119725.21	chr14	+	2091	11	full-splice_match	ZNF410	ENST00000324593.10	2293	11	51	151	-3	-120	alternative_3end5end	canonical	7	1.50144	0.176509	13	2.5801	0.411637	9	1.85817	0.269084	10	1.93471	0.286616	8	1.58496	0.200019	9	1.80759	0.257099	14	2.95425	0.470447	2	0.550385	-0.259333	FALSE	C	25	ATACACTTCTACTTGGTCAC
PB.18390.43	4.29867	-0.0331196	0.316117	0.820068	0.955093	ENSG00000119725.21	chr14	+	2612	12	full-splice_match	ZNF410	ENST00000555044.6	2623	12	-233	244	9	-1	alternative_3end5end	canonical	5	1.07246	0.030381	7	1.38929	0.142792	5	1.03231	0.013812	3	0.580413	-0.236263	5	0.990601	-0.004101	5	1.00422	0.001827	7	1.47713	0.169417	0	0	NA	FALSE	C	5	AGTTCTTTGGCTCTTGTTTT
PB.18390.52	6.90142	0.0347125	0.295551	0.834759	0.959569	ENSG00000119725.21	chr14	+	2336	11	full-splice_match	ZNF410	ENST00000324593.10	2293	11	-44	1	27	-1	reference_match	canonical	6	1.28695	0.109563	7	1.38929	0.142792	8	1.6517	0.217932	8	1.54777	0.189706	7	1.38684	0.142027	8	1.60675	0.205947	11	2.3212	0.365712	3	0.825578	-0.083242	FALSE	C	5	AGTTCTTTGGCTCTTGTTTT
PB.18390.177	5.65508	-0.0273442	0.303283	0.861116	0.966548	ENSG00000119725.21	chr14	+	1821	9	incomplete-splice_match	ZNF410	ENST00000334521.8	2193	11	4474	-30	3210	-1	3prime_fragment	canonical	6	1.28695	0.109563	7	1.38929	0.142792	6	1.23878	0.092993	6	1.16082	0.064767	5	0.990601	-0.004101	5	1.00422	0.001827	5	1.05509	0.023289	6	1.65115	0.217788	FALSE	C	5	AGTTCTTTGGCTCTTGTTTT
PB.18390.106	4.78329	0.0249307	0.313863	0.867062	0.968057	ENSG00000119725.21	chr14	+	2302	12	novel_not_in_catalog	ZNF410	novel	2623	12	NA	NA	0	-1	at_least_one_novel_splicesite	canonical	4	0.857968	-0.066529	6	1.19082	0.075845	6	1.23878	0.092993	4	0.773883	-0.111324	3	0.59436	-0.22595	12	2.41012	0.382038	2	0.422036	-0.374651	3	0.825578	-0.083242	TRUE	C	5	AGTTCTTTGGCTCTTGTTTT
PB.18390.204	8.66105	0.0239184	0.286997	0.888965	0.974236	ENSG00000119725.21	chr14	+	1117	4	incomplete-splice_match	ZNF410	ENST00000334521.8	2193	11	29008	-30	37	-1	3prime_fragment	canonical	11	2.35941	0.372804	13	2.5801	0.411637	4	0.825851	-0.083098	9	1.74124	0.240858	11	2.17932	0.338321	10	2.00843	0.302857	11	2.3212	0.365712	4	1.10077	0.041697	FALSE	C	5	AGTTCTTTGGCTCTTGTTTT
PB.18390.148	6.39132	-0.0178589	0.300186	0.909852	0.979305	ENSG00000119725.21	chr14	+	2337	12	novel_in_catalog	ZNF410	novel	2461	13	NA	NA	1	-1	combination_of_known_junctions	canonical	5	1.07246	0.030381	10	1.98469	0.297694	6	1.23878	0.092993	7	1.3543	0.131714	7	1.38684	0.142027	3	0.602529	-0.220022	7	1.47713	0.169417	7	1.92635	0.284735	FALSE	C	5	AGTTCTTTGGCTCTTGTTTT
PB.15174.3	77.7176	0.184699	0.178924	0.23295	0.615498	ENSG00000175213.3	chr11	+	2240	5	full-splice_match	ZNF408	ENST00000311764.3	2229	5	-12	1	-11	-1	reference_match	canonical	76	16.3014	1.21223	78	15.4806	1.18979	86	17.7558	1.24934	69	13.3495	1.12546	91	18.0289	1.25597	84	16.8708	1.22714	106	22.3679	1.34963	54	14.8604	1.17203	FALSE	C	10	ACTGCTGCGTGTCTGCATCT
PB.22631.26	24.9544	-0.221625	0.261643	0.24263	0.626176	ENSG00000264247.2	chr18	-	1338	2	full-splice_match	ZNF407-AS1	ENST00000664604.1	1110	2	-244	16	0	-16	alternative_5end	canonical	34	7.29273	0.86289	22	4.36633	0.640116	24	4.95511	0.695053	42	8.12578	0.909865	21	4.16052	0.619148	23	4.61939	0.664585	30	6.33054	0.80144	13	3.5775	0.55358	FALSE	C	70	AAAATAAAATAAAGATGATA
PB.22631.28	16.5504	-0.163844	0.269223	0.379999	0.751554	ENSG00000264247.2	chr18	-	2188	2	full-splice_match	ZNF407-AS1	ENST00000652782.1	2418	2	218	12	-46	0	alternative_5end	canonical	21	4.50433	0.653631	18	3.57245	0.552966	19	3.92279	0.593595	22	4.25636	0.629038	18	3.56616	0.552201	17	3.41433	0.533306	19	4.00934	0.603073	6	1.65115	0.217788	FALSE	C	30	GATATTCACTTCAAGGACTT
PB.22631.30	7.67833	0.134234	0.314098	0.44047	0.794261	ENSG00000264247.2	chr18	-	2388	2	full-splice_match	ZNF407-AS1	ENST00000652782.1	2418	2	2	28	2	-16	reference_match	canonical	9	1.93043	0.285654	7	1.38929	0.142792	6	1.23878	0.092993	7	1.3543	0.131714	10	1.9812	0.296929	9	1.80759	0.257099	15	3.16527	0.50041	2	0.550385	-0.259333	FALSE	C	70	AAAATAAAATAAAGATGATA
PB.22631.27	4.78713	-0.00629221	0.309205	0.965883	0.992748	ENSG00000264247.2	chr18	-	1972	2	full-splice_match	ZNF407-AS1	ENST00000652782.1	2418	2	441	5	177	-5	alternative_5end	canonical	6	1.28695	0.109563	3	0.595408	-0.225185	4	0.825851	-0.083098	8	1.54777	0.189706	5	0.990601	-0.004101	7	1.4059	0.147955	4	0.844072	-0.073621	3	0.825578	-0.083242	FALSE	C	25	ACTTCAAGGACTTTGTGTTA
PB.11357.9	10.4022	0.0769524	0.281683	0.662686	0.899807	ENSG00000197024.9	chr7	+	5215	6	full-splice_match	ZNF398	ENST00000475153.6	5460	6	-7	252	-7	-12	alternative_3end	canonical	10	2.14492	0.331411	6	1.19082	0.075845	12	2.47755	0.394023	14	2.70859	0.432744	11	2.17932	0.338321	14	2.8118	0.448985	11	2.3212	0.365712	8	2.20154	0.342727	FALSE	C	45	TAGAAAGTGCAAGAAGATGG
PB.22414.12	17.9236	-0.564168	0.359848	0.0215176	0.157057	ENSG00000186812.13	chr18	+	2154	4	full-splice_match	ZNF397	ENST00000330501.12	5259	4	4	3101	1	2607	alternative_3end	canonical	24	5.14781	0.711623	20	3.96939	0.598724	31	6.40034	0.806203	23	4.44983	0.648343	16	3.16992	0.501049	11	2.20927	0.34425	12	2.53221	0.4035	12	3.30231	0.518818	FALSE	C	85	AAAAAAAAAAAAAAAACTGA
PB.22414.32	5.80007	-0.316471	0.430075	0.114366	0.432919	ENSG00000186812.13	chr18	+	1503	3	full-splice_match	ZNF397	ENST00000591206.5	1516	3	11	2	-3	-2	reference_match	canonical	10	2.14492	0.331411	5	0.992347	-0.003336	9	1.85817	0.269084	9	1.74124	0.240858	5	0.990601	-0.004101	4	0.803372	-0.095083	5	1.05509	0.023289	2	0.550385	-0.259333	FALSE	C	30	AAGTGGCCACAGTGTATTCA
PB.22414.27	3.96419	-0.242515	0.409976	0.14682	0.493657	ENSG00000186812.13	chr18	+	2107	4	novel_in_catalog	ZNF397	novel	5259	4	NA	NA	-4	2607	combination_of_known_junctions	canonical	6	1.28695	0.109563	7	1.38929	0.142792	5	1.03231	0.013812	5	0.967354	-0.014414	3	0.59436	-0.22595	4	0.803372	-0.095083	0	0	NA	3	0.825578	-0.083242	FALSE	C	85	AAAAAAAAAAAAAAAACTGA
PB.22414.39	5.07928	-0.0593141	0.316568	0.693233	0.911526	ENSG00000186812.13	chr18	+	1636	3	incomplete-splice_match	ZNF397	ENST00000589420.1	1025	6	11	20426	5	2607	5prime_fragment	canonical	7	1.50144	0.176509	4	0.793878	-0.100246	11	2.27109	0.356234	2	0.386942	-0.412354	6	1.18872	0.07508	5	1.00422	0.001827	7	1.47713	0.169417	1	0.275193	-0.560363	FALSE	C	85	AAAAAAAAAAAAAAAACTGA
PB.10924.13	7.08507	0.218583	0.350537	0.237348	0.620301	ENSG00000160908.15	chr7	-	2127	3	full-splice_match	ZNF394	ENST00000337673.7	2163	3	29	7	12	2	reference_match	canonical	6	1.28695	0.109563	4	0.793878	-0.100246	8	1.6517	0.217932	6	1.16082	0.064767	13	2.57556	0.410872	7	1.4059	0.147955	7	1.47713	0.169417	7	1.92635	0.284735	FALSE	C	20	ATATGTTTCTATGTGACTTG
PB.10924.38	9.96983	0.180272	0.314969	0.328206	0.709355	ENSG00000160908.15	chr7	-	986	2	full-splice_match	ZNF394	ENST00000485576.1	1019	2	15	18	-1	-18	reference_match	canonical	7	1.50144	0.176509	6	1.19082	0.075845	9	1.85817	0.269084	14	2.70859	0.432744	9	1.78308	0.251171	12	2.41012	0.382038	10	2.11018	0.324319	13	3.5775	0.55358	FALSE	C	65	AAAAAAAAGATAATGACCAT
PB.10924.19	7.43171	0.0917263	0.30175	0.589368	0.871407	ENSG00000160908.15	chr7	-	2035	2	full-splice_match	ZNF394	ENST00000426306.2	2017	2	-17	-1	0	-1	reference_match	canonical	6	1.28695	0.109563	10	1.98469	0.297694	7	1.44524	0.15994	6	1.16082	0.064767	7	1.38684	0.142027	12	2.41012	0.382038	6	1.26611	0.10247	7	1.92635	0.284735	FALSE	C	10	TTCTATGTGACTTGGCCTGT
PB.10924.9	36.2535	0.0795628	0.206706	0.637577	0.891044	ENSG00000160908.15	chr7	-	2208	3	full-splice_match	ZNF394	ENST00000337673.7	2163	3	-37	-8	6	8	reference_match	canonical	40	8.57968	0.933471	43	8.53419	0.931162	30	6.19388	0.791963	38	7.35189	0.866399	44	8.71729	0.940381	43	8.63625	0.936325	40	8.44072	0.926379	24	6.60462	0.819848	FALSE	C	5	ACTTGGCCTGTTTCTTTTCT
PB.10924.2	3.96703	0.0476923	0.326459	0.725681	0.924152	ENSG00000160908.15	chr7	-	1211	3	incomplete-splice_match	ZNF394	ENST00000651364.1	5731	5	-52	12651	-4	-9	5prime_fragment	canonical	0	0	NA	10	1.98469	0.297694	2	0.412925	-0.384128	4	0.773883	-0.111324	3	0.59436	-0.22595	8	1.60675	0.205947	6	1.26611	0.10247	1	0.275193	-0.560363	FALSE	C	25	GAAAATTTCTGTTTTGGAGT
PB.10924.35	5.43087	-0.0515565	0.307525	0.742722	0.929874	ENSG00000160908.15	chr7	-	1479	2	full-splice_match	ZNF394	ENST00000481881.1	1619	2	-2	142	-2	-142	alternative_3end	canonical	6	1.28695	0.109563	5	0.992347	-0.003336	7	1.44524	0.15994	7	1.3543	0.131714	7	1.38684	0.142027	3	0.602529	-0.220022	6	1.26611	0.10247	4	1.10077	0.041697	FALSE	C	0	CTTCCTGGTTTTGCTTTCTG
PB.10924.14	4.82416	0.0338593	0.314133	0.821227	0.955478	ENSG00000160908.15	chr7	-	1747	3	full-splice_match	ZNF394	ENST00000337673.7	2163	3	409	7	-168	2	alternative_5end	canonical	4	0.857968	-0.066529	5	0.992347	-0.003336	9	1.85817	0.269084	2	0.386942	-0.412354	8	1.58496	0.200019	4	0.803372	-0.095083	8	1.68814	0.227409	1	0.275193	-0.560363	FALSE	C	20	ATATGTTTCTATGTGACTTG
PB.16569.184	58.7037	0.916334	0.231556	9.20025733919703e-06	0.000371211	ENSG00000161642.18	chr12	-	2479	9	novel_not_in_catalog	ZNF385A	novel	2331	8	NA	NA	0	1	at_least_one_novel_splicesite	canonical	41	8.79418	0.944195	57	11.3128	1.05357	40	8.25851	0.916902	31	5.9976	0.777977	87	17.2365	1.23645	74	14.8624	1.17209	88	18.5696	1.2688	60	16.5116	1.21779	FALSE	C	20	TCCGCCCCTAGACTCAGACT
PB.16569.13	5.40084	2.90431	0.885847	0.000113146	0.00300663	ENSG00000161642.18	chr12	-	2481	7	novel_in_catalog	ZNF385A	novel	2331	8	NA	NA	-1	3	intron_retention	canonical	1	0.214492	-0.668589	2	0.396939	-0.401276	1	0.206463	-0.685158	0	0	NA	10	1.9812	0.296929	8	1.60675	0.205947	7	1.47713	0.169417	12	3.30231	0.518818	FALSE	C	20	AGACTCAGACTCTGTCTTTG
PB.16569.115	40.1612	0.592886	0.284315	0.00743669	0.0760366	ENSG00000161642.18	chr12	-	2232	7	novel_in_catalog	ZNF385A	novel	2331	8	NA	NA	-9	-1	combination_of_known_junctions	canonical	49	10.5101	1.02161	33	6.54949	0.816208	29	5.98742	0.77724	18	3.48248	0.541888	54	10.6985	1.02932	61	12.2514	1.08819	46	9.70682	0.987077	38	10.4573	1.01942	FALSE	C	20	CGCCCCTAGACTCAGACTCT
PB.16569.95	46.3616	0.473875	0.228816	0.0119947	0.105774	ENSG00000161642.18	chr12	-	2527	9	novel_not_in_catalog	ZNF385A	novel	2494	9	NA	NA	-13	0	at_least_one_novel_splicesite	canonical	36	7.72172	0.887714	50	9.92347	0.996664	37	7.63912	0.883043	38	7.35189	0.866399	68	13.4722	1.12944	52	10.4438	1.01886	58	12.239	1.08775	42	11.5581	1.06289	FALSE	C	20	GCCCCTAGACTCAGACTCTG
PB.16569.152	6.84727	0.557973	0.594786	0.0366245	0.220396	ENSG00000161642.18	chr12	-	2412	7	full-splice_match	ZNF385A	ENST00000394313.7	2440	7	27	1	3	-1	reference_match	canonical	5	1.07246	0.030381	8	1.58776	0.200784	2	0.412925	-0.384128	3	0.580413	-0.236263	12	2.37744	0.37611	7	1.4059	0.147955	9	1.89916	0.278562	9	2.47673	0.393879	FALSE	C	20	CGCCCCTAGACTCAGACTCT
PB.16569.1	129.683	-0.288086	0.158447	0.0421769	0.240653	ENSG00000161642.18	chr12	-	2392	8	full-splice_match	ZNF385A	ENST00000551109.5	2369	8	-12	-11	-11	11	reference_match	canonical	169	36.2492	1.5593	174	34.5337	1.53824	142	29.3177	1.46713	141	27.2794	1.43583	134	26.5481	1.42403	121	24.302	1.38564	124	26.1662	1.41774	78	21.465	1.33173	FALSE	C	5	ACTCTGTCTTTGCCCGCTGT
PB.16569.128	29.2449	0.298466	0.254956	0.120859	0.445698	ENSG00000161642.18	chr12	-	1756	4	incomplete-splice_match	ZNF385A	ENST00000552382.5	1516	7	7578	-742	7578	0	3prime_fragment	canonical	34	7.29273	0.86289	25	4.96174	0.695634	27	5.57449	0.746205	21	4.06289	0.608835	32	6.33985	0.802079	42	8.43541	0.926106	34	7.17461	0.855798	25	6.87981	0.837577	FALSE	C	20	GCCCCTAGACTCAGACTCTG
PB.16569.96	38.6595	0.238692	0.231061	0.186751	0.555965	ENSG00000161642.18	chr12	-	2475	9	novel_not_in_catalog	ZNF385A	novel	2494	9	NA	NA	-9	0	at_least_one_novel_splicesite	canonical	29	6.22027	0.793809	49	9.725	0.98789	43	8.8779	0.94831	26	5.03024	0.701589	49	9.70789	0.987125	42	8.43541	0.926106	43	9.07377	0.957788	36	9.90693	0.995939	TRUE	C	20	GCCCCTAGACTCAGACTCTG
PB.16569.57	30.9908	0.223115	0.232726	0.219035	0.598441	ENSG00000161642.18	chr12	-	1434	2	incomplete-splice_match	ZNF385A	ENST00000552382.5	1516	7	8483	-744	8483	1	3prime_fragment	canonical	31	6.64926	0.822773	36	7.1449	0.853996	24	4.95511	0.695053	28	5.41718	0.733774	37	7.33045	0.86513	41	8.23457	0.915641	34	7.17461	0.855798	25	6.87981	0.837577	FALSE	C	20	CCCTAGACTCAGACTCTGTC
PB.16569.181	7.79644	0.168413	0.323692	0.346305	0.725295	ENSG00000161642.18	chr12	-	2254	7	novel_in_catalog	ZNF385A	novel	2494	9	NA	NA	0	-2	combination_of_known_junctions	canonical	10	2.14492	0.331411	8	1.58776	0.200784	7	1.44524	0.15994	3	0.580413	-0.236263	12	2.37744	0.37611	10	2.00843	0.302857	7	1.47713	0.169417	7	1.92635	0.284735	FALSE	C	20	CCGCCCCTAGACTCAGACTC
PB.16569.185	17.952	0.176274	0.275301	0.349238	0.727656	ENSG00000161642.18	chr12	-	2131	6	incomplete-splice_match	ZNF385A	ENST00000552382.5	1516	7	3235	-739	3235	1	3prime_fragment	canonical	18	3.86086	0.586684	21	4.16786	0.619913	9	1.85817	0.269084	21	4.06289	0.608835	18	3.56616	0.552201	20	4.01686	0.603887	30	6.33054	0.80144	12	3.30231	0.518818	FALSE	C	20	TCCGCCCCTAGACTCAGACT
PB.16569.112	4.52949	0.139827	0.346053	0.356362	0.732729	ENSG00000161642.18	chr12	-	2181	7	novel_in_catalog	ZNF385A	novel	2331	8	NA	NA	0	0	combination_of_known_splicesites	canonical	3	0.643476	-0.191467	6	1.19082	0.075845	6	1.23878	0.092993	0	0	NA	4	0.792481	-0.101011	4	0.803372	-0.095083	7	1.47713	0.169417	6	1.65115	0.217788	FALSE	C	20	GCCCCTAGACTCAGACTCTG
PB.16569.28	34.8473	0.150775	0.218582	0.387021	0.756629	ENSG00000161642.18	chr12	-	2439	9	novel_not_in_catalog	ZNF385A	novel	2331	8	NA	NA	0	2	at_least_one_novel_splicesite	canonical	28	6.00578	0.778569	39	7.74031	0.888758	43	8.8779	0.94831	29	5.61066	0.749014	46	9.11353	0.959687	39	7.83288	0.893921	36	7.59664	0.880622	28	7.70539	0.886795	TRUE	C	20	TAGACTCAGACTCTGTCTTT
PB.16569.125	18.7689	0.15839	0.268363	0.394037	0.761703	ENSG00000161642.18	chr12	-	1980	5	incomplete-splice_match	ZNF385A	ENST00000552382.5	1516	7	5097	-742	5097	0	3prime_fragment	canonical	22	4.71883	0.673834	15	2.97704	0.473785	23	4.74864	0.67657	12	2.32165	0.365797	26	5.15112	0.711902	14	2.8118	0.448985	23	4.85341	0.686047	18	4.95347	0.694909	FALSE	C	20	GCCCCTAGACTCAGACTCTG
PB.16569.104	4.39294	0.100487	0.328772	0.50584	0.830764	ENSG00000161642.18	chr12	-	2321	8	incomplete-splice_match	ZNF385A	ENST00000546970.5	2494	9	860	-17	-175	0	3prime_fragment	canonical	6	1.28695	0.109563	6	1.19082	0.075845	2	0.412925	-0.384128	2	0.386942	-0.412354	4	0.792481	-0.101011	8	1.60675	0.205947	4	0.844072	-0.073621	4	1.10077	0.041697	FALSE	C	20	GCCCCTAGACTCAGACTCTG
PB.16569.113	11.2848	0.106503	0.284273	0.553163	0.854343	ENSG00000161642.18	chr12	-	2260	7	full-splice_match	ZNF385A	ENST00000394313.7	2440	7	180	0	-84	0	alternative_5end	canonical	13	2.7884	0.445355	15	2.97704	0.473785	7	1.44524	0.15994	10	1.93471	0.286616	15	2.9718	0.47302	13	2.61096	0.4168	17	3.5873	0.554768	5	1.37596	0.138607	FALSE	C	20	GCCCCTAGACTCAGACTCTG
PB.16569.4	608.375	0.0604142	0.127486	0.612062	0.880622	ENSG00000161642.18	chr12	-	2390	8	full-splice_match	ZNF385A	ENST00000338010.9	2331	8	-54	-5	-54	0	alternative_5end	canonical	665	142.637	2.15423	736	146.074	2.16457	612	126.355	2.10159	553	106.989	2.02934	680	134.722	2.12944	603	121.108	2.08317	682	143.914	2.1581	488	134.294	2.12806	FALSE	C	20	CCCCTAGACTCAGACTCTGT
PB.16569.18	38.2549	0.0867709	0.212605	0.61217	0.88071	ENSG00000161642.18	chr12	-	1909	5	incomplete-splice_match	ZNF385A	ENST00000552382.5	1516	7	5174	-748	5174	3	3prime_fragment	canonical	40	8.57968	0.933471	54	10.7173	1.03009	30	6.19388	0.791963	34	6.57801	0.818094	38	7.52857	0.876712	51	10.243	1.01043	38	8.01868	0.904103	31	8.53097	0.930998	FALSE	C	20	AGACTCAGACTCTGTCTTTG
PB.16569.16	11.3897	-0.0877424	0.283202	0.618493	0.883193	ENSG00000161642.18	chr12	-	2091	7	full-splice_match	ZNF385A	ENST00000352268.10	2076	7	-17	2	0	-1	reference_match	canonical	14	3.00289	0.477539	18	3.57245	0.552966	13	2.68402	0.428785	8	1.54777	0.189706	15	2.9718	0.47302	14	2.8118	0.448985	5	1.05509	0.023289	8	2.20154	0.342727	FALSE	C	20	CGCCCCTAGACTCAGACTCT
PB.16569.24	9.16105	0.067631	0.287599	0.69608	0.912438	ENSG00000161642.18	chr12	-	1341	9	novel_not_in_catalog	ZNF385A	novel	2331	8	NA	NA	0	-1	at_least_one_novel_splicesite	canonical	6	1.28695	0.109563	7	1.38929	0.142792	10	2.06463	0.314842	14	2.70859	0.432744	10	1.9812	0.296929	9	1.80759	0.257099	10	2.11018	0.324319	9	2.47673	0.393879	TRUE	C	20	CGCCCCTAGACTCAGACTCT
PB.16569.20	20.4024	0.065954	0.241228	0.711839	0.918899	ENSG00000161642.18	chr12	-	1665	4	incomplete-splice_match	ZNF385A	ENST00000552382.5	1516	7	7669	-742	7669	0	3prime_fragment	canonical	21	4.50433	0.653631	24	4.76327	0.677905	18	3.71633	0.570114	22	4.25636	0.629038	19	3.76428	0.575682	30	6.02529	0.779978	23	4.85341	0.686047	13	3.5775	0.55358	FALSE	C	20	GCCCCTAGACTCAGACTCTG
PB.16569.183	46.3059	0.0417866	0.194615	0.798121	0.947396	ENSG00000161642.18	chr12	-	1602	3	incomplete-splice_match	ZNF385A	ENST00000552382.5	1516	7	8106	-740	8106	-2	3prime_fragment	canonical	50	10.7246	1.03038	61	12.1066	1.08302	46	9.49729	0.9776	39	7.54536	0.87768	55	10.8966	1.03729	48	9.64047	0.984098	48	10.1289	1.00556	36	9.90693	0.995939	FALSE	C	20	CCGCCCCTAGACTCAGACTC
PB.16569.122	13.062	0.0440036	0.263544	0.805368	0.949966	ENSG00000161642.18	chr12	-	2045	6	incomplete-splice_match	ZNF385A	ENST00000552382.5	1516	7	3324	-742	3324	0	3prime_fragment	canonical	11	2.35941	0.372804	18	3.57245	0.552966	11	2.27109	0.356234	15	2.90206	0.462707	17	3.36804	0.527378	15	3.01265	0.478948	13	2.74323	0.438263	9	2.47673	0.393879	FALSE	C	20	GCCCCTAGACTCAGACTCTG
PB.23475.32	8.50835	0.127776	0.309768	0.46252	0.808077	ENSG00000161298.19	chr19	+	2837	5	novel_in_catalog	ZNF382	novel	2742	5	NA	NA	-4	-2	combination_of_known_junctions	canonical	7	1.50144	0.176509	7	1.38929	0.142792	11	2.27109	0.356234	7	1.3543	0.131714	9	1.78308	0.251171	5	1.00422	0.001827	18	3.79832	0.579592	6	1.65115	0.217788	FALSE	C	25	AACATACTTGTCTTGGTGTA
PB.23475.35	3.36372	0.0941234	0.336379	0.49296	0.824936	ENSG00000161298.19	chr19	+	2859	5	novel_in_catalog	ZNF382	novel	8336	5	NA	NA	-1	-2	combination_of_known_junctions	canonical	1	0.214492	-0.668589	2	0.396939	-0.401276	5	1.03231	0.013812	4	0.773883	-0.111324	2	0.39624	-0.402041	7	1.4059	0.147955	5	1.05509	0.023289	2	0.550385	-0.259333	FALSE	C	25	AACATACTTGTCTTGGTGTA
PB.23475.29	4.81814	0.0305167	0.311134	0.841295	0.961239	ENSG00000161298.19	chr19	+	2471	5	full-splice_match	ZNF382	ENST00000439428.5	2742	5	-28	299	-6	-2	alternative_3end	canonical	4	0.857968	-0.066529	6	1.19082	0.075845	4	0.825851	-0.083098	6	1.16082	0.064767	5	0.990601	-0.004101	9	1.80759	0.257099	2	0.422036	-0.374651	4	1.10077	0.041697	FALSE	C	25	AACATACTTGTCTTGGTGTA
PB.13919.6	3.3463	0.237962	0.418899	0.132873	0.468905	ENSG00000075407.19	chr10	+	4468	7	novel_in_catalog	ZNF37A	novel	8119	8	NA	NA	1	-2082	combination_of_known_junctions	canonical	1	0.214492	-0.668589	3	0.595408	-0.225185	2	0.412925	-0.384128	3	0.580413	-0.236263	8	1.58496	0.200019	5	1.00422	0.001827	7	1.47713	0.169417	0	0	NA	FALSE	C	65	AAAATCCTAAAATTGAAAAA
PB.13108.6	20.0476	0.133484	0.275821	0.46825	0.810927	ENSG00000165244.7	chr9	-	3713	5	full-splice_match	ZNF367	ENST00000375256.5	3687	5	-31	5	-31	-5	reference_match	canonical	13	2.7884	0.445355	31	6.15255	0.789055	21	4.33572	0.637061	14	2.70859	0.432744	20	3.9624	0.597959	19	3.81602	0.58161	41	8.65173	0.937103	9	2.47673	0.393879	FALSE	C	45	TAAAATTTAAAGTACACGGT
PB.13108.25	3.74449	0.0192265	0.317493	0.894143	0.97554	ENSG00000165244.7	chr9	-	2726	3	incomplete-splice_match	ZNF367	ENST00000375256.5	3687	5	23475	5	23475	-5	3prime_fragment	canonical	2	0.428984	-0.367559	4	0.793878	-0.100246	5	1.03231	0.013812	5	0.967354	-0.014414	5	0.990601	-0.004101	6	1.20506	0.081008	4	0.844072	-0.073621	1	0.275193	-0.560363	FALSE	C	45	TAAAATTTAAAGTACACGGT
PB.13108.11	5.18811	0.00850232	0.314267	0.954622	0.99017	ENSG00000165244.7	chr9	-	2539	2	incomplete-splice_match	ZNF367	ENST00000375256.5	3687	5	25949	4	25949	-4	3prime_fragment	canonical	5	1.07246	0.030381	7	1.38929	0.142792	2	0.412925	-0.384128	8	1.54777	0.189706	6	1.18872	0.07508	0	0	NA	8	1.68814	0.227409	6	1.65115	0.217788	FALSE	C	45	AAAATTTAAAGTACACGGTC
PB.559.14	3.65679	-0.0679882	0.329062	0.620918	0.884358	ENSG00000160094.15	chr1	+	3154	9	full-splice_match	ZNF362	ENST00000539719.6	3187	9	33	0	-20	0	reference_match	canonical	3	0.643476	-0.191467	2	0.396939	-0.401276	9	1.85817	0.269084	4	0.773883	-0.111324	6	1.18872	0.07508	1	0.200843	-0.697143	5	1.05509	0.023289	1	0.275193	-0.560363	FALSE	C	0	GTGGCGGTGGTGTTTGGCGT
PB.559.16	5.3671	-0.0431589	0.309521	0.777945	0.941513	ENSG00000160094.15	chr1	+	3011	8	novel_in_catalog	ZNF362	novel	3187	9	NA	NA	-3	0	combination_of_known_junctions	canonical	7	1.50144	0.176509	4	0.793878	-0.100246	7	1.44524	0.15994	6	1.16082	0.064767	5	0.990601	-0.004101	4	0.803372	-0.095083	3	0.633054	-0.198559	7	1.92635	0.284735	FALSE	C	0	GTGGCGGTGGTGTTTGGCGT
PB.559.4	10.7186	0.0336434	0.276434	0.84787	0.963064	ENSG00000160094.15	chr1	+	3068	8	novel_in_catalog	ZNF362	novel	3187	9	NA	NA	-7	0	combination_of_known_junctions	canonical	15	3.21738	0.507503	7	1.38929	0.142792	10	2.06463	0.314842	13	2.51512	0.400559	14	2.77368	0.443057	9	1.80759	0.257099	14	2.95425	0.470447	7	1.92635	0.284735	FALSE	C	0	GTGGCGGTGGTGTTTGGCGT
PB.8649.3	6.46362	0.0907585	0.310041	0.581074	0.867344	ENSG00000178338.11	chr5	+	793	5	full-splice_match	ZNF354B	ENST00000322434.8	2794	5	47	1954	47	212	alternative_3end	canonical	4	0.857968	-0.066529	5	0.992347	-0.003336	5	1.03231	0.013812	11	2.12818	0.328008	7	1.38684	0.142027	5	1.00422	0.001827	10	2.11018	0.324319	6	1.65115	0.217788	FALSE	C	65	AAAAATCAAAACAGCAGAGA
PB.8648.3	4.71336	-0.258476	0.408774	0.148916	0.497435	ENSG00000169131.13	chr5	-	2445	4	novel_in_catalog	ZNF354A	novel	2521	5	NA	NA	-26	-18	combination_of_known_splicesites	canonical	10	2.14492	0.331411	4	0.793878	-0.100246	8	1.6517	0.217932	5	0.967354	-0.014414	5	0.990601	-0.004101	3	0.602529	-0.220022	4	0.844072	-0.073621	1	0.275193	-0.560363	FALSE	C	80	AAAAAAGAAAAAGAAAAATC
PB.8648.2	53.534	0.163292	0.201695	0.327884	0.709011	ENSG00000169131.13	chr5	-	2541	5	full-splice_match	ZNF354A	ENST00000335815.7	2521	5	-38	18	-38	-18	reference_match	canonical	51	10.9391	1.03898	46	9.1296	0.960451	69	14.2459	1.15369	46	8.89966	0.949373	57	11.2928	1.0528	56	11.2472	1.05105	61	12.8721	1.10965	51	14.0348	1.14721	FALSE	C	80	AAAAAAGAAAAAGAAAAATC
PB.23911.3	34.9	0.767756	0.270592	0.000667261	0.0125301	ENSG00000256683.7	chr19	-	2350	5	full-splice_match	ZNF350	ENST00000243644.9	2355	5	-2	7	-2	-7	reference_match	canonical	25	5.3623	0.729351	23	4.5648	0.659422	32	6.60681	0.819992	26	5.03024	0.701589	51	10.1041	1.0045	50	10.0422	1.00183	54	11.395	1.05671	27	7.4302	0.871	FALSE	C	30	AAAATTATTTCCTTTGTACC
PB.23911.19	4.11472	-0.0297347	0.317066	0.835981	0.9598	ENSG00000256683.7	chr19	-	2065	5	full-splice_match	ZNF350	ENST00000243644.9	2355	5	12	278	-1	-278	alternative_3end	canonical	3	0.643476	-0.191467	7	1.38929	0.142792	4	0.825851	-0.083098	5	0.967354	-0.014414	6	1.18872	0.07508	7	1.4059	0.147955	1	0.211018	-0.675681	2	0.550385	-0.259333	FALSE	C	45	AGGAAATGAAGTACTGTGAA
PB.4895.7	8.30229	-0.218752	0.351246	0.236839	0.619741	ENSG00000169981.11	chr3	+	2496	3	full-splice_match	ZNF35	ENST00000296092.7	2503	3	-1	8	0	-8	reference_match	canonical	15	3.21738	0.507503	8	1.58776	0.200784	12	2.47755	0.394023	9	1.74124	0.240858	13	2.57556	0.410872	10	2.00843	0.302857	2	0.422036	-0.374651	2	0.550385	-0.259333	FALSE	C	10	ATGCCCCAGTTGTCTCTGCT
PB.4895.8	8.86468	-0.113256	0.30218	0.514658	0.834954	ENSG00000169981.11	chr3	+	2640	4	full-splice_match	ZNF35	ENST00000396056.7	2658	4	10	8	0	-8	reference_match	canonical	12	2.5739	0.410593	7	1.38929	0.142792	9	1.85817	0.269084	15	2.90206	0.462707	11	2.17932	0.338321	5	1.00422	0.001827	13	2.74323	0.438263	3	0.825578	-0.083242	FALSE	C	10	ATGCCCCAGTTGTCTCTGCT
PB.8614.23	4.71463	-0.929821	0.925415	0.0152653	0.124794	ENSG00000113761.12	chr5	+	2726	8	novel_in_catalog	ZNF346	novel	2774	9	NA	NA	4	0	combination_of_known_junctions	canonical	6	1.28695	0.109563	10	1.98469	0.297694	7	1.44524	0.15994	9	1.74124	0.240858	5	0.990601	-0.004101	1	0.200843	-0.697143	3	0.633054	-0.198559	0	0	NA	FALSE	C	80	AAAAAAAAAAAAGAAGAGGA
PB.8614.15	9.03193	0.505564	0.488081	0.0455136	0.252482	ENSG00000113761.12	chr5	+	1970	5	full-splice_match	ZNF346	ENST00000513587.5	977	5	-35	-958	-4	11	alternative_3end	canonical	10	2.14492	0.331411	3	0.595408	-0.225185	8	1.6517	0.217932	5	0.967354	-0.014414	15	2.9718	0.47302	10	2.00843	0.302857	12	2.53221	0.4035	10	2.75193	0.439637	FALSE	C	35	AACTTAACAGACCTAGGGTT
PB.8614.5	81.1293	-0.170943	0.174789	0.260572	0.645109	ENSG00000113761.12	chr5	+	2313	7	full-splice_match	ZNF346	ENST00000358149.8	4314	7	19	1982	-1	38	alternative_3end	canonical	90	19.3043	1.28565	100	19.8469	1.29769	93	19.201	1.28333	94	18.1863	1.25974	102	20.2083	1.30553	69	13.8582	1.14171	66	13.9272	1.14386	60	16.5116	1.21779	FALSE	C	25	ATATTGCCATTGGATCTAGT
PB.8614.32	8.46931	-0.187126	0.324651	0.30792	0.691456	ENSG00000113761.12	chr5	+	2103	6	novel_in_catalog	ZNF346	novel	4314	7	NA	NA	5	8	combination_of_known_splicesites	canonical	14	3.00289	0.477539	11	2.18316	0.339086	6	1.23878	0.092993	12	2.32165	0.365797	9	1.78308	0.251171	9	1.80759	0.257099	5	1.05509	0.023289	5	1.37596	0.138607	FALSE	C	40	TACAACTTAACAGACCTAGG
PB.8614.34	4.18822	-0.0966518	0.33025	0.511741	0.83344	ENSG00000113761.12	chr5	+	2339	7	full-splice_match	ZNF346	ENST00000511834.5	2306	7	-21	-12	-5	12	reference_match	canonical	6	1.28695	0.109563	9	1.78622	0.251936	3	0.619388	-0.208037	3	0.580413	-0.236263	5	0.990601	-0.004101	5	1.00422	0.001827	1	0.211018	-0.675681	3	0.825578	-0.083242	FALSE	C	30	ACTTAACAGACCTAGGGTTT
PB.23492.5	14.5205	0.177965	0.287336	0.345113	0.724306	ENSG00000251247.12	chr19	+	2975	3	full-splice_match	ZNF345	ENST00000420450.6	2959	3	-24	8	-24	-2	reference_match	canonical	16	3.43187	0.535531	17	3.37398	0.528143	7	1.44524	0.15994	15	2.90206	0.462707	23	4.55676	0.658656	12	2.41012	0.382038	18	3.79832	0.579592	12	3.30231	0.518818	FALSE	C	25	AACACTTACCTTGATGGCCC
PB.24179.92	7.80501	0.124395	0.307486	0.476457	0.816061	ENSG00000088876.13	chr20	-	3409	6	full-splice_match	ZNF343	ENST00000278772.9	3415	6	0	6	0	0	reference_match	canonical	9	1.93043	0.285654	7	1.38929	0.142792	5	1.03231	0.013812	9	1.74124	0.240858	10	1.9812	0.296929	13	2.61096	0.4168	10	2.11018	0.324319	3	0.825578	-0.083242	FALSE	C	45	AAAAAATGATCAACTTGTTT
PB.24179.89	4.93624	0.0737372	0.31784	0.630155	0.888157	ENSG00000088876.13	chr20	-	3479	6	novel_in_catalog	ZNF343	novel	3675	8	NA	NA	-3	0	combination_of_known_junctions	canonical	1	0.214492	-0.668589	6	1.19082	0.075845	5	1.03231	0.013812	7	1.3543	0.131714	5	0.990601	-0.004101	5	1.00422	0.001827	5	1.05509	0.023289	6	1.65115	0.217788	FALSE	C	45	AAAAAATGATCAACTTGTTT
PB.24431.5	5.93554	-0.31365	0.43823	0.1106	0.424899	ENSG00000131061.14	chr20	+	3331	15	full-splice_match	ZNF341	ENST00000375200.6	3343	15	5	7	-1	-7	reference_match	canonical	16	3.43187	0.535531	8	1.58776	0.200784	5	1.03231	0.013812	5	0.967354	-0.014414	4	0.792481	-0.101011	6	1.20506	0.081008	4	0.844072	-0.073621	2	0.550385	-0.259333	FALSE	C	10	TAACGTGTCCGGGTGGCCTG
PB.24431.4	10.2431	0.11191	0.287625	0.531711	0.844118	ENSG00000131061.14	chr20	+	3319	15	full-splice_match	ZNF341	ENST00000342427.6	3661	15	342	0	-3	0	alternative_5end	canonical	9	1.93043	0.285654	12	2.38163	0.376875	9	1.85817	0.269084	10	1.93471	0.286616	15	2.9718	0.47302	9	1.80759	0.257099	10	2.11018	0.324319	10	2.75193	0.439637	FALSE	C	10	TCCGGGTGGCCTGGGCCAAG
PB.12478.16	30.0912	0.375256	0.257484	0.0571498	0.289236	ENSG00000196378.13	chr8	-	1935	6	full-splice_match	ZNF34	ENST00000429371.7	2808	6	-21	894	7	2	alternative_3end	canonical	22	4.71883	0.673834	32	6.35102	0.802844	25	5.16157	0.712782	28	5.41718	0.733774	38	7.52857	0.876712	36	7.23035	0.859159	35	7.38563	0.868387	30	8.25578	0.916758	FALSE	C	35	AAAAGCAGTGCATGTTCATT
PB.12478.4	4.19767	0.0324397	0.317305	0.822811	0.95596	ENSG00000196378.13	chr8	-	2806	6	full-splice_match	ZNF34	ENST00000429371.7	2808	6	0	2	0	-2	reference_match	canonical	5	1.07246	0.030381	6	1.19082	0.075845	2	0.412925	-0.384128	4	0.773883	-0.111324	3	0.59436	-0.22595	7	1.4059	0.147955	2	0.422036	-0.374651	5	1.37596	0.138607	FALSE	C	15	AATCTGTGTTTCTTTCTATG
PB.13931.128	3.87736	0.0236426	0.317506	0.869638	0.968784	ENSG00000196693.15	chr10	-	1183	6	novel_in_catalog	ZNF33B	novel	5982	5	NA	NA	8	-4849	combination_of_known_junctions	canonical	4	0.857968	-0.066529	3	0.595408	-0.225185	7	1.44524	0.15994	2	0.386942	-0.412354	5	0.990601	-0.004101	5	1.00422	0.001827	3	0.633054	-0.198559	3	0.825578	-0.083242	FALSE	C	35	TAATGAATGTGGGAAAGCTT
PB.13918.18	3.76438	0.178278	0.374626	0.228139	0.609764	ENSG00000189180.16	chr10	+	6064	5	full-splice_match	ZNF33A	ENST00000432900.7	6116	5	18	34	0	0	reference_match	canonical	0	0	NA	1	0.198469	-0.702306	7	1.44524	0.15994	3	0.580413	-0.236263	3	0.59436	-0.22595	6	1.20506	0.081008	5	1.05509	0.023289	5	1.37596	0.138607	FALSE	C	30	AACCCTGAGGAACATCTTGT
PB.13918.35	6.46268	0.209339	0.349985	0.249847	0.63374	ENSG00000189180.16	chr10	+	817	6	novel_not_in_catalog	ZNF33A	novel	6196	6	NA	NA	-3	148	at_least_one_novel_splicesite	canonical	5	1.07246	0.030381	7	1.38929	0.142792	4	0.825851	-0.083098	6	1.16082	0.064767	7	1.38684	0.142027	10	2.00843	0.302857	8	1.68814	0.227409	6	1.65115	0.217788	TRUE	C	50	AAGAGAAAAATGAAGTTTTG
PB.13918.24	4.18711	-0.137754	0.344027	0.366868	0.740985	ENSG00000189180.16	chr10	+	4163	5	full-splice_match	ZNF33A	ENST00000432900.7	6116	5	18	1935	0	1291	alternative_3end	canonical	3	0.643476	-0.191467	8	1.58776	0.200784	7	1.44524	0.15994	4	0.773883	-0.111324	6	1.18872	0.07508	2	0.401686	-0.396113	2	0.422036	-0.374651	3	0.825578	-0.083242	FALSE	C	60	AAAAATCATTGAAATTGAAA
PB.13918.8	18.3073	-0.163862	0.268252	0.37777	0.749592	ENSG00000189180.16	chr10	+	717	5	full-splice_match	ZNF33A	ENST00000432900.7	6116	5	18	5381	0	168	alternative_3end	canonical	21	4.50433	0.653631	23	4.5648	0.659422	29	5.98742	0.77724	14	2.70859	0.432744	18	3.56616	0.552201	13	2.61096	0.4168	19	4.00934	0.603073	14	3.8527	0.585765	FALSE	C	55	AAAAATAGGAACACACTGAG
PB.13918.13	4.52087	0.032877	0.316932	0.822232	0.955838	ENSG00000189180.16	chr10	+	2939	5	full-splice_match	ZNF33A	ENST00000432900.7	6116	5	38	3139	14	87	alternative_3end	canonical	3	0.643476	-0.191467	8	1.58776	0.200784	3	0.619388	-0.208037	5	0.967354	-0.014414	6	1.18872	0.07508	11	2.20927	0.34425	2	0.422036	-0.374651	1	0.275193	-0.560363	FALSE	C	40	CCTCACAAGAAGTTTAATGA
PB.13918.10	9.31812	0.0253253	0.281475	0.883853	0.973018	ENSG00000189180.16	chr10	+	772	6	novel_not_in_catalog	ZNF33A	novel	6196	6	NA	NA	0	148	at_least_one_novel_splicesite	canonical	11	2.35941	0.372804	8	1.58776	0.200784	9	1.85817	0.269084	11	2.12818	0.328008	7	1.38684	0.142027	11	2.20927	0.34425	10	2.11018	0.324319	9	2.47673	0.393879	TRUE	C	50	AAGAGAAAAATGAAGTTTTG
PB.24369.3	32.3853	-0.196552	0.235398	0.277202	0.661473	ENSG00000130684.14	chr20	-	3229	5	full-splice_match	ZNF337	ENST00000252979.6	4237	5	-13	1021	-13	-1	alternative_3end	canonical	32	6.86375	0.836561	48	9.52653	0.978935	40	8.25851	0.916902	34	6.57801	0.818094	32	6.33985	0.802079	21	4.2177	0.625076	33	6.96359	0.842833	27	7.4302	0.871	FALSE	C	20	ATTTCCTAGTCAGTGGTATT
PB.24369.14	3.96149	0.117654	0.339144	0.425555	0.784321	ENSG00000130684.14	chr20	-	2953	2	novel_in_catalog	ZNF337	novel	3613	4	NA	NA	831	-1	intron_retention	canonical	1	0.214492	-0.668589	7	1.38929	0.142792	1	0.206463	-0.685158	5	0.967354	-0.014414	5	0.990601	-0.004101	5	1.00422	0.001827	6	1.26611	0.10247	3	0.825578	-0.083242	FALSE	C	20	ATTTCCTAGTCAGTGGTATT
PB.24369.11	4.87235	0.0427843	0.310471	0.782167	0.942938	ENSG00000130684.14	chr20	-	3073	4	full-splice_match	ZNF337	ENST00000376436.5	3613	4	539	1	539	-1	alternative_5end	canonical	5	1.07246	0.030381	6	1.19082	0.075845	6	1.23878	0.092993	3	0.580413	-0.236263	6	1.18872	0.07508	6	1.20506	0.081008	7	1.47713	0.169417	2	0.550385	-0.259333	FALSE	C	20	ATTTCCTAGTCAGTGGTATT
PB.24581.9	24.367	-0.0716185	0.232157	0.683837	0.907911	ENSG00000198026.8	chr20	-	4457	28	full-splice_match	ZNF335	ENST00000322927.3	4454	28	0	-3	0	3	reference_match	canonical	27	5.79129	0.762775	34	6.74796	0.829173	28	5.78096	0.762	21	4.06289	0.608835	31	6.14173	0.78829	21	4.2177	0.625076	25	5.27545	0.722259	16	4.40308	0.643757	FALSE	C	5	CTTACTTTGTCTGCTTGCTG
PB.23141.12	5.53346	-0.0660092	0.310173	0.675557	0.904777	ENSG00000160961.12	chr19	+	3756	12	full-splice_match	ZNF333	ENST00000292530.11	4716	12	19	941	-2	165	alternative_3end	canonical	4	0.857968	-0.066529	10	1.98469	0.297694	8	1.6517	0.217932	4	0.773883	-0.111324	6	1.18872	0.07508	5	1.00422	0.001827	5	1.05509	0.023289	4	1.10077	0.041697	FALSE	C	35	AACAAATTGTTACTTTTATT
PB.23959.7	4.40745	0.40659	0.562626	0.0576851	0.291128	ENSG00000130844.19	chr19	+	4064	6	full-splice_match	ZNF331	ENST00000449416.6	4065	6	0	1	0	-1	reference_match	canonical	5	1.07246	0.030381	2	0.396939	-0.401276	2	0.412925	-0.384128	2	0.386942	-0.412354	9	1.78308	0.251171	7	1.4059	0.147955	8	1.68814	0.227409	2	0.550385	-0.259333	FALSE	C	15	GTCTCTTTGTTGGATATTCA
PB.23959.27	7.07206	0.320289	0.414515	0.118964	0.442513	ENSG00000130844.19	chr19	+	2114	5	full-splice_match	ZNF331	ENST00000512387.6	2161	5	44	3	44	0	reference_match	canonical	8	1.71594	0.234501	2	0.396939	-0.401276	5	1.03231	0.013812	7	1.3543	0.131714	11	2.17932	0.338321	11	2.20927	0.34425	11	2.3212	0.365712	4	1.10077	0.041697	FALSE	C	85	AAAAAAGAAAAGAAAAAAAT
PB.23959.5	20.127	0.113367	0.254639	0.533288	0.844778	ENSG00000130844.19	chr19	+	2191	6	full-splice_match	ZNF331	ENST00000449416.6	4065	6	-9	1883	-7	0	alternative_3end	canonical	12	2.5739	0.410593	17	3.37398	0.528143	25	5.16157	0.712782	27	5.22371	0.717979	22	4.35864	0.639351	20	4.01686	0.603887	30	6.33054	0.80144	14	3.8527	0.585765	FALSE	C	85	AAAAAAGAAAAGAAAAAAAT
PB.23959.13	5.98988	0.0572681	0.304852	0.722846	0.923096	ENSG00000130844.19	chr19	+	1874	6	full-splice_match	ZNF331	ENST00000449416.6	4065	6	0	2191	0	-3	alternative_3end	canonical	3	0.643476	-0.191467	7	1.38929	0.142792	8	1.6517	0.217932	6	1.16082	0.064767	7	1.38684	0.142027	6	1.20506	0.081008	6	1.26611	0.10247	6	1.65115	0.217788	FALSE	C	20	AAATGGTGTGCCCTTCTGAG
PB.7035.10	4.89297	0.526184	0.719635	0.0347819	0.212843	ENSG00000109445.11	chr4	+	425	2	full-splice_match	ZNF330	ENST00000514826.5	733	2	11	297	-2	-297	alternative_3end	canonical	4	0.857968	-0.066529	3	0.595408	-0.225185	3	0.619388	-0.208037	1	0.193471	-0.713384	8	1.58496	0.200019	2	0.401686	-0.396113	12	2.53221	0.4035	6	1.65115	0.217788	FALSE	C	20	CAGTGTTTTTGCATATAGTT
PB.1154.36	12.4266	-1.17027	0.477618	0.0010297	0.0175084	ENSG00000162664.17	chr1	+	1685	12	full-splice_match	ZNF326	ENST00000340281.9	9729	12	18	8026	-6	-719	alternative_3end	canonical	26	5.57679	0.746385	15	2.97704	0.473785	16	3.3034	0.518962	21	4.06289	0.608835	8	1.58496	0.200019	7	1.4059	0.147955	4	0.844072	-0.073621	7	1.92635	0.284735	FALSE	C	50	AAGAAGTAGAGGAAGTGAGA
PB.1154.11	37.6323	-0.444466	0.258373	0.0274654	0.18409	ENSG00000162664.17	chr1	+	1112	8	incomplete-splice_match	ZNF326	ENST00000340281.9	9729	12	3	18176	1	-10869	5prime_fragment	canonical	50	10.7246	1.03038	56	11.1143	1.04588	53	10.9425	1.03912	37	7.15842	0.854817	43	8.51917	0.930397	31	6.22614	0.794219	33	6.96359	0.842833	15	4.12789	0.615728	FALSE	C	55	AAGAAAAAGATATTGAACTG
PB.1154.71	7.0337	-0.495961	0.571423	0.044606	0.249807	ENSG00000162664.17	chr1	+	1060	8	incomplete-splice_match	ZNF326	ENST00000340281.9	9729	12	55	18176	28	-10869	5prime_fragment	canonical	11	2.35941	0.372804	12	2.38163	0.376875	10	2.06463	0.314842	8	1.54777	0.189706	4	0.792481	-0.101011	2	0.401686	-0.396113	2	0.422036	-0.374651	8	2.20154	0.342727	FALSE	C	55	AAGAAAAAGATATTGAACTG
PB.1154.13	34.9082	-0.313146	0.251838	0.10339	0.409453	ENSG00000162664.17	chr1	+	1029	7	incomplete-splice_match	ZNF326	ENST00000340281.9	9729	12	6	22335	4	6749	5prime_fragment	canonical	50	10.7246	1.03038	42	8.33572	0.920943	45	9.29082	0.968054	38	7.35189	0.866399	48	9.50977	0.97817	33	6.62782	0.821371	24	5.06443	0.70453	15	4.12789	0.615728	FALSE	C	65	AAGAGAAAAAAACAGTGAGA
PB.1154.47	11.7983	-0.295373	0.350645	0.152504	0.503457	ENSG00000162664.17	chr1	+	883	6	incomplete-splice_match	ZNF326	ENST00000340281.9	9729	12	41	25285	14	3799	5prime_fragment	canonical	12	2.5739	0.410593	21	4.16786	0.619913	11	2.27109	0.356234	19	3.67595	0.565369	18	3.56616	0.552201	9	1.80759	0.257099	7	1.47713	0.169417	4	1.10077	0.041697	FALSE	C	55	AAAACCTATGGAGAAGATAA
PB.1154.28	11.9807	-0.256266	0.320506	0.198574	0.572855	ENSG00000162664.17	chr1	+	2399	12	full-splice_match	ZNF326	ENST00000340281.9	9729	12	18	7312	-6	-5	alternative_3end	canonical	18	3.86086	0.586684	15	2.97704	0.473785	16	3.3034	0.518962	12	2.32165	0.365797	12	2.37744	0.37611	10	2.00843	0.302857	10	2.11018	0.324319	7	1.92635	0.284735	FALSE	C	25	GAAAACTTTCTCCCTGGATT
PB.1154.43	4.44142	-0.0849976	0.322274	0.576301	0.865144	ENSG00000162664.17	chr1	+	2045	12	full-splice_match	ZNF326	ENST00000340281.9	9729	12	25	7659	1	-352	alternative_3end	canonical	5	1.07246	0.030381	7	1.38929	0.142792	6	1.23878	0.092993	4	0.773883	-0.111324	5	0.990601	-0.004101	7	1.4059	0.147955	3	0.633054	-0.198559	1	0.275193	-0.560363	FALSE	C	35	AAAACTATTTTAGTTTAGTT
PB.1154.62	5.12277	-0.0567594	0.312112	0.712721	0.919377	ENSG00000162664.17	chr1	+	2689	12	full-splice_match	ZNF326	ENST00000340281.9	9729	12	41	6999	14	308	alternative_3end	canonical	9	1.93043	0.285654	6	1.19082	0.075845	3	0.619388	-0.208037	6	1.16082	0.064767	8	1.58496	0.200019	5	1.00422	0.001827	3	0.633054	-0.198559	3	0.825578	-0.083242	FALSE	C	10	TTTCTGTAGTTGTGTTAGTT
PB.24134.2	6.17917	-0.1967	0.356091	0.257025	0.641368	ENSG00000249471.8	chr19	+	2967	4	full-splice_match	ZNF324B	ENST00000336614.9	2978	4	30	-19	5	19	reference_match	canonical	8	1.71594	0.234501	10	1.98469	0.297694	9	1.85817	0.269084	6	1.16082	0.064767	4	0.792481	-0.101011	2	0.401686	-0.396113	11	2.3212	0.365712	2	0.550385	-0.259333	FALSE	C	20	AGCACAGCCTCCTGTCTCTA
PB.24134.23	9.76557	-0.11669	0.302312	0.502273	0.828981	ENSG00000083812.13	chr19	+	3213	4	full-splice_match	ZNF324	ENST00000196482.4	5054	4	-22	1863	2	159	alternative_3end	canonical	10	2.14492	0.331411	22	4.36633	0.640116	9	1.85817	0.269084	6	1.16082	0.064767	13	2.57556	0.410872	6	1.20506	0.081008	7	1.47713	0.169417	8	2.20154	0.342727	FALSE	C	35	AAACATTTGTGTGAACGGTA
PB.24134.25	12.8908	-0.0591455	0.270848	0.736757	0.928258	ENSG00000083812.13	chr19	+	3044	4	full-splice_match	ZNF324	ENST00000196482.4	5054	4	-12	2022	-12	0	alternative_3end	canonical	14	3.00289	0.477539	17	3.37398	0.528143	17	3.50987	0.545291	10	1.93471	0.286616	16	3.16992	0.501049	7	1.4059	0.147955	14	2.95425	0.470447	11	3.02712	0.481029	FALSE	C	85	AAAAAAAAAAAAAAAGACTA
PB.8972.1	9.68706	0.122772	0.30344	0.484068	0.819824	ENSG00000181315.11	chr6	-	4791	4	full-splice_match	ZNF322	ENST00000415922.7	4811	4	19	1	8	-1	reference_match	canonical	6	1.28695	0.109563	7	1.38929	0.142792	5	1.03231	0.013812	19	3.67595	0.565369	12	2.37744	0.37611	10	2.00843	0.302857	9	1.89916	0.278562	11	3.02712	0.481029	FALSE	C	15	ATTTCCGTCTCCACTGTACT
PB.8972.35	8.20588	-0.112175	0.30506	0.512833	0.83388	ENSG00000181315.11	chr6	-	666	4	full-splice_match	ZNF322	ENST00000415922.7	4811	4	11	4134	0	-41	alternative_3end	canonical	11	2.35941	0.372804	8	1.58776	0.200784	12	2.47755	0.394023	8	1.54777	0.189706	3	0.59436	-0.22595	8	1.60675	0.205947	10	2.11018	0.324319	7	1.92635	0.284735	FALSE	C	70	AAAAAAGGAAAATATATAAT
PB.8972.29	5.65234	-0.10347	0.318166	0.52227	0.838844	ENSG00000181315.11	chr6	-	2871	4	full-splice_match	ZNF322	ENST00000415922.7	4811	4	31	1909	20	-1	alternative_3end	canonical	8	1.71594	0.234501	5	0.992347	-0.003336	4	0.825851	-0.083098	11	2.12818	0.328008	7	1.38684	0.142027	5	1.00422	0.001827	6	1.26611	0.10247	2	0.550385	-0.259333	FALSE	C	30	TATGATAGAAGGTGTGGCAT
PB.13954.15	67.7322	-0.891463	0.213068	3.79309013967698e-06	0.000172737	ENSG00000169740.14	chr10	-	1163	3	full-splice_match	ZNF32	ENST00000374433.7	1159	3	-9	5	-9	-5	reference_match	canonical	82	17.5884	1.24523	114	22.6255	1.3546	85	17.5493	1.24426	109	21.0883	1.32404	51	10.1041	1.0045	56	11.2472	1.05105	50	10.5509	1.02329	27	7.4302	0.871	FALSE	C	25	CATTATCATGTATGTTTTAT
PB.9331.33	3.14	0.140086	0.355004	0.325129	0.706847	ENSG00000171467.16	chr6	-	1537	3	incomplete-splice_match	ZNF318	ENST00000361428.3	8210	10	168	20821	-1	-20821	5prime_fragment	canonical	5	1.07246	0.030381	1	0.198469	-0.702306	2	0.412925	-0.384128	2	0.386942	-0.412354	5	0.990601	-0.004101	4	0.803372	-0.095083	5	1.05509	0.023289	2	0.550385	-0.259333	FALSE	C	25	ACTGTAAGTTTTTTTACTTA
PB.22958.7	3.16212	-2.57755	1.21864	0.00259388	0.0353564	ENSG00000130803.15	chr19	+	3962	8	novel_not_in_catalog	ZNF317	novel	4056	7	NA	NA	0	0	at_least_one_novel_splicesite	canonical	5	1.07246	0.030381	9	1.78622	0.251936	4	0.825851	-0.083098	7	1.3543	0.131714	0	0	NA	0	0	NA	1	0.211018	-0.675681	1	0.275193	-0.560363	FALSE	C	20	TATGGATATTTCATTGTTTT
PB.22958.3	7.78881	1.16508	0.608725	0.00351533	0.0442604	ENSG00000130803.15	chr19	+	3960	6	full-splice_match	ZNF317	ENST00000360385.7	3955	6	0	-5	0	0	reference_match	canonical	3	0.643476	-0.191467	2	0.396939	-0.401276	6	1.23878	0.092993	6	1.16082	0.064767	13	2.57556	0.410872	16	3.21349	0.506977	11	2.3212	0.365712	7	1.92635	0.284735	FALSE	C	20	TATGGATATTTCATTGTTTT
PB.22958.4	2.77032	0.563122	1.14558	0.0193759	0.146563	ENSG00000130803.15	chr19	+	4579	6	novel_in_catalog	ZNF317	novel	4056	7	NA	NA	-3	1	intron_retention	canonical	0	0	NA	1	0.198469	-0.702306	2	0.412925	-0.384128	1	0.193471	-0.713384	8	1.58496	0.200019	6	1.20506	0.081008	6	1.26611	0.10247	0	0	NA	FALSE	C	20	ATGGATATTTCATTGTTTTT
PB.22958.1	73.1281	0.328662	0.191698	0.0450081	0.250946	ENSG00000130803.15	chr19	+	4070	7	full-splice_match	ZNF317	ENST00000247956.11	4056	7	-22	8	-22	-3	reference_match	canonical	68	14.5855	1.16392	65	12.9005	1.11061	62	12.8007	1.10723	79	15.2842	1.18424	113	22.3876	1.35001	88	17.6742	1.24734	87	18.3586	1.26384	48	13.2092	1.12088	FALSE	C	25	TAAGCTGCTATGGATATTTC
PB.24070.4	26.6521	0.206766	0.245498	0.264683	0.649058	ENSG00000131845.15	chr19	+	4408	3	full-splice_match	ZNF304	ENST00000282286.6	4423	3	11	4	11	-4	reference_match	canonical	27	5.79129	0.762775	28	5.55715	0.744852	23	4.74864	0.67657	25	4.83677	0.684556	45	8.91541	0.950141	33	6.62782	0.821371	25	5.27545	0.722259	17	4.67827	0.670086	FALSE	C	40	CAAATTATGGCTGAATGATA
PB.23408.6	33.7525	-0.208648	0.234991	0.250735	0.63472	ENSG00000089335.22	chr19	+	2611	5	full-splice_match	ZNF302	ENST00000423823.6	2590	5	-21	0	6	0	reference_match	canonical	48	10.2956	1.01265	35	6.94643	0.841762	42	8.67144	0.938091	37	7.15842	0.854817	45	8.91541	0.950141	35	7.02951	0.846925	22	4.64239	0.666742	19	5.22866	0.71839	FALSE	C	20	ATGAACTCTTTCTCTGTGAC
PB.23408.7	15.8137	-0.19724	0.282685	0.299594	0.683427	ENSG00000089335.22	chr19	+	2577	5	full-splice_match	ZNF302	ENST00000457781.6	2600	5	19	4	3	-1	reference_match	canonical	20	4.28984	0.632441	24	4.76327	0.677905	19	3.92279	0.593595	14	2.70859	0.432744	18	3.56616	0.552201	11	2.20927	0.34425	13	2.74323	0.438263	12	3.30231	0.518818	FALSE	C	15	GAACTCTTTCTCTGTGACTG
PB.23408.11	12.237	0.0521913	0.268659	0.768945	0.938593	ENSG00000089335.22	chr19	+	2824	5	full-splice_match	ZNF302	ENST00000505242.6	2853	5	24	5	0	0	reference_match	canonical	14	3.00289	0.477539	15	2.97704	0.473785	9	1.85817	0.269084	13	2.51512	0.400559	17	3.36804	0.527378	11	2.20927	0.34425	15	3.16527	0.50041	8	2.20154	0.342727	FALSE	C	20	ATGAACTCTTTCTCTGTGAC
PB.8437.7	5.62323	-0.31823	0.4354	0.110539	0.424837	ENSG00000145908.13	chr5	-	3253	6	full-splice_match	ZNF300	ENST00000274599.10	3258	6	2	3	0	-3	reference_match	noncanonical	9	1.93043	0.285654	7	1.38929	0.142792	7	1.44524	0.15994	9	1.74124	0.240858	2	0.39624	-0.402041	5	1.00422	0.001827	5	1.05509	0.023289	3	0.825578	-0.083242	FALSE	C	30	AAAGACCCTGCCTAATGTCT
PB.8437.11	5.00879	-0.150092	0.34016	0.354869	0.731738	ENSG00000145908.13	chr5	-	3118	6	full-splice_match	ZNF300	ENST00000274599.10	3258	6	137	3	-54	-3	alternative_5end	noncanonical	7	1.50144	0.176509	5	0.992347	-0.003336	7	1.44524	0.15994	7	1.3543	0.131714	8	1.58496	0.200019	2	0.401686	-0.396113	3	0.633054	-0.198559	3	0.825578	-0.083242	FALSE	C	30	AAAGACCCTGCCTAATGTCT
PB.10938.61	45.3009	-0.344768	0.219216	0.0541054	0.280036	ENSG00000166526.18	chr7	-	2606	6	full-splice_match	ZNF3	ENST00000299667.9	2797	6	-16	207	0	-3	alternative_3end	canonical	52	11.1536	1.04741	66	13.099	1.11724	53	10.9425	1.03912	55	10.6409	1.02698	46	9.11353	0.959687	35	7.02951	0.846925	42	8.86275	0.947569	29	7.98058	0.902035	FALSE	C	85	GAGAAAAAAAAAACAAAAAA
PB.10938.26	4.48247	-0.135518	0.339514	0.383701	0.754149	ENSG00000166526.18	chr7	-	2665	5	full-splice_match	ZNF3	ENST00000424697.5	2718	5	46	7	5	0	reference_match	canonical	8	1.71594	0.234501	6	1.19082	0.075845	5	1.03231	0.013812	4	0.773883	-0.111324	3	0.59436	-0.22595	2	0.401686	-0.396113	6	1.26611	0.10247	3	0.825578	-0.083242	FALSE	C	30	AGAAGAGATTGAGTGTGGTT
PB.10938.58	4.31461	0.102834	0.330349	0.49591	0.826212	ENSG00000166526.18	chr7	-	2470	5	full-splice_match	ZNF3	ENST00000424697.5	2718	5	41	207	0	-2	alternative_3end	canonical	3	0.643476	-0.191467	6	1.19082	0.075845	5	1.03231	0.013812	2	0.386942	-0.412354	10	1.9812	0.296929	5	1.00422	0.001827	5	1.05509	0.023289	1	0.275193	-0.560363	FALSE	C	90	AGAAAAAAAAAACAAAAAAA
PB.10938.69	9.99195	0.109229	0.287773	0.540646	0.848402	ENSG00000166526.18	chr7	-	2351	4	full-splice_match	ZNF3	ENST00000412947.6	2545	4	0	194	0	-9	alternative_3end	canonical	12	2.5739	0.410593	10	1.98469	0.297694	9	1.85817	0.269084	8	1.54777	0.189706	13	2.57556	0.410872	11	2.20927	0.34425	10	2.11018	0.324319	9	2.47673	0.393879	FALSE	C	75	AAAAGGGAGAAAAAAAAAAC
PB.10938.80	4.08484	0.0720026	0.326931	0.610778	0.88024	ENSG00000166526.18	chr7	-	825	6	full-splice_match	ZNF3	ENST00000299667.9	2797	6	0	1972	0	-15	alternative_3end	canonical	4	0.857968	-0.066529	1	0.198469	-0.702306	4	0.825851	-0.083098	6	1.16082	0.064767	5	0.990601	-0.004101	2	0.401686	-0.396113	3	0.633054	-0.198559	7	1.92635	0.284735	FALSE	C	25	CTTCACTGTGAATTCCAACC
PB.10938.24	43.7049	-0.0727839	0.211387	0.666277	0.90104	ENSG00000166526.18	chr7	-	2834	6	full-splice_match	ZNF3	ENST00000299667.9	2797	6	-43	6	-2	0	reference_match	canonical	43	9.22316	0.96488	48	9.52653	0.978935	61	12.5942	1.10017	43	8.31925	0.920084	48	9.50977	0.97817	28	5.62361	0.750015	47	9.91784	0.996417	40	11.0077	1.0417	FALSE	C	30	AGAAGAGATTGAGTGTGGTT
PB.10938.31	7.60982	0.0361686	0.297605	0.825633	0.956819	ENSG00000166526.18	chr7	-	2539	4	full-splice_match	ZNF3	ENST00000412947.6	2545	4	19	-13	0	0	reference_match	canonical	7	1.50144	0.176509	4	0.793878	-0.100246	11	2.27109	0.356234	9	1.74124	0.240858	5	0.990601	-0.004101	5	1.00422	0.001827	11	2.3212	0.365712	9	2.47673	0.393879	FALSE	C	30	AGAAGAGATTGAGTGTGGTT
PB.25067.3	15.9477	0.84444	0.408098	0.00397934	0.0483969	ENSG00000237232.9	chr21	+	1113	1	full-splice_match	ZNF295-AS1	ENST00000675924.1	2109	1	993	3	552	-3	mono-exon	NA	14	3.00289	0.477539	13	2.5801	0.411637	11	2.27109	0.356234	6	1.16082	0.064767	23	4.55676	0.658656	31	6.22614	0.794219	19	4.00934	0.603073	14	3.8527	0.585765	NA	C	25	TAACAGCTCTGTTGTAGATT
PB.9550.19	4.52519	0.169846	0.356493	0.288398	0.672375	ENSG00000188994.13	chr6	+	1724	5	full-splice_match	ZNF292	ENST00000369578.6	1732	5	8	0	-3	0	reference_match	canonical	1	0.214492	-0.668589	4	0.793878	-0.100246	6	1.23878	0.092993	4	0.773883	-0.111324	4	0.792481	-0.101011	9	1.80759	0.257099	8	1.68814	0.227409	2	0.550385	-0.259333	FALSE	C	30	ACTGATGTCTCCAAGTCTAA
PB.21037.40	26.1554	-0.326698	0.264187	0.097105	0.395485	ENSG00000141040.15	chr17	-	1508	6	full-splice_match	ZNF287	ENST00000395825.4	7639	6	-10	6141	-10	15	alternative_3end	canonical	30	6.43476	0.808533	40	7.93878	0.899754	33	6.81327	0.833356	29	5.61066	0.749014	23	4.55676	0.658656	27	5.42276	0.734221	22	4.64239	0.666742	15	4.12789	0.615728	FALSE	C	30	AATCATGTCTCATATGGTAT
PB.21037.48	3.23045	-0.163469	0.371067	0.23988	0.62317	ENSG00000141040.15	chr17	-	1223	6	novel_in_catalog	ZNF287	novel	7639	6	NA	NA	1	-5	combination_of_known_junctions	canonical	5	1.07246	0.030381	6	1.19082	0.075845	5	1.03231	0.013812	2	0.386942	-0.412354	1	0.19812	-0.703071	3	0.602529	-0.220022	0	0	NA	4	1.10077	0.041697	FALSE	C	30	ATGAAGGCAGGGCAACCTTC
PB.21037.46	3.94624	0.120527	0.337436	0.425383	0.784208	ENSG00000141040.15	chr17	-	2493	5	incomplete-splice_match	ZNF287	ENST00000395824.5	3373	6	-26	1726	3	-3	intron_retention	canonical	2	0.428984	-0.367559	5	0.992347	-0.003336	3	0.619388	-0.208037	4	0.773883	-0.111324	8	1.58496	0.200019	5	1.00422	0.001827	3	0.633054	-0.198559	3	0.825578	-0.083242	FALSE	C	35	GAAGGCAGGGCAACCTTCAA
PB.21037.30	5.14834	0.0425289	0.309579	0.784438	0.943712	ENSG00000141040.15	chr17	-	3225	6	full-splice_match	ZNF287	ENST00000395825.4	7639	6	9	4405	3	28	alternative_3end	canonical	6	1.28695	0.109563	3	0.595408	-0.225185	8	1.6517	0.217932	4	0.773883	-0.111324	7	1.38684	0.142027	8	1.60675	0.205947	4	0.844072	-0.073621	3	0.825578	-0.083242	FALSE	C	25	AAATGTGTTGTTCAAGGGTC
PB.21021.22	6.51087	-0.117264	0.322707	0.471797	0.813039	ENSG00000187607.16	chr17	+	1076	6	full-splice_match	ZNF286A	ENST00000395894.6	5443	6	13	4354	0	16	alternative_3end	canonical	7	1.50144	0.176509	17	3.37398	0.528143	4	0.825851	-0.083098	5	0.967354	-0.014414	8	1.58496	0.200019	6	1.20506	0.081008	8	1.68814	0.227409	1	0.275193	-0.560363	FALSE	C	60	ATAAAGAGAAAAAACCTCAT
PB.21021.57	5.05836	0.107343	0.324622	0.497847	0.827073	ENSG00000187607.16	chr17	+	1253	5	full-splice_match	ZNF286A	ENST00000464847.6	5616	5	-7	4370	-7	0	alternative_3end	canonical	6	1.28695	0.109563	7	1.38929	0.142792	2	0.412925	-0.384128	4	0.773883	-0.111324	10	1.9812	0.296929	7	1.4059	0.147955	5	1.05509	0.023289	2	0.550385	-0.259333	FALSE	C	60	AAAAAGCAGAGAACTTATAA
PB.21021.36	6.56572	0.108816	0.314179	0.513942	0.834622	ENSG00000187607.16	chr17	+	960	6	full-splice_match	ZNF286A	ENST00000585194.5	607	6	16	-369	8	-4	alternative_3end	canonical	8	1.71594	0.234501	4	0.793878	-0.100246	6	1.23878	0.092993	7	1.3543	0.131714	5	0.990601	-0.004101	13	2.61096	0.4168	9	1.89916	0.278562	3	0.825578	-0.083242	FALSE	C	55	AATGAAAAAGCAGAGAACTT
PB.21021.56	5.90421	0.0529365	0.304702	0.742645	0.929847	ENSG00000187607.16	chr17	+	1312	5	novel_in_catalog	ZNF286A	novel	5443	6	NA	NA	-7	0	intron_retention	canonical	5	1.07246	0.030381	5	0.992347	-0.003336	5	1.03231	0.013812	9	1.74124	0.240858	5	0.990601	-0.004101	7	1.4059	0.147955	9	1.89916	0.278562	4	1.10077	0.041697	FALSE	C	60	AAAAAGCAGAGAACTTATAA
PB.23699.10	6.26677	0.100431	0.314364	0.540532	0.848382	ENSG00000267508.6	chr19	-	2679	4	full-splice_match	ZNF285	ENST00000614994.5	6031	4	0	3352	0	-1	alternative_3end	canonical	3	0.643476	-0.191467	5	0.992347	-0.003336	7	1.44524	0.15994	9	1.74124	0.240858	5	0.990601	-0.004101	7	1.4059	0.147955	12	2.53221	0.4035	4	1.10077	0.041697	FALSE	C	20	ACCACTGAGATTTTTGGTGG
PB.23683.4	3.62296	-0.157163	0.357464	0.299091	0.682926	ENSG00000186026.7	chr19	+	2083	5	full-splice_match	ZNF284	ENST00000421176.4	4336	5	2	2251	2	-2251	alternative_3end	canonical	6	1.28695	0.109563	6	1.19082	0.075845	4	0.825851	-0.083098	4	0.773883	-0.111324	5	0.990601	-0.004101	4	0.803372	-0.095083	1	0.211018	-0.675681	1	0.275193	-0.560363	FALSE	C	25	TATTTGTGGATCATTTATCA
PB.2109.56	46.9708	0.424233	0.225426	0.0218983	0.158929	ENSG00000162702.8	chr1	-	3087	2	full-splice_match	ZNF281	ENST00000367353.2	4864	2	-2	1779	-2	0	alternative_3end	canonical	44	9.43765	0.974864	43	8.53419	0.931162	41	8.46497	0.927626	39	7.54536	0.87768	67	13.2741	1.123	57	11.4481	1.05873	67	14.1382	1.15039	32	8.80616	0.944787	FALSE	C	90	AAAAAAAAAGACAAAAAAAA
PB.19129.69	3.43827	0.0635965	0.332062	0.629769	0.888011	ENSG00000137871.21	chr15	-	1715	6	incomplete-splice_match	ZNF280D	ENST00000558002.5	2274	17	-82	33321	-12	1357	5prime_fragment	canonical	5	1.07246	0.030381	1	0.198469	-0.702306	1	0.206463	-0.685158	6	1.16082	0.064767	1	0.19812	-0.703071	8	1.60675	0.205947	6	1.26611	0.10247	1	0.275193	-0.560363	FALSE	C	20	ACTTGAATGTGTGTTTTTTA
PB.26445.5	2.99653	0.113226	0.347355	0.399982	0.765428	ENSG00000056277.16	chrX	-	4637	19	full-splice_match	ZNF280C	ENST00000370978.9	4638	19	0	1	0	-1	reference_match	canonical	0	0	NA	1	0.198469	-0.702306	4	0.825851	-0.083098	5	0.967354	-0.014414	5	0.990601	-0.004101	3	0.602529	-0.220022	5	1.05509	0.023289	2	0.550385	-0.259333	FALSE	C	45	ATCATATAACTATAGGAGCA
PB.23941.11	8.55232	1.15118	0.575485	0.00298025	0.0391914	ENSG00000198538.11	chr19	-	4633	5	novel_in_catalog	ZNF28	novel	684	5	NA	NA	0	0	combination_of_known_junctions	canonical	6	1.28695	0.109563	3	0.595408	-0.225185	7	1.44524	0.15994	3	0.580413	-0.236263	18	3.56616	0.552201	12	2.41012	0.382038	13	2.74323	0.438263	8	2.20154	0.342727	FALSE	C	20	ATTTGGATGAGTTCGATTTC
PB.23941.10	58.8512	0.503272	0.226467	0.00749578	0.0764549	ENSG00000198538.11	chr19	-	4675	5	novel_in_catalog	ZNF28	novel	684	5	NA	NA	0	0	combination_of_known_junctions	canonical	49	10.5101	1.02161	46	9.1296	0.960451	63	13.0072	1.11418	43	8.31925	0.920084	86	17.0383	1.23143	57	11.4481	1.05873	78	16.4594	1.21641	58	15.9612	1.20307	FALSE	C	20	ATTTGGATGAGTTCGATTTC
PB.23941.18	16.9789	0.22008	0.297334	0.255588	0.639905	ENSG00000198538.11	chr19	-	4430	3	full-splice_match	ZNF28	ENST00000391783.6	1827	3	36	-2639	0	0	alternative_3end	canonical	14	3.00289	0.477539	21	4.16786	0.619913	13	2.68402	0.428785	14	2.70859	0.432744	16	3.16992	0.501049	11	2.20927	0.34425	29	6.11952	0.786717	19	5.22866	0.71839	FALSE	C	20	ATTTGGATGAGTTCGATTTC
PB.23941.7	29.8381	-0.0844223	0.220726	0.627233	0.886914	ENSG00000198538.11	chr19	-	4567	4	full-splice_match	ZNF28	ENST00000457749.7	4558	4	-10	1	-10	0	reference_match	canonical	29	6.22027	0.793809	38	7.54184	0.877477	36	7.43266	0.871144	33	6.38454	0.80513	40	7.92481	0.898989	34	6.82866	0.834336	25	5.27545	0.722259	16	4.40308	0.643757	FALSE	C	20	ATTTGGATGAGTTCGATTTC
PB.23941.38	5.28442	-0.0148455	0.306761	0.922224	0.982483	ENSG00000198538.11	chr19	-	4514	4	novel_in_catalog	ZNF28	novel	4558	4	NA	NA	0	-1	combination_of_known_splicesites	canonical	6	1.28695	0.109563	4	0.793878	-0.100246	8	1.6517	0.217932	5	0.967354	-0.014414	5	0.990601	-0.004101	3	0.602529	-0.220022	7	1.47713	0.169417	5	1.37596	0.138607	FALSE	C	20	GATTTGGATGAGTTCGATTT
PB.11091.4	25.7166	-0.371658	0.290593	0.0740216	0.337916	ENSG00000198839.10	chr7	+	1579	12	full-splice_match	ZNF277	ENST00000361822.8	2580	12	-15	1016	-15	-105	alternative_3end	canonical	30	6.43476	0.808533	41	8.13725	0.910478	26	5.36803	0.729815	36	6.96495	0.842918	29	5.74548	0.759327	27	5.42276	0.734221	11	2.3212	0.365712	16	4.40308	0.643757	FALSE	C	70	AAAAAAAATGAAGTAGGAAA
PB.11091.7	6.53132	-0.263179	0.387127	0.165201	0.523852	ENSG00000198839.10	chr7	+	1839	12	full-splice_match	ZNF277	ENST00000361822.8	2580	12	17	724	11	116	alternative_3end	canonical	5	1.07246	0.030381	7	1.38929	0.142792	11	2.27109	0.356234	13	2.51512	0.400559	5	0.990601	-0.004101	3	0.602529	-0.220022	8	1.68814	0.227409	3	0.825578	-0.083242	FALSE	C	60	AAGAAAGAAGAAATGGTCAA
PB.11091.32	8.99714	-0.14757	0.304026	0.412779	0.774688	ENSG00000198839.10	chr7	+	1494	11	incomplete-splice_match	ZNF277	ENST00000361946.8	1736	12	80312	-1	-50721	1	3prime_fragment	canonical	13	2.7884	0.445355	12	2.38163	0.376875	8	1.6517	0.217932	11	2.12818	0.328008	10	1.9812	0.296929	8	1.60675	0.205947	7	1.47713	0.169417	6	1.65115	0.217788	FALSE	C	20	AGTTTCAGTCTCCTCCCCAA
PB.11091.33	3.98481	0.0719154	0.323784	0.621623	0.884716	ENSG00000198839.10	chr7	+	1329	11	incomplete-splice_match	ZNF277	ENST00000361946.8	1736	12	80291	185	-50742	-114	3prime_fragment	canonical	3	0.643476	-0.191467	6	1.19082	0.075845	3	0.619388	-0.208037	3	0.580413	-0.236263	3	0.59436	-0.22595	4	0.803372	-0.095083	5	1.05509	0.023289	5	1.37596	0.138607	FALSE	C	70	AAGAACATGAAAAAAAATGA
PB.11091.10	12.7444	0.0571519	0.276577	0.746612	0.93122	ENSG00000198839.10	chr7	+	2637	12	full-splice_match	ZNF277	ENST00000361822.8	2580	12	6	-63	0	63	alternative_3end	canonical	13	2.7884	0.445355	9	1.78622	0.251936	16	3.3034	0.518962	15	2.90206	0.462707	26	5.15112	0.711902	9	1.80759	0.257099	15	3.16527	0.50041	5	1.37596	0.138607	FALSE	C	60	AAAAATTTTAACATCATAAA
PB.11091.16	26.3812	-0.0118963	0.222742	0.944174	0.987667	ENSG00000198839.10	chr7	+	1686	12	full-splice_match	ZNF277	ENST00000361822.8	2580	12	6	888	0	23	alternative_3end	canonical	30	6.43476	0.808533	28	5.55715	0.744852	24	4.95511	0.695053	33	6.38454	0.80513	35	6.93421	0.840997	26	5.22192	0.71783	23	4.85341	0.686047	20	5.50385	0.740667	FALSE	C	60	AAAGAAATGAAATGTTCAAA
PB.24109.24	3.40671	1.00823	1.6085	0.0141708	0.119019	ENSG00000171606.18	chr19	+	1748	4	incomplete-splice_match	ZNF274	ENST00000610905.4	2559	8	23641	-8	-1003	-2	3prime_fragment	canonical	1	0.214492	-0.668589	0	0	NA	0	0	NA	4	0.773883	-0.111324	3	0.59436	-0.22595	5	1.00422	0.001827	6	1.26611	0.10247	7	1.92635	0.284735	FALSE	C	20	TAGAACCTGTGTATTTCCTG
PB.24109.15	5.70728	0.407181	0.5024	0.0692971	0.325119	ENSG00000171606.18	chr19	+	2320	7	novel_in_catalog	ZNF274	novel	2808	8	NA	NA	-6	-1	combination_of_known_junctions	canonical	3	0.643476	-0.191467	4	0.793878	-0.100246	5	1.03231	0.013812	4	0.773883	-0.111324	9	1.78308	0.251171	10	2.00843	0.302857	7	1.47713	0.169417	5	1.37596	0.138607	FALSE	C	20	AGAACCTGTGTATTTCCTGC
PB.24109.7	20.6077	-0.098057	0.241506	0.583656	0.868614	ENSG00000171606.18	chr19	+	2473	8	full-splice_match	ZNF274	ENST00000617501.5	2808	8	333	2	0	-2	alternative_5end	canonical	24	5.14781	0.711623	26	5.16021	0.712667	23	4.74864	0.67657	22	4.25636	0.629038	26	5.15112	0.711902	21	4.2177	0.625076	20	4.22036	0.625349	11	3.02712	0.481029	FALSE	C	20	TAGAACCTGTGTATTTCCTG
PB.24109.27	3.86481	0.0255179	0.320101	0.856096	0.965211	ENSG00000171606.18	chr19	+	1441	2	full-splice_match	ZNF274	ENST00000595146.1	4852	2	3549	-138	3549	-1	alternative_3end5end	canonical	1	0.214492	-0.668589	5	0.992347	-0.003336	6	1.23878	0.092993	4	0.773883	-0.111324	6	1.18872	0.07508	1	0.200843	-0.697143	6	1.26611	0.10247	3	0.825578	-0.083242	FALSE	C	20	AGAACCTGTGTATTTCCTGC
PB.10594.2	2.39441	-0.414865	0.720795	0.0266675	0.180422	ENSG00000198039.12	chr7	+	2071	5	full-splice_match	ZNF273	ENST00000395375.3	3757	5	-30	1716	5	126	alternative_3end	canonical	1	0.214492	-0.668589	7	1.38929	0.142792	5	1.03231	0.013812	5	0.967354	-0.014414	2	0.39624	-0.402041	1	0.200843	-0.697143	0	0	NA	0	0	NA	FALSE	C	50	AATGAAATTACTGTCAAAAG
PB.22420.11	15.2421	-0.40121	0.34846	0.0721273	0.332871	ENSG00000257267.4	chr18	+	2278	3	full-splice_match	ZNF271P	ENST00000399070.3	5124	3	42	2804	0	66	alternative_3end	canonical	16	3.43187	0.535531	20	3.96939	0.598724	17	3.50987	0.545291	28	5.41718	0.733774	12	2.37744	0.37611	13	2.61096	0.4168	10	2.11018	0.324319	11	3.02712	0.481029	FALSE	C	20	ATACGTATGGTGGCTCACGC
PB.22420.1	37.0796	-0.294514	0.240965	0.11499	0.434515	ENSG00000257267.4	chr18	+	708	3	full-splice_match	ZNF271P	ENST00000399070.3	5124	3	-2	4418	-2	-643	alternative_3end	canonical	37	7.93621	0.899613	34	6.74796	0.829173	56	11.5619	1.06303	56	10.8344	1.0348	35	6.93421	0.840997	30	6.02529	0.779978	34	7.17461	0.855798	26	7.15501	0.85461	FALSE	C	40	CACACTGGTGAAAAACCTTA
PB.22420.19	7.83221	0.233988	0.347987	0.220818	0.60053	ENSG00000257267.4	chr18	+	3237	3	full-splice_match	ZNF271P	ENST00000399070.3	5124	3	43	1844	1	812	alternative_3end	canonical	6	1.28695	0.109563	5	0.992347	-0.003336	6	1.23878	0.092993	10	1.93471	0.286616	12	2.37744	0.37611	11	2.20927	0.34425	9	1.89916	0.278562	6	1.65115	0.217788	FALSE	C	15	TAATTCCAGTGCCCCCTTTT
PB.22420.7	15.585	-0.208819	0.286478	0.277009	0.661293	ENSG00000257267.4	chr18	+	2570	3	full-splice_match	ZNF271P	ENST00000399070.3	5124	3	42	2512	0	144	alternative_3end	canonical	21	4.50433	0.653631	23	4.5648	0.659422	19	3.92279	0.593595	14	2.70859	0.432744	16	3.16992	0.501049	13	2.61096	0.4168	18	3.79832	0.579592	7	1.92635	0.284735	FALSE	C	75	AAAAAATAAAAAATAATTAG
PB.22420.3	30.044	-0.175531	0.232885	0.328343	0.709411	ENSG00000257267.4	chr18	+	2434	3	full-splice_match	ZNF271P	ENST00000399070.3	5124	3	34	2656	2	0	alternative_3end	canonical	32	6.86375	0.836561	27	5.35867	0.729057	45	9.29082	0.968054	38	7.35189	0.866399	30	5.9436	0.77405	33	6.62782	0.821371	25	5.27545	0.722259	20	5.50385	0.740667	FALSE	C	80	AAAAAAAAAAAAAAACCACC
PB.22420.21	3.21509	-0.105844	0.343866	0.43109	0.788247	ENSG00000257267.4	chr18	+	2053	2	full-splice_match	ZNF271P	ENST00000638208.2	2233	2	32	148	2	66	alternative_3end	canonical	7	1.50144	0.176509	2	0.396939	-0.401276	1	0.206463	-0.685158	7	1.3543	0.131714	5	0.990601	-0.004101	2	0.401686	-0.396113	1	0.211018	-0.675681	2	0.550385	-0.259333	FALSE	C	20	ATACGTATGGTGGCTCACGC
PB.22420.20	19.3573	0.0788946	0.256714	0.660927	0.899394	ENSG00000257267.4	chr18	+	1300	3	full-splice_match	ZNF271P	ENST00000399070.3	5124	3	43	3781	1	-6	alternative_3end	canonical	17	3.64637	0.56186	30	5.95408	0.774815	20	4.12925	0.615872	12	2.32165	0.365797	14	2.77368	0.443057	23	4.61939	0.664585	27	5.69748	0.755683	16	4.40308	0.643757	FALSE	C	40	AAGATGAGATCTTGTTAAAC
PB.22420.29	10.9117	0.0208701	0.275306	0.905598	0.978469	ENSG00000257267.4	chr18	+	635	3	full-splice_match	ZNF271P	ENST00000399070.3	5124	3	90	4399	-12	-624	alternative_3end5end	canonical	8	1.71594	0.234501	11	2.18316	0.339086	14	2.89048	0.46097	13	2.51512	0.400559	12	2.37744	0.37611	7	1.4059	0.147955	13	2.74323	0.438263	11	3.02712	0.481029	FALSE	C	30	ATAAATGTGATGAGTGTGGG
PB.17298.5	23.5508	-0.394839	0.304447	0.0641093	0.310454	ENSG00000090612.22	chr12	+	3804	7	full-splice_match	ZNF268	ENST00000541009.6	3773	7	-60	29	-4	23	alternative_5end	canonical	31	6.64926	0.822773	33	6.54949	0.816208	40	8.25851	0.916902	18	3.48248	0.541888	23	4.55676	0.658656	19	3.81602	0.58161	17	3.5873	0.554768	15	4.12789	0.615728	FALSE	C	100	AAAAAAAAAAAAAAAAAAAA
PB.17298.9	10.4756	0.319008	0.367677	0.129951	0.463152	ENSG00000090612.22	chr12	+	3692	6	full-splice_match	ZNF268	ENST00000536435.7	13390	6	9	9689	1	22	alternative_3end	canonical	9	1.93043	0.285654	5	0.992347	-0.003336	9	1.85817	0.269084	12	2.32165	0.365797	21	4.16052	0.619148	11	2.20927	0.34425	12	2.53221	0.4035	8	2.20154	0.342727	FALSE	C	95	TAAAAAAAAAAAAAAAAAAA
PB.20201.1	8.31982	0.0450831	0.294461	0.787602	0.944779	ENSG00000185947.15	chr16	+	3303	5	full-splice_match	ZNF267	ENST00000394846.7	680	5	-50	-2573	-50	-59	alternative_3end	canonical	7	1.50144	0.176509	9	1.78622	0.251936	11	2.27109	0.356234	7	1.3543	0.131714	11	2.17932	0.338321	12	2.41012	0.382038	2	0.422036	-0.374651	9	2.47673	0.393879	FALSE	C	35	TGTAAACATATACGTGTTTA
PB.20201.5	26.3866	0.00383816	0.227352	0.983618	0.99662	ENSG00000185947.15	chr16	+	3237	4	full-splice_match	ZNF267	ENST00000300870.15	3268	4	-28	59	-28	-59	alternative_3end	canonical	27	5.79129	0.762775	35	6.94643	0.841762	26	5.36803	0.729815	26	5.03024	0.701589	36	7.13233	0.853231	31	6.22614	0.794219	17	3.5873	0.554768	21	5.77904	0.761856	FALSE	C	35	TGTAAACATATACGTGTTTA
PB.22960.90	4.16283	-0.0285524	0.314273	0.845603	0.962507	ENSG00000174652.20	chr19	-	3365	11	full-splice_match	ZNF266	ENST00000592904.7	3544	11	5	174	3	1	alternative_3end	canonical	4	0.857968	-0.066529	5	0.992347	-0.003336	4	0.825851	-0.083098	6	1.16082	0.064767	3	0.59436	-0.22595	6	1.20506	0.081008	5	1.05509	0.023289	2	0.550385	-0.259333	FALSE	C	30	TTAAATCATTCAGTCTGTTA
PB.22960.66	6.51786	0.0232601	0.302755	0.884257	0.973036	ENSG00000174652.20	chr19	-	3089	9	novel_in_catalog	ZNF266	novel	3544	11	NA	NA	0	-1	combination_of_known_junctions	canonical	8	1.71594	0.234501	4	0.793878	-0.100246	9	1.85817	0.269084	6	1.16082	0.064767	6	1.18872	0.07508	11	2.20927	0.34425	2	0.422036	-0.374651	7	1.92635	0.284735	FALSE	C	30	TAAATCATTCAGTCTGTTAT
PB.19797.33	55.3748	0.838135	0.218295	1.73700756002748e-05	0.000631839	ENSG00000006194.10	chr16	+	2882	3	full-splice_match	ZNF263	ENST00000575823.1	851	3	-455	-1576	-6	-9	alternative_3end5end	canonical	41	8.79418	0.944195	38	7.54184	0.877477	45	9.29082	0.968054	42	8.12578	0.909865	84	16.6421	1.22121	83	16.67	1.22193	73	15.4043	1.18764	49	13.4844	1.12983	FALSE	C	40	AAACATAAATGTCTGTGAGT
PB.19797.17	34.4015	0.710022	0.263916	0.00117027	0.0192837	ENSG00000006194.10	chr16	+	2809	2	full-splice_match	ZNF263	ENST00000574253.1	1139	2	-54	-1616	-29	-9	alternative_3end5end	canonical	28	6.00578	0.778569	28	5.55715	0.744852	26	5.36803	0.729815	25	4.83677	0.684556	49	9.70789	0.987125	45	9.03794	0.956069	50	10.5509	1.02329	31	8.53097	0.930998	FALSE	C	40	AAACATAAATGTCTGTGAGT
PB.19797.12	21.4843	0.690739	0.334166	0.00576974	0.0635512	ENSG00000006194.10	chr16	+	2961	3	full-splice_match	ZNF263	ENST00000575823.1	851	3	-534	-1576	-64	-9	alternative_3end5end	canonical	18	3.86086	0.586684	13	2.5801	0.411637	20	4.12925	0.615872	14	2.70859	0.432744	32	6.33985	0.802079	31	6.22614	0.794219	25	5.27545	0.722259	22	6.05424	0.782059	FALSE	C	40	AAACATAAATGTCTGTGAGT
PB.19797.22	19.7495	0.613696	0.359134	0.0144686	0.12077	ENSG00000006194.10	chr16	+	3039	4	novel_in_catalog	ZNF263	novel	3282	6	NA	NA	-15	-9	combination_of_known_junctions	canonical	18	3.86086	0.586684	18	3.57245	0.552966	9	1.85817	0.269084	16	3.09553	0.490736	26	5.15112	0.711902	20	4.01686	0.603887	35	7.38563	0.868387	19	5.22866	0.71839	FALSE	C	40	AAACATAAATGTCTGTGAGT
PB.19797.16	31.1145	0.50473	0.274183	0.017023	0.134264	ENSG00000006194.10	chr16	+	3308	6	full-splice_match	ZNF263	ENST00000219069.6	3282	6	-35	9	-29	-9	reference_match	canonical	31	6.64926	0.822773	23	4.5648	0.659422	30	6.19388	0.791963	20	3.86942	0.587646	44	8.71729	0.940381	38	7.63204	0.88264	38	8.01868	0.904103	30	8.25578	0.916758	FALSE	C	40	AAACATAAATGTCTGTGAGT
PB.19797.72	5.59484	0.284896	0.409917	0.137686	0.477639	ENSG00000006194.10	chr16	+	2154	2	incomplete-splice_match	ZNF263	ENST00000219069.6	3282	6	4985	9	-1736	-9	3prime_fragment	canonical	5	1.07246	0.030381	3	0.595408	-0.225185	5	1.03231	0.013812	4	0.773883	-0.111324	8	1.58496	0.200019	11	2.20927	0.34425	5	1.05509	0.023289	5	1.37596	0.138607	FALSE	C	40	AAACATAAATGTCTGTGAGT
PB.19797.41	5.86771	0.158703	0.333153	0.354099	0.731391	ENSG00000006194.10	chr16	+	3208	6	novel_not_in_catalog	ZNF263	novel	3282	6	NA	NA	7	-9	at_least_one_novel_splicesite	canonical	3	0.643476	-0.191467	5	0.992347	-0.003336	6	1.23878	0.092993	7	1.3543	0.131714	10	1.9812	0.296929	7	1.4059	0.147955	7	1.47713	0.169417	4	1.10077	0.041697	TRUE	C	40	AAACATAAATGTCTGTGAGT
PB.23472.76	5.66321	-0.280636	0.41787	0.131757	0.466758	ENSG00000254004.7	chr19	-	3341	3	full-splice_match	ZNF260	ENST00000523638.6	5285	3	8	1936	2	-844	alternative_3end	canonical	7	1.50144	0.176509	7	1.38929	0.142792	12	2.47755	0.394023	6	1.16082	0.064767	1	0.19812	-0.703071	3	0.602529	-0.220022	8	1.68814	0.227409	3	0.825578	-0.083242	FALSE	C	35	TAGTACTAAGAATTGGTTAT
PB.17289.22	6.96629	0.157533	0.326693	0.365327	0.739737	ENSG00000198393.8	chr12	+	2516	5	novel_in_catalog	ZNF26	novel	834	5	NA	NA	-4	-263	combination_of_known_splicesites	canonical	8	1.71594	0.234501	8	1.58776	0.200784	3	0.619388	-0.208037	6	1.16082	0.064767	12	2.37744	0.37611	5	1.00422	0.001827	8	1.68814	0.227409	7	1.92635	0.284735	FALSE	C	30	GACTTCATGGTGGAGTATAA
PB.17289.19	11.6454	-0.145991	0.287836	0.426078	0.784689	ENSG00000198393.8	chr12	+	3221	5	novel_in_catalog	ZNF26	novel	834	5	NA	NA	-3	443	combination_of_known_splicesites	canonical	15	3.21738	0.507503	12	2.38163	0.376875	16	3.3034	0.518962	13	2.51512	0.400559	9	1.78308	0.251171	14	2.8118	0.448985	11	2.3212	0.365712	7	1.92635	0.284735	FALSE	C	0	TGTTTGGGTTTTTTTTTTTT
PB.17289.26	8.12302	-0.0986314	0.296786	0.569559	0.861688	ENSG00000198393.8	chr12	+	3113	4	full-splice_match	ZNF26	ENST00000328654.10	17697	4	48	14536	-3	439	alternative_3end	canonical	9	1.93043	0.285654	11	2.18316	0.339086	9	1.85817	0.269084	10	1.93471	0.286616	11	2.17932	0.338321	9	1.80759	0.257099	7	1.47713	0.169417	3	0.825578	-0.083242	FALSE	C	0	TTGTTGTTTGGGTTTTTTTT
PB.24100.14	7.86991	-0.211555	0.342008	0.253402	0.63748	ENSG00000152454.4	chr19	-	2078	2	full-splice_match	ZNF256	ENST00000598928.1	1958	2	-34	-86	-3	-5	alternative_3end	canonical	6	1.28695	0.109563	14	2.77857	0.443822	13	2.68402	0.428785	8	1.54777	0.189706	5	0.990601	-0.004101	7	1.4059	0.147955	9	1.89916	0.278562	4	1.10077	0.041697	FALSE	C	35	AATAACCATGTTTTATATTT
PB.24100.12	20.7038	0.171753	0.258301	0.355528	0.732197	ENSG00000152454.4	chr19	-	2213	3	full-splice_match	ZNF256	ENST00000282308.4	2207	3	-11	5	-11	-5	reference_match	canonical	21	4.50433	0.653631	16	3.17551	0.501814	20	4.12925	0.615872	23	4.44983	0.648343	21	4.16052	0.619148	20	4.01686	0.603887	32	6.75257	0.829469	17	4.67827	0.670086	FALSE	C	35	AATAACCATGTTTTATATTT
PB.23345.42	8.47747	-0.0533697	0.342866	0.608404	0.879241	ENSG00000213096.11	chr19	+	3983	4	full-splice_match	ZNF254	ENST00000357002.5	4089	4	-13	119	-2	-112	alternative_3end	canonical	0	0	NA	5	0.992347	-0.003336	24	4.95511	0.695053	15	2.90206	0.462707	11	2.17932	0.338321	9	1.80759	0.257099	8	1.68814	0.227409	1	0.275193	-0.560363	FALSE	C	30	TAATATATTTTTCTTTGAAT
PB.23345.58	3.65328	-0.0700501	0.328376	0.614935	0.881723	ENSG00000213096.11	chr19	+	2499	4	full-splice_match	ZNF254	ENST00000357002.5	4089	4	3	1587	3	-1580	alternative_3end	canonical	5	1.07246	0.030381	5	0.992347	-0.003336	6	1.23878	0.092993	2	0.386942	-0.412354	2	0.39624	-0.402041	8	1.60675	0.205947	2	0.422036	-0.374651	1	0.275193	-0.560363	FALSE	C	35	AATTACTCTCAGAAGATCTG
PB.23287.6	41.3637	-0.506068	0.267123	0.0153032	0.124995	ENSG00000256771.5	chr19	+	2612	4	full-splice_match	ZNF253	ENST00000589717.2	3542	4	-32	962	-32	64	alternative_3end	canonical	62	13.2985	1.1238	45	8.93112	0.950906	54	11.149	1.04723	58	11.2213	1.05004	35	6.93421	0.840997	53	10.6447	1.02713	24	5.06443	0.70453	18	4.95347	0.694909	FALSE	C	45	AATTACTGTCAAAAAATCTT
PB.23287.21	7.46768	0.351138	0.441001	0.0961861	0.393635	ENSG00000256771.5	chr19	+	2447	3	full-splice_match	ZNF253	ENST00000592725.1	820	3	2	-1629	2	64	alternative_3end	canonical	7	1.50144	0.176509	3	0.595408	-0.225185	10	2.06463	0.314842	2	0.386942	-0.412354	13	2.57556	0.410872	7	1.4059	0.147955	9	1.89916	0.278562	9	2.47673	0.393879	FALSE	C	45	AATTACTGTCAAAAAATCTT
PB.23287.10	5.45415	-0.323448	0.446205	0.103246	0.409185	ENSG00000256771.5	chr19	+	2444	4	full-splice_match	ZNF253	ENST00000589717.2	3542	4	-19	1117	-19	-91	alternative_3end	canonical	10	2.14492	0.331411	7	1.38929	0.142792	9	1.85817	0.269084	5	0.967354	-0.014414	3	0.59436	-0.22595	4	0.803372	-0.095083	3	0.633054	-0.198559	4	1.10077	0.041697	FALSE	C	35	AAAATATTTTATTAGTGCTT
PB.23287.26	3.00054	-0.243519	0.430136	0.115407	0.435263	ENSG00000256771.5	chr19	+	3097	2	full-splice_match	ZNF253	ENST00000355650.4	2268	2	-26	-803	-1	-223	alternative_3end	canonical	7	1.50144	0.176509	3	0.595408	-0.225185	4	0.825851	-0.083098	5	0.967354	-0.014414	5	0.990601	-0.004101	1	0.200843	-0.697143	1	0.211018	-0.675681	0	0	NA	FALSE	C	45	AAAATATAAGTGGAGAGGCT
PB.23287.31	5.91105	-0.294263	0.416525	0.130821	0.465097	ENSG00000256771.5	chr19	+	3315	4	full-splice_match	ZNF253	ENST00000589717.2	3542	4	4	223	0	-223	alternative_3end	canonical	6	1.28695	0.109563	11	2.18316	0.339086	8	1.6517	0.217932	9	1.74124	0.240858	6	1.18872	0.07508	8	1.60675	0.205947	2	0.422036	-0.374651	1	0.275193	-0.560363	FALSE	C	45	AAAATATAAGTGGAGAGGCT
PB.23287.25	6.38773	-0.144911	0.327242	0.393309	0.761198	ENSG00000256771.5	chr19	+	3566	4	full-splice_match	ZNF253	ENST00000589717.2	3542	4	4	-28	0	28	reference_match	canonical	5	1.07246	0.030381	11	2.18316	0.339086	6	1.23878	0.092993	11	2.12818	0.328008	8	1.58496	0.200019	5	1.00422	0.001827	8	1.68814	0.227409	1	0.275193	-0.560363	FALSE	C	50	CATTATAGTGACAGAAAGAA
PB.23287.14	5.11898	-0.094972	0.323716	0.535018	0.845334	ENSG00000256771.5	chr19	+	2110	2	full-splice_match	ZNF253	ENST00000355650.4	2268	2	-44	202	-19	-202	alternative_3end	canonical	6	1.28695	0.109563	9	1.78622	0.251936	5	1.03231	0.013812	5	0.967354	-0.014414	2	0.39624	-0.402041	2	0.401686	-0.396113	9	1.89916	0.278562	4	1.10077	0.041697	FALSE	C	50	AATACCCTAGAAATGTATAA
PB.23287.11	16.2249	-0.0354949	0.251899	0.840643	0.961204	ENSG00000256771.5	chr19	+	2376	2	full-splice_match	ZNF253	ENST00000355650.4	2268	2	-44	-64	-19	64	alternative_3end	canonical	21	4.50433	0.653631	18	3.57245	0.552966	15	3.09694	0.490933	18	3.48248	0.541888	14	2.77368	0.443057	19	3.81602	0.58161	20	4.22036	0.625349	10	2.75193	0.439637	FALSE	C	45	AATTACTGTCAAAAAATCTT
PB.23287.47	3.63906	0.020942	0.321831	0.879117	0.971703	ENSG00000256771.5	chr19	+	2311	4	full-splice_match	ZNF253	ENST00000589717.2	3542	4	10	1221	6	-195	alternative_3end	canonical	6	1.28695	0.109563	0	0	NA	4	0.825851	-0.083098	5	0.967354	-0.014414	5	0.990601	-0.004101	5	1.00422	0.001827	2	0.422036	-0.374651	3	0.825578	-0.083242	FALSE	C	50	TAGAAATGTATAAAATGTGA
PB.12477.8	4.34325	-0.113464	0.334681	0.448771	0.799394	ENSG00000198169.9	chr8	-	2922	5	full-splice_match	ZNF251	ENST00000292562.12	2953	5	30	1	-15	-1	reference_match	canonical	4	0.857968	-0.066529	2	0.396939	-0.401276	10	2.06463	0.314842	6	1.16082	0.064767	5	0.990601	-0.004101	2	0.401686	-0.396113	4	0.844072	-0.073621	3	0.825578	-0.083242	FALSE	C	15	ATAGTTCTTTGGGCTTTGAC
PB.12486.119	5.51679	0.293862	0.443583	0.108081	0.420081	ENSG00000196150.14	chr8	-	673	5	incomplete-splice_match	ZNF250	ENST00000417550.7	6337	6	23	9644	-4	3088	5prime_fragment	canonical	4	0.857968	-0.066529	2	0.396939	-0.401276	2	0.412925	-0.384128	7	1.3543	0.131714	3	0.59436	-0.22595	12	2.41012	0.382038	3	0.633054	-0.198559	10	2.75193	0.439637	FALSE	C	20	TGAAATCATTTTGTTTCCTT
PB.12486.100	11.4757	0.223813	0.316442	0.249723	0.633656	ENSG00000196150.14	chr8	-	2137	6	full-splice_match	ZNF250	ENST00000292579.11	6364	6	23	4204	-12	1451	alternative_3end	canonical	7	1.50144	0.176509	13	2.5801	0.411637	9	1.85817	0.269084	13	2.51512	0.400559	16	3.16992	0.501049	18	3.61517	0.558129	16	3.37629	0.528439	5	1.37596	0.138607	FALSE	C	35	TAAGAACATTACATGCCCTT
PB.12486.92	4.73343	0.129222	0.339416	0.396569	0.763061	ENSG00000196150.14	chr8	-	2169	6	full-splice_match	ZNF250	ENST00000533622.5	672	6	3	-1500	0	1451	alternative_3end	canonical	7	1.50144	0.176509	5	0.992347	-0.003336	1	0.206463	-0.685158	3	0.580413	-0.236263	4	0.792481	-0.101011	5	1.00422	0.001827	4	0.844072	-0.073621	8	2.20154	0.342727	FALSE	C	35	TAAGAACATTACATGCCCTT
PB.12486.102	3.67857	-0.0819177	0.331269	0.556324	0.855997	ENSG00000196150.14	chr8	-	2047	5	full-splice_match	ZNF250	ENST00000533221.5	593	5	-3	-1451	0	1451	alternative_3end	canonical	7	1.50144	0.176509	1	0.198469	-0.702306	5	1.03231	0.013812	5	0.967354	-0.014414	2	0.39624	-0.402041	2	0.401686	-0.396113	5	1.05509	0.023289	3	0.825578	-0.083242	FALSE	C	35	TAAGAACATTACATGCCCTT
PB.12486.71	10.8566	-0.0683103	0.27854	0.696982	0.912769	ENSG00000196150.14	chr8	-	2404	6	full-splice_match	ZNF250	ENST00000417550.7	6337	6	10	3923	10	1728	alternative_3end	canonical	13	2.7884	0.445355	16	3.17551	0.501814	8	1.6517	0.217932	13	2.51512	0.400559	15	2.9718	0.47302	12	2.41012	0.382038	7	1.47713	0.169417	7	1.92635	0.284735	FALSE	C	20	TATGTGTGTGTGGAGATAGT
PB.12486.101	30.1797	0.0519889	0.217723	0.763795	0.936874	ENSG00000196150.14	chr8	-	2137	6	full-splice_match	ZNF250	ENST00000417550.7	6337	6	0	4200	0	1451	alternative_3end	canonical	37	7.93621	0.899613	29	5.75561	0.760092	29	5.98742	0.77724	32	6.19107	0.791766	30	5.9436	0.77405	38	7.63204	0.88264	37	7.80766	0.892521	19	5.22866	0.71839	FALSE	C	35	TAAGAACATTACATGCCCTT
PB.13917.11	6.24973	0.0791507	0.309317	0.624731	0.88615	ENSG00000175395.16	chr10	-	3929	7	novel_not_in_catalog	ZNF25	novel	3161	7	NA	NA	16	-294	at_least_one_novel_splicesite	canonical	5	1.07246	0.030381	4	0.793878	-0.100246	8	1.6517	0.217932	7	1.3543	0.131714	6	1.18872	0.07508	4	0.803372	-0.095083	8	1.68814	0.227409	8	2.20154	0.342727	TRUE	C	30	AAGTCGAATTGTTCATTGAT
PB.13914.90	9.99582	0.601888	0.472403	0.0271048	0.182335	ENSG00000198105.16	chr10	-	3052	6	full-splice_match	ZNF248	ENST00000395867.8	5143	6	-3	2094	-3	-1	alternative_3end	canonical	8	1.71594	0.234501	8	1.58776	0.200784	6	1.23878	0.092993	7	1.3543	0.131714	14	2.77368	0.443057	16	3.21349	0.506977	14	2.95425	0.470447	9	2.47673	0.393879	FALSE	C	25	ATCACTTCCTAATTATTTTG
PB.13914.109	5.73109	0.300424	0.426619	0.12103	0.445967	ENSG00000198105.16	chr10	-	2439	6	full-splice_match	ZNF248	ENST00000395867.8	5143	6	0	2704	0	-611	alternative_3end	canonical	2	0.428984	-0.367559	8	1.58776	0.200784	5	1.03231	0.013812	2	0.386942	-0.412354	8	1.58496	0.200019	6	1.20506	0.081008	11	2.3212	0.365712	5	1.37596	0.138607	FALSE	C	35	AGAAAATTTGTACTGAGGGG
PB.13914.116	4.13708	-0.244026	0.407764	0.151612	0.501723	ENSG00000198105.16	chr10	-	1131	6	full-splice_match	ZNF248	ENST00000395867.8	5143	6	0	4012	0	280	alternative_3end	canonical	10	2.14492	0.331411	3	0.595408	-0.225185	5	1.03231	0.013812	6	1.16082	0.064767	3	0.59436	-0.22595	3	0.602529	-0.220022	4	0.844072	-0.073621	1	0.275193	-0.560363	FALSE	C	55	AAAAAAGGAATGCCATTAAT
PB.13914.35	20.6328	-0.284648	0.297933	0.158397	0.512733	ENSG00000198105.16	chr10	-	3241	7	full-splice_match	ZNF248	ENST00000374648.7	1286	7	-69	-1886	9	-205	alternative_3end5end	canonical	16	3.43187	0.535531	25	4.96174	0.695634	36	7.43266	0.871144	28	5.41718	0.733774	28	5.54736	0.744087	12	2.41012	0.382038	19	4.00934	0.603073	10	2.75193	0.439637	FALSE	C	15	AGTTAAGTGTTTCTGTTTGT
PB.13914.101	3.15592	0.117433	0.349551	0.378628	0.750343	ENSG00000198105.16	chr10	-	2705	6	full-splice_match	ZNF248	ENST00000395867.8	5143	6	0	2438	0	-345	alternative_3end	canonical	5	1.07246	0.030381	3	0.595408	-0.225185	2	0.412925	-0.384128	0	0	NA	1	0.19812	-0.703071	5	1.00422	0.001827	5	1.05509	0.023289	4	1.10077	0.041697	FALSE	C	25	CTTGATTTGTATATTGGAAC
PB.13914.9	4.85181	0.0401904	0.311934	0.792747	0.946406	ENSG00000198105.16	chr10	-	5145	6	full-splice_match	ZNF248	ENST00000395867.8	5143	6	-3	1	-3	-1	reference_match	canonical	4	0.857968	-0.066529	2	0.396939	-0.401276	7	1.44524	0.15994	7	1.3543	0.131714	8	1.58496	0.200019	5	1.00422	0.001827	6	1.26611	0.10247	2	0.550385	-0.259333	FALSE	C	25	ACTGTTTGATTAATTCACCC
PB.13914.27	14.25	-0.0149811	0.263343	0.931241	0.984693	ENSG00000198105.16	chr10	-	5011	6	full-splice_match	ZNF248	ENST00000395867.8	5143	6	-15	147	11	-145	alternative_3end	canonical	9	1.93043	0.285654	21	4.16786	0.619913	18	3.71633	0.570114	15	2.90206	0.462707	18	3.56616	0.552201	21	4.2177	0.625076	10	2.11018	0.324319	8	2.20154	0.342727	FALSE	C	20	ACACAGGTATGTCTCTCCTT
PB.22418.119	13.3905	0.154987	0.283713	0.405078	0.769017	ENSG00000172466.16	chr18	-	1101	3	incomplete-splice_match	ZNF24	ENST00000261332.11	6256	4	3783	4998	17	3010	3prime_fragment	canonical	14	3.00289	0.477539	17	3.37398	0.528143	9	1.85817	0.269084	12	2.32165	0.365797	20	3.9624	0.597959	18	3.61517	0.558129	17	3.5873	0.554768	6	1.65115	0.217788	FALSE	C	75	AAAAAAAAAAAAGAATCAGC
PB.22418.133	6.56903	-0.0781098	0.30499	0.634892	0.889968	ENSG00000172466.16	chr18	-	1172	3	incomplete-splice_match	ZNF24	ENST00000261332.11	6256	4	3703	5007	-63	3001	3prime_fragment	canonical	8	1.71594	0.234501	7	1.38929	0.142792	10	2.06463	0.314842	6	1.16082	0.064767	9	1.78308	0.251171	8	1.60675	0.205947	3	0.633054	-0.198559	4	1.10077	0.041697	FALSE	C	80	AAGAAATTGAAAAAAAAAAA
PB.22418.93	17.3348	-0.0570794	0.249152	0.747856	0.931621	ENSG00000172466.16	chr18	-	3281	4	full-splice_match	ZNF24	ENST00000399061.3	6282	4	0	3001	0	-3001	alternative_3end	canonical	16	3.43187	0.535531	18	3.57245	0.552966	18	3.71633	0.570114	26	5.03024	0.701589	18	3.56616	0.552201	20	4.01686	0.603887	15	3.16527	0.50041	13	3.5775	0.55358	FALSE	C	40	TAAGATAAATGATGTGATTT
PB.13951.6	4.98353	0.171301	0.359327	0.278243	0.662314	ENSG00000196793.14	chr10	-	2020	3	full-splice_match	ZNF239	ENST00000426961.1	2027	3	7	0	5	0	reference_match	canonical	8	1.71594	0.234501	5	0.992347	-0.003336	3	0.619388	-0.208037	0	0	NA	4	0.792481	-0.101011	7	1.4059	0.147955	11	2.3212	0.365712	3	0.825578	-0.083242	FALSE	C	15	AAATTTTGTGCCTTGTGTTT
PB.13951.9	7.27668	0.107148	0.307676	0.528687	0.842308	ENSG00000196793.14	chr10	-	1899	2	full-splice_match	ZNF239	ENST00000535642.5	1904	2	5	0	3	0	reference_match	canonical	3	0.643476	-0.191467	11	2.18316	0.339086	6	1.23878	0.092993	8	1.54777	0.189706	10	1.9812	0.296929	9	1.80759	0.257099	6	1.26611	0.10247	7	1.92635	0.284735	FALSE	C	15	AAATTTTGTGCCTTGTGTTT
PB.22643.4	4.34345	0.165995	0.360339	0.281048	0.664707	ENSG00000130856.17	chr18	+	1385	9	novel_not_in_catalog	ZNF236	novel	10157	31	NA	NA	0	-16	at_least_one_novel_splicesite	canonical	1	0.214492	-0.668589	8	1.58776	0.200784	3	0.619388	-0.208037	2	0.386942	-0.412354	6	1.18872	0.07508	10	2.00843	0.302857	2	0.422036	-0.374651	4	1.10077	0.041697	TRUE	C	80	AAAAAAGAAAAAAAAATGAT
PB.22643.3	17.7594	-0.0200405	0.252037	0.908681	0.979082	ENSG00000130856.17	chr18	+	1426	9	incomplete-splice_match	ZNF236	ENST00000320610.14	10157	31	-4	91435	-4	-16	5prime_fragment	canonical	26	5.57679	0.746385	18	3.57245	0.552966	19	3.92279	0.593595	14	2.70859	0.432744	16	3.16992	0.501049	22	4.41855	0.64528	13	2.74323	0.438263	17	4.67827	0.670086	FALSE	C	80	AAAAAAGAAAAAAAAATGAT
PB.23695.7	5.38712	-0.187834	0.353725	0.272666	0.657182	ENSG00000159917.17	chr19	-	3164	5	full-splice_match	ZNF235	ENST00000291182.9	3190	5	22	4	16	-4	reference_match	canonical	8	1.71594	0.234501	7	1.38929	0.142792	6	1.23878	0.092993	8	1.54777	0.189706	3	0.59436	-0.22595	8	1.60675	0.205947	5	1.05509	0.023289	1	0.275193	-0.560363	FALSE	C	20	AATACTTGGTTTCCTTTCAT
PB.23695.8	11.0599	0.00825204	0.274166	0.963738	0.992371	ENSG00000159917.17	chr19	-	3174	5	full-splice_match	ZNF235	ENST00000650576.1	3162	5	0	-12	0	-4	reference_match	canonical	14	3.00289	0.477539	11	2.18316	0.339086	9	1.85817	0.269084	13	2.51512	0.400559	11	2.17932	0.338321	13	2.61096	0.4168	7	1.47713	0.169417	12	3.30231	0.518818	FALSE	C	20	AATACTTGGTTTCCTTTCAT
PB.23688.8	10.0512	-0.128352	0.298914	0.471275	0.812768	ENSG00000263002.8	chr19	+	2297	6	full-splice_match	ZNF234	ENST00000592437.5	2292	6	-3	-2	0	2	reference_match	canonical	6	1.28695	0.109563	15	2.97704	0.473785	16	3.3034	0.518962	12	2.32165	0.365797	16	3.16992	0.501049	7	1.4059	0.147955	8	1.68814	0.227409	5	1.37596	0.138607	FALSE	C	80	AAAAAAAAAAAAACAGAACT
PB.23688.4	7.24244	-0.0915351	0.307098	0.581402	0.867406	ENSG00000263002.8	chr19	+	3166	6	full-splice_match	ZNF234	ENST00000592437.5	2292	6	8	-882	8	882	alternative_3end	canonical	4	0.857968	-0.066529	8	1.58776	0.200784	7	1.44524	0.15994	16	3.09553	0.490736	5	0.990601	-0.004101	10	2.00843	0.302857	7	1.47713	0.169417	4	1.10077	0.041697	FALSE	C	40	AACATTTGTTGAAATGCAGA
PB.23688.23	3.9196	-0.00918051	0.315972	0.9483	0.988848	ENSG00000263002.8	chr19	+	2383	6	full-splice_match	ZNF234	ENST00000426739.7	4607	6	32	2192	29	2	alternative_3end	canonical	5	1.07246	0.030381	4	0.793878	-0.100246	5	1.03231	0.013812	3	0.580413	-0.236263	5	0.990601	-0.004101	4	0.803372	-0.095083	2	0.422036	-0.374651	4	1.10077	0.041697	FALSE	C	80	AAAAAAAAAAAAACAGAACT
PB.23703.4	5.85221	0.00414327	0.302128	0.980293	0.996121	ENSG00000159915.13	chr19	+	2730	5	full-splice_match	ZNF233	ENST00000683810.1	2757	5	23	4	4	-4	reference_match	canonical	9	1.93043	0.285654	6	1.19082	0.075845	4	0.825851	-0.083098	6	1.16082	0.064767	4	0.792481	-0.101011	8	1.60675	0.205947	6	1.26611	0.10247	5	1.37596	0.138607	FALSE	C	35	CCAAGCAGTCTACAATCTGA
PB.20861.7	3.80745	0.651414	1.05984	0.0222192	0.160519	ENSG00000234327.9	chr17	+	1151	2	incomplete-splice_match	ZNF232-AS1	ENST00000570712.2	976	3	4	-1	4	-1	intron_retention	canonical	0	0	NA	3	0.595408	-0.225185	4	0.825851	-0.083098	0	0	NA	5	0.990601	-0.004101	7	1.4059	0.147955	5	1.05509	0.023289	6	1.65115	0.217788	FALSE	C	35	ACAAGTCTTTGAACATTCAT
PB.20860.9	3.16916	0.337389	0.52907	0.0600978	0.298315	ENSG00000167840.13	chr17	-	1507	5	novel_in_catalog	ZNF232	novel	1553	5	NA	NA	-19	-3	combination_of_known_junctions	canonical	2	0.428984	-0.367559	3	0.595408	-0.225185	0	0	NA	2	0.386942	-0.412354	6	1.18872	0.07508	8	1.60675	0.205947	5	1.05509	0.023289	1	0.275193	-0.560363	FALSE	C	15	AAGATTTTTCCTGTGTCTTT
PB.20860.7	9.36026	0.329005	0.38754	0.11913	0.442601	ENSG00000167840.13	chr17	-	1606	5	full-splice_match	ZNF232	ENST00000573015.5	1553	5	-18	-35	-18	-3	reference_match	canonical	6	1.28695	0.109563	7	1.38929	0.142792	7	1.44524	0.15994	10	1.93471	0.286616	15	2.9718	0.47302	8	1.60675	0.205947	9	1.89916	0.278562	13	3.5775	0.55358	FALSE	C	15	AAGATTTTTCCTGTGTCTTT
PB.20860.13	10.0564	0.0107828	0.2755	0.950344	0.989323	ENSG00000167840.13	chr17	-	1467	4	incomplete-splice_match	ZNF232	ENST00000250076.7	2179	5	11234	103	-23	-3	3prime_fragment	canonical	9	1.93043	0.285654	12	2.38163	0.376875	12	2.47755	0.394023	10	1.93471	0.286616	11	2.17932	0.338321	9	1.80759	0.257099	12	2.53221	0.4035	8	2.20154	0.342727	FALSE	C	15	AAGATTTTTCCTGTGTCTTT
PB.23682.24	36.1679	-0.0885817	0.229358	0.614785	0.881639	ENSG00000159882.13	chr19	+	1830	5	full-splice_match	ZNF230	ENST00000429154.7	4104	5	-11	2285	-11	-2210	alternative_3end	canonical	29	6.22027	0.793809	42	8.33572	0.920943	47	9.70375	0.98694	48	9.2866	0.967857	30	5.9436	0.77405	51	10.243	1.01043	46	9.70682	0.987077	13	3.5775	0.55358	FALSE	C	15	TAGTCACCTTTGGTGCTTTA
PB.20466.24	5.15579	0.695403	0.777683	0.0240767	0.16934	ENSG00000167377.19	chr16	-	2368	3	full-splice_match	ZNF23	ENST00000539742.5	2358	3	16	-26	9	9	reference_match	canonical	4	0.857968	-0.066529	4	0.793878	-0.100246	2	0.412925	-0.384128	2	0.386942	-0.412354	8	1.58496	0.200019	11	2.20927	0.34425	9	1.89916	0.278562	3	0.825578	-0.083242	FALSE	C	65	AAAAAAGGAAAAAGGTATGA
PB.23693.11	4.26126	0.0584679	0.318427	0.694783	0.91205	ENSG00000131115.16	chr19	+	2983	6	full-splice_match	ZNF227	ENST00000586228.5	569	6	18	-2432	-9	0	alternative_3end	canonical	5	1.07246	0.030381	3	0.595408	-0.225185	2	0.412925	-0.384128	7	1.3543	0.131714	7	1.38684	0.142027	5	1.00422	0.001827	5	1.05509	0.023289	2	0.550385	-0.259333	FALSE	C	30	AGCTAAGGACTCATGATTCT
PB.23693.3	12.6825	0.0533488	0.270147	0.764239	0.936874	ENSG00000131115.16	chr19	+	3040	6	full-splice_match	ZNF227	ENST00000313040.12	3049	6	7	2	1	-1	reference_match	canonical	8	1.71594	0.234501	21	4.16786	0.619913	12	2.47755	0.394023	12	2.32165	0.365797	13	2.57556	0.410872	17	3.41433	0.533306	15	3.16527	0.50041	8	2.20154	0.342727	FALSE	C	30	TAGCTAAGGACTCATGATTC
PB.23689.10	20.517	3.12265	0.442509	2.07135042828048e-13	4.48199e-11	ENSG00000167380.17	chr19	+	827	4	incomplete-splice_match	ZNF226	ENST00000588795.5	641	5	-12	471	0	5	5prime_fragment	canonical	4	0.857968	-0.066529	2	0.396939	-0.401276	6	1.23878	0.092993	5	0.967354	-0.014414	39	7.72669	0.887993	38	7.63204	0.88264	47	9.91784	0.996417	24	6.60462	0.819848	FALSE	C	15	CTTTCAGTGTCTTGAATGTG
PB.23689.24	4.78925	0.128691	0.333036	0.417589	0.778201	ENSG00000167380.17	chr19	+	635	6	full-splice_match	ZNF226	ENST00000300823.10	817	6	0	182	0	89	alternative_3end	canonical	3	0.643476	-0.191467	3	0.595408	-0.225185	4	0.825851	-0.083098	7	1.3543	0.131714	6	1.18872	0.07508	4	0.803372	-0.095083	7	1.47713	0.169417	5	1.37596	0.138607	FALSE	C	15	TATGTCAGTAGTTGTGTTTT
PB.23689.21	3.11453	0.0917017	0.338656	0.495604	0.826075	ENSG00000167380.17	chr19	+	733	6	full-splice_match	ZNF226	ENST00000590578.5	548	6	31	-216	0	138	alternative_3end	canonical	1	0.214492	-0.668589	2	0.396939	-0.401276	5	1.03231	0.013812	3	0.580413	-0.236263	7	1.38684	0.142027	1	0.200843	-0.697143	5	1.05509	0.023289	2	0.550385	-0.259333	FALSE	C	30	AAGAAGGGTGTTGATCCCAT
PB.23689.17	4.20667	-0.101154	0.329269	0.500743	0.827864	ENSG00000167380.17	chr19	+	2726	6	full-splice_match	ZNF226	ENST00000586914.5	576	6	3	-2153	0	0	alternative_3end	canonical	4	0.857968	-0.066529	7	1.38929	0.142792	7	1.44524	0.15994	3	0.580413	-0.236263	4	0.792481	-0.101011	5	1.00422	0.001827	2	0.422036	-0.374651	3	0.825578	-0.083242	FALSE	C	30	AAGACTCGTGTCATTTGAAT
PB.23689.1	17.8203	0.052363	0.247869	0.770545	0.939112	ENSG00000167380.17	chr19	+	2579	6	full-splice_match	ZNF226	ENST00000337433.10	2563	6	-18	2	-2	0	reference_match	canonical	12	2.5739	0.410593	23	4.5648	0.659422	20	4.12925	0.615872	20	3.86942	0.587646	21	4.16052	0.619148	21	4.2177	0.625076	21	4.43138	0.646539	11	3.02712	0.481029	FALSE	C	30	AAGACTCGTGTCATTTGAAT
PB.23687.7	4.9258	-0.131576	0.331867	0.412702	0.774641	ENSG00000256294.8	chr19	+	2802	5	full-splice_match	ZNF225	ENST00000262894.11	4447	5	30	1615	12	333	alternative_3end	canonical	6	1.28695	0.109563	5	0.992347	-0.003336	6	1.23878	0.092993	8	1.54777	0.189706	3	0.59436	-0.22595	4	0.803372	-0.095083	6	1.26611	0.10247	3	0.825578	-0.083242	FALSE	C	15	ATATTTGCCCCATTTTCTTT
PB.23685.10	4.60493	-0.096314	0.325992	0.526569	0.84106	ENSG00000267680.6	chr19	+	2551	6	full-splice_match	ZNF224	ENST00000693561.1	3993	6	0	1442	0	58	alternative_3end	canonical	5	1.07246	0.030381	4	0.793878	-0.100246	8	1.6517	0.217932	6	1.16082	0.064767	2	0.39624	-0.402041	6	1.20506	0.081008	7	1.47713	0.169417	1	0.275193	-0.560363	FALSE	C	25	AAGCACTTCCCTTTGAGTAT
PB.23685.12	5.27582	-0.0439982	0.309819	0.774019	0.940316	ENSG00000267680.6	chr19	+	1562	1	full-splice_match	ZNF224	ENST00000589060.1	1552	1	-29	19	0	-19	mono-exon	NA	3	0.643476	-0.191467	9	1.78622	0.251936	6	1.23878	0.092993	6	1.16082	0.064767	5	0.990601	-0.004101	5	1.00422	0.001827	3	0.633054	-0.198559	6	1.65115	0.217788	NA	C	90	AAAAAAAAAAAAAAAAGAAC
PB.23685.3	15.163	0.0299779	0.255071	0.867033	0.968057	ENSG00000267680.6	chr19	+	3992	6	full-splice_match	ZNF224	ENST00000693561.1	3993	6	0	1	0	-1	reference_match	canonical	15	3.21738	0.507503	19	3.77092	0.576447	17	3.50987	0.545291	13	2.51512	0.400559	20	3.9624	0.597959	14	2.8118	0.448985	14	2.95425	0.470447	13	3.5775	0.55358	FALSE	C	15	ATGTTCTTTTGAGTGTTTAC
PB.23682.53	19.5325	0.430142	0.325207	0.053388	0.27779	ENSG00000178386.13	chr19	+	1870	5	full-splice_match	ZNF223	ENST00000434772.8	2399	5	-23	552	-23	-552	alternative_3end	canonical	20	4.28984	0.632441	18	3.57245	0.552966	9	1.85817	0.269084	19	3.67595	0.565369	33	6.53796	0.815443	24	4.82023	0.683068	24	5.06443	0.70453	15	4.12789	0.615728	FALSE	C	20	TAGTCACCTTTAGTGCTGCA
PB.23682.58	4.84217	0.381761	0.517839	0.0702098	0.3281	ENSG00000178386.13	chr19	+	2399	5	full-splice_match	ZNF223	ENST00000434772.8	2399	5	-1	1	-1	-1	reference_match	canonical	2	0.428984	-0.367559	3	0.595408	-0.225185	3	0.619388	-0.208037	5	0.967354	-0.014414	11	2.17932	0.338321	6	1.20506	0.081008	9	1.89916	0.278562	2	0.550385	-0.259333	FALSE	C	15	ATCTCTCTGTGTTTCTGGAA
PB.23682.44	3.60622	0.270078	0.444695	0.10418	0.41125	ENSG00000159885.14	chr19	+	1699	5	novel_in_catalog	ZNF222	novel	515	5	NA	NA	-2	-3	combination_of_known_junctions	canonical	2	0.428984	-0.367559	4	0.793878	-0.100246	3	0.619388	-0.208037	0	0	NA	8	1.58496	0.200019	5	1.00422	0.001827	2	0.422036	-0.374651	5	1.37596	0.138607	FALSE	C	35	AAACATTATTTGTGTTGGAA
PB.23682.43	20.2924	0.0239639	0.240072	0.893449	0.975294	ENSG00000159885.14	chr19	+	1647	4	full-splice_match	ZNF222	ENST00000391960.4	1614	4	-37	4	0	-4	reference_match	canonical	21	4.50433	0.653631	19	3.77092	0.576447	26	5.36803	0.729815	20	3.86942	0.587646	26	5.15112	0.711902	22	4.41855	0.64528	15	3.16527	0.50041	18	4.95347	0.694909	FALSE	C	30	GAAACATTATTTGTGTTGGA
PB.13961.4	474.856	0.0981057	0.11845	0.379559	0.751115	ENSG00000165512.5	chr10	+	2121	2	full-splice_match	ZNF22	ENST00000298299.4	2103	2	-19	1	-19	-1	reference_match	canonical	458	98.2374	1.99228	496	98.4408	1.99317	505	104.264	2.01813	517	100.024	2.00011	552	109.362	2.03887	469	94.1954	1.97403	538	113.528	2.0551	384	105.674	2.02397	FALSE	C	15	ACTACCTTCTGTTTATTTTT
PB.13961.7	41.5109	0.103632	0.212935	0.545965	0.851235	ENSG00000165512.5	chr10	+	1772	2	full-splice_match	ZNF22	ENST00000298299.4	2103	2	0	331	0	-331	alternative_3end	canonical	48	10.2956	1.01265	36	7.1449	0.853996	46	9.49729	0.9776	39	7.54536	0.87768	58	11.491	1.06036	30	6.02529	0.779978	48	10.1289	1.00556	36	9.90693	0.995939	FALSE	C	15	TCCCTGCCTTCAAGACTGTG
PB.17919.30	4.56116	0.142087	0.338416	0.376136	0.748497	ENSG00000165804.16	chr14	-	1151	2	incomplete-splice_match	ZNF219	ENST00000360947.8	3055	5	7152	6	2325	-1	3prime_fragment	canonical	4	0.857968	-0.066529	3	0.595408	-0.225185	5	1.03231	0.013812	4	0.773883	-0.111324	7	1.38684	0.142027	7	1.4059	0.147955	5	1.05509	0.023289	3	0.825578	-0.083242	FALSE	C	10	CACAGGGCCCTGTGTCTGTC
PB.17919.3	4.05799	0.122516	0.342184	0.404433	0.768605	ENSG00000165804.16	chr14	-	1786	3	incomplete-splice_match	ZNF219	ENST00000360947.8	3055	5	6211	-10	1384	10	3prime_fragment	canonical	6	1.28695	0.109563	6	1.19082	0.075845	1	0.206463	-0.685158	1	0.193471	-0.713384	4	0.792481	-0.101011	9	1.80759	0.257099	5	1.05509	0.023289	2	0.550385	-0.259333	FALSE	C	10	TGTCTGCCTACCTATGTCCT
PB.14856.44	13.7193	-2.24381	0.472575	1.71253787614551e-07	1.14775e-05	ENSG00000149054.16	chr11	+	3359	7	full-splice_match	ZNF215	ENST00000278319.10	3655	7	87	209	-9	-10	alternative_3end5end	canonical	23	4.93332	0.693139	29	5.75561	0.760092	22	4.54218	0.657264	26	5.03024	0.701589	5	0.990601	-0.004101	4	0.803372	-0.095083	4	0.844072	-0.073621	4	1.10077	0.041697	FALSE	C	25	TACACCAGAACTGTGTCTTC
PB.14856.77	8.61822	1.41937	0.5709	0.000825504	0.0147448	ENSG00000149054.16	chr11	+	3510	7	novel_in_catalog	ZNF215	novel	3655	7	NA	NA	16	-10	intron_retention	canonical	2	0.428984	-0.367559	5	0.992347	-0.003336	3	0.619388	-0.208037	7	1.3543	0.131714	15	2.9718	0.47302	13	2.61096	0.4168	12	2.53221	0.4035	12	3.30231	0.518818	FALSE	C	25	TACACCAGAACTGTGTCTTC
PB.14856.27	4.33425	-2.15332	0.975998	0.00167081	0.0254394	ENSG00000149054.16	chr11	+	2195	7	full-splice_match	ZNF215	ENST00000278319.10	3655	7	37	1423	0	91	alternative_3end	canonical	7	1.50144	0.176509	7	1.38929	0.142792	11	2.27109	0.356234	7	1.3543	0.131714	1	0.19812	-0.703071	0	0	NA	0	0	NA	3	0.825578	-0.083242	FALSE	C	45	AAGAAAACATTTGTCAGATT
PB.14856.68	3.75785	-1.5215	1.00807	0.00646176	0.0688476	ENSG00000149054.16	chr11	+	2075	7	novel_in_catalog	ZNF215	novel	3655	7	NA	NA	10	-3	intron_retention	canonical	8	1.71594	0.234501	7	1.38929	0.142792	6	1.23878	0.092993	6	1.16082	0.064767	2	0.39624	-0.402041	1	0.200843	-0.697143	1	0.211018	-0.675681	1	0.275193	-0.560363	FALSE	C	80	AAAAAAGAAAAAATGAAAGA
PB.14856.25	4.00309	-0.714666	1.07622	0.0215507	0.157212	ENSG00000149054.16	chr11	+	3488	7	novel_in_catalog	ZNF215	novel	3655	7	NA	NA	0	-10	intron_retention	canonical	5	1.07246	0.030381	4	0.793878	-0.100246	12	2.47755	0.394023	6	1.16082	0.064767	1	0.19812	-0.703071	4	0.803372	-0.095083	1	0.211018	-0.675681	1	0.275193	-0.560363	FALSE	C	25	TACACCAGAACTGTGTCTTC
PB.14856.65	7.6969	-0.448201	0.51194	0.0585959	0.294001	ENSG00000149054.16	chr11	+	3383	7	novel_in_catalog	ZNF215	novel	3655	7	NA	NA	10	-10	intron_retention	canonical	9	1.93043	0.285654	9	1.78622	0.251936	14	2.89048	0.46097	13	2.51512	0.400559	7	1.38684	0.142027	9	1.80759	0.257099	0	0	NA	4	1.10077	0.041697	FALSE	C	25	TACACCAGAACTGTGTCTTC
PB.14856.84	4.13615	-0.380599	0.554189	0.0586869	0.29423	ENSG00000149054.16	chr11	+	2024	7	full-splice_match	ZNF215	ENST00000278319.10	3655	7	114	1517	18	-3	alternative_3end5end	canonical	8	1.71594	0.234501	8	1.58776	0.200784	8	1.6517	0.217932	2	0.386942	-0.412354	3	0.59436	-0.22595	1	0.200843	-0.697143	4	0.844072	-0.073621	1	0.275193	-0.560363	FALSE	C	80	AAAAAAGAAAAAATGAAAGA
PB.14856.51	3.47326	0.357653	0.534743	0.0624666	0.305567	ENSG00000149054.16	chr11	+	3733	7	novel_in_catalog	ZNF215	novel	3655	7	NA	NA	0	-2	intron_retention	canonical	3	0.643476	-0.191467	2	0.396939	-0.401276	2	0.412925	-0.384128	1	0.193471	-0.713384	5	0.990601	-0.004101	6	1.20506	0.081008	5	1.05509	0.023289	4	1.10077	0.041697	FALSE	C	15	TATGTTTGTTCATCCTTTAT
PB.14856.19	4.78672	0.286021	0.425802	0.126094	0.455605	ENSG00000149054.16	chr11	+	3622	7	novel_in_catalog	ZNF215	novel	3655	7	NA	NA	0	-10	intron_retention	canonical	4	0.857968	-0.066529	2	0.396939	-0.401276	4	0.825851	-0.083098	4	0.773883	-0.111324	8	1.58496	0.200019	10	2.00843	0.302857	5	1.05509	0.023289	3	0.825578	-0.083242	FALSE	C	25	TACACCAGAACTGTGTCTTC
PB.14856.83	3.4222	0.143791	0.353358	0.326703	0.708154	ENSG00000149054.16	chr11	+	2200	7	novel_in_catalog	ZNF215	novel	3655	7	NA	NA	18	-3	intron_retention	canonical	5	1.07246	0.030381	1	0.198469	-0.702306	3	0.619388	-0.208037	2	0.386942	-0.412354	5	0.990601	-0.004101	5	1.00422	0.001827	4	0.844072	-0.073621	3	0.825578	-0.083242	FALSE	C	80	AAAAAAGAAAAAATGAAAGA
PB.19792.10	15.4983	-1.08074	0.414071	0.000748077	0.0136483	ENSG00000263072.9	chr16	-	1402	3	full-splice_match	ZNF213-AS1	ENST00000571963.5	1592	3	31	159	4	31	alternative_3end	canonical	28	6.00578	0.778569	18	3.57245	0.552966	22	4.54218	0.657264	27	5.22371	0.717979	11	2.17932	0.338321	7	1.4059	0.147955	9	1.89916	0.278562	8	2.20154	0.342727	FALSE	C	5	ACTGTGTGCTTCCCTTCTCC
PB.19792.22	4.46808	-0.0827206	0.326368	0.570844	0.862404	ENSG00000263072.9	chr16	-	669	2	full-splice_match	ZNF213-AS1	ENST00000575089.2	688	2	17	2	0	-2	reference_match	canonical	2	0.428984	-0.367559	3	0.595408	-0.225185	5	1.03231	0.013812	12	2.32165	0.365797	5	0.990601	-0.004101	2	0.401686	-0.396113	4	0.844072	-0.073621	4	1.10077	0.041697	FALSE	C	20	ACTACCGGATTGCACTTTCT
PB.19794.10	5.42717	-0.119153	0.323962	0.461685	0.8075	ENSG00000085644.14	chr16	+	3209	6	full-splice_match	ZNF213	ENST00000396878.8	3311	6	101	1	-3	0	alternative_5end	canonical	4	0.857968	-0.066529	7	1.38929	0.142792	7	1.44524	0.15994	9	1.74124	0.240858	3	0.59436	-0.22595	5	1.00422	0.001827	6	1.26611	0.10247	4	1.10077	0.041697	FALSE	C	10	ACCTCCAGGCTGTTCTGTTC
PB.11364.1	50.8015	0.00783033	0.193184	0.962559	0.99222	ENSG00000170260.9	chr7	+	2791	5	full-splice_match	ZNF212	ENST00000335870.7	2807	5	0	16	0	-16	reference_match	canonical	60	12.8695	1.10956	67	13.2975	1.12377	48	9.91021	0.996083	44	8.51272	0.930068	67	13.2741	1.123	47	9.43962	0.974955	53	11.1839	1.04859	36	9.90693	0.995939	FALSE	C	75	AAAAGAAAAAAAAAAAGTTC
PB.24090.116	8.21187	0.415876	0.450089	0.0721691	0.332982	ENSG00000121417.14	chr19	+	2498	4	full-splice_match	ZNF211	ENST00000240731.5	3773	4	0	1275	0	-1	alternative_3end	canonical	3	0.643476	-0.191467	7	1.38929	0.142792	7	1.44524	0.15994	8	1.54777	0.189706	13	2.57556	0.410872	15	3.01265	0.478948	8	1.68814	0.227409	7	1.92635	0.284735	FALSE	C	15	TACCTTTATCTTGGCATTTG
PB.24090.106	4.27422	0.165439	0.356503	0.293038	0.676625	ENSG00000121417.14	chr19	+	3771	4	full-splice_match	ZNF211	ENST00000240731.5	3773	4	0	2	0	-2	reference_match	canonical	6	1.28695	0.109563	1	0.198469	-0.702306	4	0.825851	-0.083098	3	0.580413	-0.236263	9	1.78308	0.251171	7	1.4059	0.147955	4	0.844072	-0.073621	2	0.550385	-0.259333	FALSE	C	30	TACAATTCTTCATATGTGCA
PB.24090.118	5.66017	0.0869743	0.311014	0.593656	0.872777	ENSG00000121417.14	chr19	+	2459	3	full-splice_match	ZNF211	ENST00000347302.7	2472	3	0	13	0	-1	reference_match	canonical	6	1.28695	0.109563	6	1.19082	0.075845	4	0.825851	-0.083098	6	1.16082	0.064767	7	1.38684	0.142027	7	1.4059	0.147955	7	1.47713	0.169417	4	1.10077	0.041697	FALSE	C	15	TACCTTTATCTTGGCATTTG
PB.21266.39	12.1406	-0.81068	0.46936	0.0081729	0.0813562	ENSG00000010244.19	chr17	+	2048	10	novel_in_catalog	ZNF207	novel	2283	11	NA	NA	2	-7	combination_of_known_junctions	canonical	20	4.28984	0.632441	17	3.37398	0.528143	18	3.71633	0.570114	17	3.289	0.517065	6	1.18872	0.07508	13	2.61096	0.4168	5	1.05509	0.023289	6	1.65115	0.217788	FALSE	C	35	AAAAATTTATGCCTTTTTAT
PB.21266.8	157.752	-0.330651	0.147365	0.0136433	0.115926	ENSG00000010244.19	chr17	+	2126	11	full-splice_match	ZNF207	ENST00000394673.6	2124	11	-9	7	-3	-7	reference_match	canonical	199	42.6839	1.63026	206	40.8847	1.61156	186	38.4021	1.58435	179	34.6313	1.53947	163	32.2936	1.50912	146	29.3231	1.46721	141	29.7535	1.47354	97	26.6937	1.42641	FALSE	C	35	AAAAATTTATGCCTTTTTAT
PB.21266.11	42.8132	-0.477216	0.23994	0.0140304	0.118207	ENSG00000010244.19	chr17	+	1751	11	full-splice_match	ZNF207	ENST00000394673.6	2124	11	-6	379	0	104	alternative_3end	canonical	52	11.1536	1.04741	71	14.0913	1.14895	47	9.70375	0.98694	53	10.254	1.01089	38	7.52857	0.876712	40	8.03372	0.904917	30	6.33054	0.80144	27	7.4302	0.871	FALSE	C	15	TATACTGTATGGCTTCTTTT
PB.21266.5	108.927	-0.353082	0.167105	0.0173124	0.135587	ENSG00000010244.19	chr17	+	2238	11	full-splice_match	ZNF207	ENST00000394673.6	2124	11	-9	-105	-3	-3	alternative_3end	canonical	133	28.5275	1.45526	146	28.9765	1.46205	139	28.6983	1.45786	120	23.2165	1.3658	107	21.1989	1.32631	102	20.486	1.31146	105	22.1569	1.34551	60	16.5116	1.21779	FALSE	C	30	AGTTTTGATATATCATTGGA
PB.21266.4	80.7238	0.392801	0.194401	0.0183212	0.140822	ENSG00000010244.19	chr17	+	2330	12	full-splice_match	ZNF207	ENST00000394670.9	13740	12	-28	11438	-3	-4	alternative_3end	canonical	67	14.371	1.15749	86	17.0684	1.23219	64	13.2136	1.12102	76	14.7038	1.16743	107	21.1989	1.32631	77	15.4649	1.18935	111	23.423	1.36964	74	20.3642	1.30887	FALSE	C	25	CAGTTTTGATATATCATTGG
PB.21266.75	8.3114	-0.729212	0.599186	0.0192095	0.145648	ENSG00000010244.19	chr17	+	1663	8	incomplete-splice_match	ZNF207	ENST00000394673.6	2124	11	10458	8	-155	-8	3prime_fragment	canonical	11	2.35941	0.372804	17	3.37398	0.528143	12	2.47755	0.394023	11	2.12818	0.328008	3	0.59436	-0.22595	11	2.20927	0.34425	4	0.844072	-0.073621	2	0.550385	-0.259333	FALSE	C	35	GAAAAATTTATGCCTTTTTA
PB.21266.26	10.8208	-0.50116	0.454664	0.046503	0.255908	ENSG00000010244.19	chr17	+	2176	10	novel_in_catalog	ZNF207	novel	13740	12	NA	NA	-4	7	combination_of_known_junctions	canonical	17	3.64637	0.56186	17	3.37398	0.528143	16	3.3034	0.518962	12	2.32165	0.365797	9	1.78308	0.251171	14	2.8118	0.448985	7	1.47713	0.169417	1	0.275193	-0.560363	FALSE	C	15	TATCATTGGATTCTGTCTTT
PB.21266.6	122.89	0.263712	0.161629	0.0671168	0.319001	ENSG00000010244.19	chr17	+	2217	12	full-splice_match	ZNF207	ENST00000394670.9	13740	12	-18	11541	1	1	alternative_3end	canonical	118	25.3101	1.40329	134	26.5949	1.4248	100	20.6463	1.31484	122	23.6034	1.37298	142	28.1331	1.44922	148	29.7248	1.47312	126	26.5883	1.42469	117	32.1975	1.50782	FALSE	C	25	ATGCCTTTTTATTCATAACC
PB.21266.13	37.2085	0.319811	0.244736	0.0913542	0.382387	ENSG00000010244.19	chr17	+	1842	12	full-splice_match	ZNF207	ENST00000394670.9	13740	12	-23	11921	2	104	alternative_3end	canonical	35	7.50722	0.875479	47	9.32806	0.969792	23	4.74864	0.67657	31	5.9976	0.777977	47	9.31165	0.969027	45	9.03794	0.956069	38	8.01868	0.904103	38	10.4573	1.01942	FALSE	C	15	TATACTGTATGGCTTCTTTT
PB.21266.89	3.0518	0.242361	0.423398	0.126482	0.456262	ENSG00000010244.19	chr17	+	1624	7	incomplete-splice_match	ZNF207	ENST00000581531.5	3560	11	716	9925	716	-3	internal_fragment	canonical	2	0.428984	-0.367559	2	0.396939	-0.401276	1	0.206463	-0.685158	3	0.580413	-0.236263	7	1.38684	0.142027	5	1.00422	0.001827	5	1.05509	0.023289	1	0.275193	-0.560363	FALSE	C	30	AGTTTTGATATATCATTGGA
PB.21266.113	4.91818	0.209597	0.378572	0.207638	0.584873	ENSG00000010244.19	chr17	+	830	2	incomplete-splice_match	ZNF207	ENST00000579810.2	979	4	531	7697	531	-7	5prime_fragment	canonical	6	1.28695	0.109563	1	0.198469	-0.702306	6	1.23878	0.092993	2	0.386942	-0.412354	6	1.18872	0.07508	11	2.20927	0.34425	3	0.633054	-0.198559	5	1.37596	0.138607	FALSE	C	35	AAAAATTTATGCCTTTTTAT
PB.21266.65	3.69043	-0.174656	0.367792	0.254341	0.638471	ENSG00000010244.19	chr17	+	1792	9	incomplete-splice_match	ZNF207	ENST00000394673.6	2124	11	8374	7	-2239	-7	3prime_fragment	canonical	7	1.50144	0.176509	6	1.19082	0.075845	3	0.619388	-0.208037	5	0.967354	-0.014414	6	1.18872	0.07508	2	0.401686	-0.396113	3	0.633054	-0.198559	0	0	NA	FALSE	C	35	AAAAATTTATGCCTTTTTAT
PB.21266.91	3.8909	0.150409	0.352655	0.322872	0.704552	ENSG00000010244.19	chr17	+	1527	6	incomplete-splice_match	ZNF207	ENST00000394673.6	2124	11	11333	-105	720	-3	3prime_fragment	canonical	2	0.428984	-0.367559	5	0.992347	-0.003336	3	0.619388	-0.208037	3	0.580413	-0.236263	7	1.38684	0.142027	9	1.80759	0.257099	2	0.422036	-0.374651	2	0.550385	-0.259333	FALSE	C	30	AGTTTTGATATATCATTGGA
PB.21266.53	4.16642	-0.144308	0.345122	0.352738	0.730372	ENSG00000010244.19	chr17	+	2058	11	full-splice_match	ZNF207	ENST00000394673.6	2124	11	171	-105	111	-3	alternative_3end5end	canonical	4	0.857968	-0.066529	4	0.793878	-0.100246	7	1.44524	0.15994	7	1.3543	0.131714	4	0.792481	-0.101011	2	0.401686	-0.396113	5	1.05509	0.023289	2	0.550385	-0.259333	FALSE	C	30	AGTTTTGATATATCATTGGA
PB.21266.108	20.7721	0.143698	0.256588	0.43482	0.790533	ENSG00000010244.19	chr17	+	1034	3	incomplete-splice_match	ZNF207	ENST00000581531.5	3560	11	7128	10037	-953	-7	internal_fragment	canonical	15	3.21738	0.507503	16	3.17551	0.501814	23	4.74864	0.67657	28	5.41718	0.733774	24	4.75488	0.67714	19	3.81602	0.58161	32	6.75257	0.829469	15	4.12789	0.615728	FALSE	C	35	AAAAATTTATGCCTTTTTAT
PB.21266.104	5.16328	-0.12182	0.330055	0.440757	0.794376	ENSG00000010244.19	chr17	+	1224	4	incomplete-splice_match	ZNF207	ENST00000581531.5	3560	11	5924	10037	-2	-7	internal_fragment	canonical	6	1.28695	0.109563	4	0.793878	-0.100246	8	1.6517	0.217932	8	1.54777	0.189706	8	1.58496	0.200019	4	0.803372	-0.095083	1	0.211018	-0.675681	4	1.10077	0.041697	FALSE	C	35	AAAAATTTATGCCTTTTTAT
PB.21266.34	7.15416	-0.120664	0.314601	0.473772	0.814532	ENSG00000010244.19	chr17	+	2143	11	full-splice_match	ZNF207	ENST00000321233.10	2283	11	25	115	0	-7	alternative_3end	canonical	6	1.28695	0.109563	14	2.77857	0.443822	6	1.23878	0.092993	9	1.74124	0.240858	3	0.59436	-0.22595	7	1.4059	0.147955	8	1.68814	0.227409	6	1.65115	0.217788	FALSE	C	35	AAAAATTTATGCCTTTTTAT
PB.21266.95	5.4944	0.115263	0.32258	0.476314	0.815976	ENSG00000010244.19	chr17	+	1453	6	incomplete-splice_match	ZNF207	ENST00000581531.5	3560	11	2173	10037	10	-7	internal_fragment	canonical	5	1.07246	0.030381	6	1.19082	0.075845	4	0.825851	-0.083098	5	0.967354	-0.014414	4	0.792481	-0.101011	6	1.20506	0.081008	7	1.47713	0.169417	7	1.92635	0.284735	FALSE	C	35	AAAAATTTATGCCTTTTTAT
PB.21266.56	5.7804	-0.108618	0.327978	0.478888	0.817146	ENSG00000010244.19	chr17	+	1917	10	incomplete-splice_match	ZNF207	ENST00000394673.6	2124	11	1659	7	889	-7	3prime_fragment	canonical	8	1.71594	0.234501	4	0.793878	-0.100246	12	2.47755	0.394023	4	0.773883	-0.111324	5	0.990601	-0.004101	4	0.803372	-0.095083	1	0.211018	-0.675681	8	2.20154	0.342727	FALSE	C	35	AAAAATTTATGCCTTTTTAT
PB.21266.111	10.2979	0.115676	0.296651	0.513219	0.834107	ENSG00000010244.19	chr17	+	1060	3	incomplete-splice_match	ZNF207	ENST00000581531.5	3560	11	7214	9925	-867	-3	internal_fragment	canonical	8	1.71594	0.234501	9	1.78622	0.251936	6	1.23878	0.092993	17	3.289	0.517065	19	3.76428	0.575682	8	1.60675	0.205947	8	1.68814	0.227409	10	2.75193	0.439637	FALSE	C	30	AGTTTTGATATATCATTGGA
PB.21266.58	3.99054	0.08791	0.332081	0.532655	0.844662	ENSG00000010244.19	chr17	+	2101	11	incomplete-splice_match	ZNF207	ENST00000342555.10	1905	13	1643	-588	910	-3	3prime_fragment	canonical	6	1.28695	0.109563	3	0.595408	-0.225185	4	0.825851	-0.083098	1	0.193471	-0.713384	5	0.990601	-0.004101	2	0.401686	-0.396113	3	0.633054	-0.198559	7	1.92635	0.284735	FALSE	C	30	AGTTTTGATATATCATTGGA
PB.21266.69	3.73219	0.0863382	0.33003	0.549909	0.852794	ENSG00000010244.19	chr17	+	1936	10	incomplete-splice_match	ZNF207	ENST00000342555.10	1905	13	8398	-588	-2178	-3	3prime_fragment	canonical	5	1.07246	0.030381	4	0.793878	-0.100246	2	0.412925	-0.384128	3	0.580413	-0.236263	9	1.78308	0.251171	5	1.00422	0.001827	3	0.633054	-0.198559	1	0.275193	-0.560363	FALSE	C	30	AGTTTTGATATATCATTGGA
PB.21266.47	5.22429	-0.0688713	0.314509	0.656215	0.898497	ENSG00000010244.19	chr17	+	2248	11	full-splice_match	ZNF207	ENST00000321233.10	2283	11	32	3	0	-3	reference_match	canonical	4	0.857968	-0.066529	6	1.19082	0.075845	7	1.44524	0.15994	8	1.54777	0.189706	2	0.39624	-0.402041	7	1.4059	0.147955	8	1.68814	0.227409	2	0.550385	-0.259333	FALSE	C	30	AGTTTTGATATATCATTGGA
PB.21266.106	9.43779	-0.0685606	0.286722	0.691784	0.910907	ENSG00000010244.19	chr17	+	1250	3	incomplete-splice_match	ZNF207	ENST00000581531.5	3560	11	7024	9925	-1057	-3	internal_fragment	canonical	10	2.14492	0.331411	15	2.97704	0.473785	9	1.85817	0.269084	10	1.93471	0.286616	10	1.9812	0.296929	9	1.80759	0.257099	14	2.95425	0.470447	3	0.825578	-0.083242	FALSE	C	30	AGTTTTGATATATCATTGGA
PB.21266.107	4.59448	-0.0467274	0.322942	0.734324	0.927278	ENSG00000010244.19	chr17	+	1117	3	incomplete-splice_match	ZNF207	ENST00000581531.5	3560	11	7045	10037	-1036	-7	internal_fragment	canonical	6	1.28695	0.109563	7	1.38929	0.142792	1	0.206463	-0.685158	7	1.3543	0.131714	1	0.19812	-0.703071	4	0.803372	-0.095083	2	0.422036	-0.374651	8	2.20154	0.342727	FALSE	C	35	AAAAATTTATGCCTTTTTAT
PB.21266.94	6.01439	-0.0515629	0.309377	0.740764	0.929243	ENSG00000010244.19	chr17	+	1367	5	incomplete-splice_match	ZNF207	ENST00000394673.6	2124	11	12779	7	3	-7	3prime_fragment	canonical	10	2.14492	0.331411	5	0.992347	-0.003336	8	1.6517	0.217932	5	0.967354	-0.014414	3	0.59436	-0.22595	11	2.20927	0.34425	8	1.68814	0.227409	1	0.275193	-0.560363	FALSE	C	35	AAAAATTTATGCCTTTTTAT
PB.21266.63	5.18575	0.0500656	0.311289	0.746419	0.931155	ENSG00000010244.19	chr17	+	1896	10	incomplete-splice_match	ZNF207	ENST00000342555.10	1905	13	8326	-476	-2250	-7	3prime_fragment	canonical	1	0.214492	-0.668589	7	1.38929	0.142792	7	1.44524	0.15994	6	1.16082	0.064767	6	1.18872	0.07508	5	1.00422	0.001827	7	1.47713	0.169417	4	1.10077	0.041697	FALSE	C	35	AAAAATTTATGCCTTTTTAT
PB.21266.114	9.16355	-0.0391509	0.285578	0.817405	0.954112	ENSG00000010244.19	chr17	+	898	2	incomplete-splice_match	ZNF207	ENST00000579810.2	979	4	575	7585	575	-3	5prime_fragment	canonical	13	2.7884	0.445355	10	1.98469	0.297694	10	2.06463	0.314842	8	1.54777	0.189706	11	2.17932	0.338321	13	2.61096	0.4168	4	0.844072	-0.073621	7	1.92635	0.284735	FALSE	C	30	AGTTTTGATATATCATTGGA
PB.21266.73	5.03294	0.0175303	0.30851	0.91027	0.97947	ENSG00000010244.19	chr17	+	1782	10	incomplete-splice_match	ZNF207	ENST00000342555.10	1905	13	8440	-476	-2136	-7	3prime_fragment	canonical	6	1.28695	0.109563	2	0.396939	-0.401276	6	1.23878	0.092993	7	1.3543	0.131714	5	0.990601	-0.004101	5	1.00422	0.001827	5	1.05509	0.023289	5	1.37596	0.138607	FALSE	C	35	AAAAATTTATGCCTTTTTAT
PB.21266.115	6.50518	-0.00263489	0.297157	0.985761	0.997125	ENSG00000010244.19	chr17	+	765	2	incomplete-splice_match	ZNF207	ENST00000579810.2	979	4	596	7697	596	-7	5prime_fragment	canonical	6	1.28695	0.109563	9	1.78622	0.251936	5	1.03231	0.013812	8	1.54777	0.189706	6	1.18872	0.07508	6	1.20506	0.081008	6	1.26611	0.10247	7	1.92635	0.284735	FALSE	C	35	AAAAATTTATGCCTTTTTAT
PB.21266.101	4.02773	0.000708715	0.316394	0.997162	0.99933	ENSG00000010244.19	chr17	+	1236	4	incomplete-splice_match	ZNF207	ENST00000394673.6	2124	11	15255	7	-1284	-7	3prime_fragment	canonical	4	0.857968	-0.066529	5	0.992347	-0.003336	3	0.619388	-0.208037	5	0.967354	-0.014414	3	0.59436	-0.22595	3	0.602529	-0.220022	3	0.633054	-0.198559	6	1.65115	0.217788	FALSE	C	35	AAAAATTTATGCCTTTTTAT
PB.15927.19	7.87001	0.153878	0.318306	0.385445	0.755373	ENSG00000166261.11	chr11	-	4042	9	novel_in_catalog	ZNF202	novel	4435	9	NA	NA	0	-170	combination_of_known_junctions	canonical	11	2.35941	0.372804	6	1.19082	0.075845	7	1.44524	0.15994	5	0.967354	-0.014414	15	2.9718	0.47302	8	1.60675	0.205947	10	2.11018	0.324319	4	1.10077	0.041697	FALSE	C	15	AGCCAAGTTCCCTGGTTTCT
PB.15927.37	4.43284	0.0437268	0.315097	0.770093	0.938988	ENSG00000166261.11	chr11	-	3584	9	novel_in_catalog	ZNF202	novel	4435	9	NA	NA	-22	-1	combination_of_known_junctions	canonical	5	1.07246	0.030381	7	1.38929	0.142792	3	0.619388	-0.208037	3	0.580413	-0.236263	5	0.990601	-0.004101	8	1.60675	0.205947	3	0.633054	-0.198559	3	0.825578	-0.083242	FALSE	C	5	ATTTGTGTTGTTTGCTTTTT
PB.19796.8	7.78344	-0.241043	0.363643	0.199305	0.573871	ENSG00000010539.12	chr16	-	3354	5	novel_not_in_catalog	ZNF200	novel	3008	5	NA	NA	10	0	at_least_one_novel_splicesite	canonical	10	2.14492	0.331411	13	2.5801	0.411637	13	2.68402	0.428785	5	0.967354	-0.014414	5	0.990601	-0.004101	3	0.602529	-0.220022	9	1.89916	0.278562	6	1.65115	0.217788	FALSE	C	5	CTTCTGCCTATTGGTCTTTT
PB.19796.45	6.26352	0.220281	0.363613	0.223634	0.604165	ENSG00000010539.12	chr16	-	2036	5	full-splice_match	ZNF200	ENST00000414144.7	3008	5	63	909	-25	102	alternative_3end5end	canonical	2	0.428984	-0.367559	8	1.58776	0.200784	7	1.44524	0.15994	4	0.773883	-0.111324	12	2.37744	0.37611	10	2.00843	0.302857	7	1.47713	0.169417	3	0.825578	-0.083242	FALSE	C	20	TAATTTAGGTGTCTACTGTT
PB.19796.11	19.5023	0.125813	0.254163	0.48974	0.822847	ENSG00000010539.12	chr16	-	3013	5	full-splice_match	ZNF200	ENST00000414144.7	3008	5	-6	1	3	-1	reference_match	canonical	22	4.71883	0.673834	15	2.97704	0.473785	18	3.71633	0.570114	22	4.25636	0.629038	20	3.9624	0.597959	26	5.22192	0.71783	16	3.37629	0.528439	20	5.50385	0.740667	FALSE	C	5	CCTTCTGCCTATTGGTCTTT
PB.19796.41	13.0258	0.0717969	0.269194	0.688342	0.909637	ENSG00000010539.12	chr16	-	2111	5	full-splice_match	ZNF200	ENST00000414144.7	3008	5	-11	908	-2	103	alternative_3end	canonical	13	2.7884	0.445355	11	2.18316	0.339086	15	3.09694	0.490933	14	2.70859	0.432744	16	3.16992	0.501049	9	1.80759	0.257099	18	3.79832	0.579592	11	3.02712	0.481029	FALSE	C	20	AATTTAGGTGTCTACTGTTC
PB.19796.40	7.37259	-0.018292	0.298075	0.908369	0.979044	ENSG00000010539.12	chr16	-	2389	5	full-splice_match	ZNF200	ENST00000431561.7	3348	5	71	888	-26	103	alternative_3end5end	canonical	9	1.93043	0.285654	10	1.98469	0.297694	4	0.825851	-0.083098	9	1.74124	0.240858	7	1.38684	0.142027	3	0.602529	-0.220022	7	1.47713	0.169417	10	2.75193	0.439637	FALSE	C	20	AATTTAGGTGTCTACTGTTC
PB.3428.6	9.50119	-0.217101	0.336851	0.248502	0.63254	ENSG00000275111.5	chr2	+	2243	5	full-splice_match	ZNF2	ENST00000614034.5	3580	5	3	1334	3	528	alternative_3end	canonical	10	2.14492	0.331411	16	3.17551	0.501814	8	1.6517	0.217932	15	2.90206	0.462707	9	1.78308	0.251171	11	2.20927	0.34425	2	0.422036	-0.374651	8	2.20154	0.342727	FALSE	C	30	ACCAAATTCTCTCCATTCAG
PB.3428.10	4.49939	-0.0426697	0.315356	0.772991	0.940026	ENSG00000275111.5	chr2	+	3575	5	full-splice_match	ZNF2	ENST00000614034.5	3580	5	2	3	2	-3	reference_match	canonical	6	1.28695	0.109563	6	1.19082	0.075845	2	0.412925	-0.384128	7	1.3543	0.131714	3	0.59436	-0.22595	8	1.60675	0.205947	4	0.844072	-0.073621	2	0.550385	-0.259333	FALSE	C	25	AAACTTTTGGCTGATGACTG
PB.14807.60	17.6308	1.0493	0.380059	0.000508292	0.010091	ENSG00000005801.18	chr11	-	2325	4	full-splice_match	ZNF195	ENST00000354599.10	2970	4	6	639	0	379	alternative_3end	canonical	9	1.93043	0.285654	10	1.98469	0.297694	13	2.68402	0.428785	13	2.51512	0.400559	21	4.16052	0.619148	29	5.82445	0.765255	26	5.48646	0.739293	21	5.77904	0.761856	FALSE	C	30	AAATCAGTAGATGCTGTGTC
PB.14807.52	2.96215	-2.40062	1.2678	0.00384116	0.0472092	ENSG00000005801.18	chr11	-	2469	5	full-splice_match	ZNF195	ENST00000005082.13	2021	5	-20	-428	2	379	alternative_3end	canonical	9	1.93043	0.285654	4	0.793878	-0.100246	5	1.03231	0.013812	5	0.967354	-0.014414	1	0.19812	-0.703071	0	0	NA	0	0	NA	1	0.275193	-0.560363	FALSE	C	30	AAATCAGTAGATGCTGTGTC
PB.14807.19	19.1072	0.633375	0.373268	0.0137444	0.116468	ENSG00000005801.18	chr11	-	2541	4	full-splice_match	ZNF195	ENST00000354599.10	2970	4	-30	459	6	-283	alternative_3end	canonical	20	4.28984	0.632441	13	2.5801	0.411637	6	1.23878	0.092993	19	3.67595	0.565369	27	5.34924	0.728292	23	4.61939	0.664585	26	5.48646	0.739293	21	5.77904	0.761856	FALSE	C	10	TCTTTGTGGTTGTTTTATAT
PB.14807.15	3.21065	-0.485232	0.808665	0.0279773	0.186244	ENSG00000005801.18	chr11	-	2652	5	full-splice_match	ZNF195	ENST00000005082.13	2021	5	-23	-608	0	-283	alternative_3end	canonical	8	1.71594	0.234501	7	1.38929	0.142792	5	1.03231	0.013812	2	0.386942	-0.412354	1	0.19812	-0.703071	0	0	NA	3	0.633054	-0.198559	1	0.275193	-0.560363	FALSE	C	10	TCTTTGTGGTTGTTTTATAT
PB.14807.86	15.5302	0.514321	0.38622	0.036055	0.218165	ENSG00000005801.18	chr11	-	1866	4	full-splice_match	ZNF195	ENST00000354599.10	2970	4	12	1092	0	-25	alternative_3end	canonical	16	3.43187	0.535531	8	1.58776	0.200784	13	2.68402	0.428785	12	2.32165	0.365797	23	4.55676	0.658656	31	6.22614	0.794219	15	3.16527	0.50041	11	3.02712	0.481029	FALSE	C	40	AATTACTATTGAAAGACCTT
PB.14807.17	8.12764	0.477209	0.500812	0.0518998	0.273314	ENSG00000005801.18	chr11	-	2583	5	novel_in_catalog	ZNF195	novel	1001	6	NA	NA	0	-285	combination_of_known_junctions	canonical	7	1.50144	0.176509	4	0.793878	-0.100246	9	1.85817	0.269084	3	0.580413	-0.236263	11	2.17932	0.338321	8	1.60675	0.205947	13	2.74323	0.438263	10	2.75193	0.439637	FALSE	C	5	GCTCTTTGTGGTTGTTTTAT
PB.14807.56	5.4328	0.295229	0.430129	0.120531	0.445192	ENSG00000005801.18	chr11	-	2405	5	novel_in_catalog	ZNF195	novel	1001	6	NA	NA	0	379	combination_of_known_junctions	canonical	2	0.428984	-0.367559	4	0.793878	-0.100246	1	0.206463	-0.685158	9	1.74124	0.240858	10	1.9812	0.296929	8	1.60675	0.205947	6	1.26611	0.10247	5	1.37596	0.138607	FALSE	C	30	AAATCAGTAGATGCTGTGTC
PB.14807.88	7.19685	0.205101	0.344616	0.261729	0.645921	ENSG00000005801.18	chr11	-	1945	5	novel_in_catalog	ZNF195	novel	2389	6	NA	NA	0	-26	combination_of_known_junctions	canonical	6	1.28695	0.109563	3	0.595408	-0.225185	5	1.03231	0.013812	11	2.12818	0.328008	11	2.17932	0.338321	11	2.20927	0.34425	8	1.68814	0.227409	5	1.37596	0.138607	FALSE	C	40	TAATTACTATTGAAAGACCT
PB.20469.21	3.63675	-0.272517	0.436845	0.116399	0.436875	ENSG00000157429.16	chr16	-	1942	5	full-splice_match	ZNF19	ENST00000569717.5	1947	5	4	1	1	-1	reference_match	canonical	6	1.28695	0.109563	6	1.19082	0.075845	4	0.825851	-0.083098	6	1.16082	0.064767	2	0.39624	-0.402041	4	0.803372	-0.095083	2	0.422036	-0.374651	1	0.275193	-0.560363	FALSE	C	20	CACACCTGAGTTAGGTTTTC
PB.13167.29	2.98742	0.198532	0.395728	0.167161	0.526825	ENSG00000136870.11	chr9	+	3030	3	full-splice_match	ZNF189	ENST00000374861.7	3134	3	97	7	-58	-1	alternative_5end	canonical	1	0.214492	-0.668589	5	0.992347	-0.003336	0	0	NA	2	0.386942	-0.412354	7	1.38684	0.142027	2	0.401686	-0.396113	6	1.26611	0.10247	2	0.550385	-0.259333	FALSE	C	20	AGCTTTGTGTAAGAGTTGTT
PB.13167.2	41.1771	0.101575	0.206604	0.547342	0.851941	ENSG00000136870.11	chr9	+	3153	3	full-splice_match	ZNF189	ENST00000374861.7	3134	3	-26	7	-4	-1	reference_match	canonical	34	7.29273	0.86289	34	6.74796	0.829173	46	9.49729	0.9776	55	10.6409	1.02698	45	8.91541	0.950141	51	10.243	1.01043	41	8.65173	0.937103	34	9.35655	0.971116	FALSE	C	20	AGCTTTGTGTAAGAGTTGTT
PB.13167.1	13.7102	-0.108107	0.269018	0.550053	0.852809	ENSG00000136870.11	chr9	+	3372	4	full-splice_match	ZNF189	ENST00000259395.4	3115	4	-187	-70	-10	70	alternative_3end5end	canonical	14	3.00289	0.477539	14	2.77857	0.443822	17	3.50987	0.545291	19	3.67595	0.565369	12	2.37744	0.37611	13	2.61096	0.4168	16	3.37629	0.528439	9	2.47673	0.393879	FALSE	C	60	AAAAATAGGAAGGAAATAGC
PB.13167.35	3.81046	0.0856665	0.328166	0.556386	0.856004	ENSG00000136870.11	chr9	+	2802	2	incomplete-splice_match	ZNF189	ENST00000259395.4	3115	4	906	7	845	-1	3prime_fragment	canonical	5	1.07246	0.030381	5	0.992347	-0.003336	2	0.412925	-0.384128	2	0.386942	-0.412354	5	0.990601	-0.004101	4	0.803372	-0.095083	4	0.844072	-0.073621	4	1.10077	0.041697	FALSE	C	20	AGCTTTGTGTAAGAGTTGTT
PB.13167.17	4.37746	-0.0297526	0.31242	0.841725	0.961421	ENSG00000136870.11	chr9	+	3294	4	novel_in_catalog	ZNF189	novel	3115	4	NA	NA	10	-2	combination_of_known_splicesites	canonical	4	0.857968	-0.066529	5	0.992347	-0.003336	6	1.23878	0.092993	5	0.967354	-0.014414	7	1.38684	0.142027	4	0.803372	-0.095083	4	0.844072	-0.073621	2	0.550385	-0.259333	FALSE	C	20	TAGCTTTGTGTAAGAGTTGT
PB.13167.11	9.97172	-0.00882384	0.27801	0.956269	0.990493	ENSG00000136870.11	chr9	+	3173	3	full-splice_match	ZNF189	ENST00000339664.7	3192	3	18	1	-4	-1	reference_match	canonical	7	1.50144	0.176509	16	3.17551	0.501814	11	2.27109	0.356234	10	1.93471	0.286616	13	2.57556	0.410872	10	2.00843	0.302857	12	2.53221	0.4035	5	1.37596	0.138607	FALSE	C	20	AGCTTTGTGTAAGAGTTGTT
PB.8987.9	5.49085	-0.211888	0.37017	0.22011	0.59982	ENSG00000096654.16	chr6	-	2970	5	incomplete-splice_match	ZNF184	ENST00000377419.1	2899	6	229	-73	229	0	3prime_fragment	canonical	4	0.857968	-0.066529	13	2.5801	0.411637	7	1.44524	0.15994	6	1.16082	0.064767	7	1.38684	0.142027	3	0.602529	-0.220022	2	0.422036	-0.374651	4	1.10077	0.041697	FALSE	C	20	TTCTAGTCTGTTTTTAATAT
PB.8987.8	31.49	0.184643	0.227363	0.300363	0.68405	ENSG00000096654.16	chr6	-	3332	6	full-splice_match	ZNF184	ENST00000683788.1	3328	6	-4	0	-4	0	reference_match	canonical	28	6.00578	0.778569	29	5.75561	0.760092	31	6.40034	0.806203	35	6.77148	0.830684	42	8.32105	0.920178	38	7.63204	0.88264	27	5.69748	0.755683	29	7.98058	0.902035	FALSE	C	20	TTCTAGTCTGTTTTTAATAT
PB.8987.19	16.5252	-0.186933	0.277371	0.323446	0.705151	ENSG00000096654.16	chr6	-	3077	6	full-splice_match	ZNF184	ENST00000211936.10	3101	6	19	5	6	-1	reference_match	canonical	18	3.86086	0.586684	18	3.57245	0.552966	23	4.74864	0.67657	22	4.25636	0.629038	23	4.55676	0.658656	18	3.61517	0.558129	11	2.3212	0.365712	7	1.92635	0.284735	FALSE	C	20	CTTCTAGTCTGTTTTTAATA
PB.8987.18	8.52209	-0.12178	0.300666	0.488759	0.82226	ENSG00000096654.16	chr6	-	3120	6	full-splice_match	ZNF184	ENST00000683788.1	3328	6	207	1	207	-1	alternative_5end	canonical	13	2.7884	0.445355	7	1.38929	0.142792	10	2.06463	0.314842	11	2.12818	0.328008	8	1.58496	0.200019	8	1.60675	0.205947	9	1.89916	0.278562	5	1.37596	0.138607	FALSE	C	20	CTTCTAGTCTGTTTTTAATA
PB.25985.8	3.41424	-0.130305	0.348521	0.362229	0.737378	ENSG00000147118.12	chrX	-	3567	7	novel_in_catalog	ZNF182	novel	3586	7	NA	NA	2	-23	combination_of_known_junctions	canonical	5	1.07246	0.030381	2	0.396939	-0.401276	5	1.03231	0.013812	6	1.16082	0.064767	3	0.59436	-0.22595	1	0.200843	-0.697143	3	0.633054	-0.198559	3	0.825578	-0.083242	FALSE	C	75	AAAAATAAAACATTTAAAAA
PB.25985.10	8.8282	-0.104886	0.298289	0.544908	0.850789	ENSG00000147118.12	chrX	-	3512	6	novel_in_catalog	ZNF182	novel	3586	7	NA	NA	-32	-23	combination_of_known_junctions	canonical	8	1.71594	0.234501	11	2.18316	0.339086	8	1.6517	0.217932	15	2.90206	0.462707	12	2.37744	0.37611	5	1.00422	0.001827	6	1.26611	0.10247	8	2.20154	0.342727	FALSE	C	75	AAAAATAAAACATTTAAAAA
PB.23409.6	3.82845	-0.143797	0.352437	0.331845	0.712346	ENSG00000197841.15	chr19	+	2669	5	full-splice_match	ZNF181	ENST00000593781.5	498	5	-69	-2102	0	-45	alternative_3end5end	canonical	3	0.643476	-0.191467	6	1.19082	0.075845	9	1.85817	0.269084	3	0.580413	-0.236263	5	0.990601	-0.004101	2	0.401686	-0.396113	5	1.05509	0.023289	0	0	NA	FALSE	C	40	AATAAAAGTTTTGGCATCTA
PB.23409.5	14.7722	-0.000428089	0.257792	0.996862	0.999275	ENSG00000197841.15	chr19	+	2720	5	novel_in_catalog	ZNF181	novel	567	5	NA	NA	0	-3	combination_of_known_junctions	canonical	11	2.35941	0.372804	19	3.77092	0.576447	14	2.89048	0.46097	20	3.86942	0.587646	14	2.77368	0.443057	13	2.61096	0.4168	19	4.00934	0.603073	12	3.30231	0.518818	FALSE	C	30	AAACTCTTTCACTGTGACTA
PB.23704.81	8.41042	1.2038	0.595303	0.00268672	0.0361923	ENSG00000167384.11	chr19	-	2209	5	full-splice_match	ZNF180	ENST00000590088.5	3131	5	283	639	254	-639	alternative_3end5end	canonical	4	0.857968	-0.066529	1	0.198469	-0.702306	8	1.6517	0.217932	5	0.967354	-0.014414	12	2.37744	0.37611	14	2.8118	0.448985	15	3.16527	0.50041	9	2.47673	0.393879	FALSE	C	25	TGTTAATTGTGTGTCTCAAA
PB.23704.40	20.6481	0.324363	0.291986	0.113218	0.43072	ENSG00000167384.11	chr19	-	2822	5	full-splice_match	ZNF180	ENST00000590088.5	3131	5	304	5	275	-5	alternative_5end	canonical	13	2.7884	0.445355	20	3.96939	0.598724	15	3.09694	0.490933	26	5.03024	0.701589	24	4.75488	0.67714	29	5.82445	0.765255	28	5.9085	0.771477	16	4.40308	0.643757	FALSE	C	65	AAAAATGAAATACAAAGATT
PB.23704.6	6.46584	0.0988377	0.308776	0.553122	0.854296	ENSG00000167384.11	chr19	-	3998	5	full-splice_match	ZNF180	ENST00000590088.5	3131	5	307	-1174	278	-22	alternative_3end5end	canonical	5	1.07246	0.030381	6	1.19082	0.075845	9	1.85817	0.269084	5	0.967354	-0.014414	10	1.9812	0.296929	8	1.60675	0.205947	7	1.47713	0.169417	4	1.10077	0.041697	FALSE	C	80	AAAATAAAGTAAAAATAAAA
PB.23704.30	5.24701	-0.0248324	0.310451	0.867798	0.96829	ENSG00000167384.11	chr19	-	3048	5	full-splice_match	ZNF180	ENST00000592529.6	4248	5	-1	1201	0	-5	alternative_3end	canonical	5	1.07246	0.030381	3	0.595408	-0.225185	8	1.6517	0.217932	7	1.3543	0.131714	6	1.18872	0.07508	2	0.401686	-0.396113	4	0.844072	-0.073621	7	1.92635	0.284735	FALSE	C	65	AAAAATGAAATACAAAGATT
PB.21002.12	19.0463	-0.0679241	0.244767	0.702267	0.914802	ENSG00000154957.14	chr17	-	2294	7	full-splice_match	ZNF18	ENST00000580306.7	2295	7	-6	7	-6	-1	reference_match	canonical	19	4.07535	0.610165	24	4.76327	0.677905	20	4.12925	0.615872	23	4.44983	0.648343	21	4.16052	0.619148	23	4.61939	0.664585	13	2.74323	0.438263	15	4.12789	0.615728	FALSE	C	15	TATCTTATTTGTTTGTTCAC
PB.19803.3	31.5058	-0.304489	0.252971	0.111868	0.427689	ENSG00000103343.13	chr16	+	2454	3	full-splice_match	ZNF174	ENST00000268655.5	2459	3	14	-9	-6	9	reference_match	canonical	45	9.65215	0.984624	43	8.53419	0.931162	30	6.19388	0.791963	38	7.35189	0.866399	31	6.14173	0.78829	22	4.41855	0.64528	25	5.27545	0.722259	26	7.15501	0.85461	FALSE	C	55	AAAGTTAATTGGAAAATAGA
PB.24073.92	8.85138	-0.274222	0.362607	0.169019	0.52964	ENSG00000186272.13	chr19	+	2700	4	full-splice_match	ZNF17	ENST00000307658.12	2714	4	11	3	-2	-3	reference_match	canonical	8	1.71594	0.234501	16	3.17551	0.501814	14	2.89048	0.46097	9	1.74124	0.240858	5	0.990601	-0.004101	8	1.60675	0.205947	9	1.89916	0.278562	5	1.37596	0.138607	FALSE	C	25	TAACAGTGGGGAAGTGTCCT
PB.9004.1	4.59608	-0.163232	0.355853	0.296364	0.680157	ENSG00000197279.5	chr6	+	2233	4	full-splice_match	ZNF165	ENST00000683778.1	1954	4	-285	6	-285	-6	alternative_5end	canonical	4	0.857968	-0.066529	10	1.98469	0.297694	9	1.85817	0.269084	2	0.386942	-0.412354	3	0.59436	-0.22595	3	0.602529	-0.220022	7	1.47713	0.169417	1	0.275193	-0.560363	FALSE	C	25	CTGAAAGACCAGTTTCTGGT
PB.23948.27	19.6246	0.109617	0.25139	0.545815	0.851222	ENSG00000170949.18	chr19	-	4200	6	full-splice_match	ZNF160	ENST00000418871.5	4219	6	18	1	0	0	reference_match	canonical	20	4.28984	0.632441	19	3.77092	0.576447	25	5.16157	0.712782	15	2.90206	0.462707	21	4.16052	0.619148	22	4.41855	0.64528	29	6.11952	0.786717	12	3.30231	0.518818	FALSE	C	35	ATGAATGAATCACATTCTTT
PB.12489.13	34.1831	0.00107317	0.207415	0.995996	0.999047	ENSG00000170631.15	chr8	-	2492	3	full-splice_match	ZNF16	ENST00000394909.7	2522	3	2	28	2	-26	reference_match	canonical	39	8.36519	0.922476	37	7.34337	0.865895	37	7.63912	0.883043	34	6.57801	0.818094	37	7.33045	0.86513	36	7.23035	0.859159	31	6.54155	0.815681	30	8.25578	0.916758	FALSE	C	25	TAACCATAGTAGTTTGTTTG
PB.23682.2	19.2863	0.0764431	0.253631	0.671654	0.903439	ENSG00000204920.11	chr19	+	2627	5	full-splice_match	ZNF155	ENST00000270014.7	2612	5	-16	1	2	0	reference_match	canonical	16	3.43187	0.535531	22	4.36633	0.640116	21	4.33572	0.637061	21	4.06289	0.608835	32	6.33985	0.802079	29	5.82445	0.765255	12	2.53221	0.4035	10	2.75193	0.439637	FALSE	C	5	ACCCTTGTGTCTGTGCTTCT
PB.5570.141	3.07137	0.24311	0.423869	0.125689	0.454878	ENSG00000163848.20	chr3	-	3100	10	novel_in_catalog	ZNF148	novel	2960	10	NA	NA	-2	0	intron_retention	canonical	3	0.643476	-0.191467	2	0.396939	-0.401276	1	0.206463	-0.685158	2	0.386942	-0.412354	6	1.18872	0.07508	5	1.00422	0.001827	6	1.26611	0.10247	1	0.275193	-0.560363	FALSE	C	80	AAAAAGGAAAAAAAAAAGAC
PB.5570.145	6.57223	0.182273	0.338655	0.302715	0.686478	ENSG00000163848.20	chr3	-	2979	9	full-splice_match	ZNF148	ENST00000484491.5	2952	9	-27	0	2	0	reference_match	canonical	4	0.857968	-0.066529	9	1.78622	0.251936	4	0.825851	-0.083098	6	1.16082	0.064767	6	1.18872	0.07508	11	2.20927	0.34425	8	1.68814	0.227409	6	1.65115	0.217788	FALSE	C	80	AAAAAGGAAAAAAAAAAGAC
PB.5570.132	3.61551	-0.0919742	0.337027	0.497305	0.826758	ENSG00000163848.20	chr3	-	3429	9	full-splice_match	ZNF148	ENST00000360647.9	9514	9	24	6061	12	329	alternative_3end	canonical	6	1.28695	0.109563	5	0.992347	-0.003336	4	0.825851	-0.083098	3	0.580413	-0.236263	5	0.990601	-0.004101	1	0.200843	-0.697143	0	0	NA	5	1.37596	0.138607	FALSE	C	45	AAGACTCCACTATTTAAAAG
PB.5570.142	35.4947	-0.112189	0.213168	0.511419	0.833363	ENSG00000163848.20	chr3	-	3051	9	full-splice_match	ZNF148	ENST00000360647.9	9514	9	56	6407	-2	0	alternative_3end5end	canonical	43	9.22316	0.96488	30	5.95408	0.774815	44	9.08436	0.958294	45	8.70619	0.939828	38	7.52857	0.876712	34	6.82866	0.834336	34	7.17461	0.855798	26	7.15501	0.85461	FALSE	C	80	AAAAAGGAAAAAAAAAAGAC
PB.5570.89	4.9592	0.0605474	0.315798	0.689096	0.909947	ENSG00000163848.20	chr3	-	4129	9	full-splice_match	ZNF148	ENST00000360647.9	9514	9	39	5346	-8	1044	alternative_3end	canonical	6	1.28695	0.109563	4	0.793878	-0.100246	4	0.825851	-0.083098	5	0.967354	-0.014414	5	0.990601	-0.004101	3	0.602529	-0.220022	4	0.844072	-0.073621	8	2.20154	0.342727	FALSE	C	25	ATACCATGAATGTTTTTTTT
PB.5570.182	9.02626	0.0209656	0.282064	0.902919	0.977981	ENSG00000163848.20	chr3	-	2807	9	full-splice_match	ZNF148	ENST00000360647.9	9514	9	33	6674	-14	-2	alternative_3end	canonical	12	2.5739	0.410593	9	1.78622	0.251936	8	1.6517	0.217932	9	1.74124	0.240858	8	1.58496	0.200019	11	2.20927	0.34425	9	1.89916	0.278562	8	2.20154	0.342727	FALSE	C	80	AAAAAAAAAAAAAAAGTGTA
PB.23460.33	70.4303	0.326817	0.199293	0.0517154	0.272665	ENSG00000167635.12	chr19	+	3271	3	full-splice_match	ZNF146	ENST00000456324.5	3780	3	504	5	0	-2	alternative_5end	canonical	46	9.86664	0.994169	72	14.2898	1.15503	68	14.0395	1.14735	76	14.7038	1.16743	91	18.0289	1.25597	75	15.0632	1.17792	77	16.2484	1.21081	71	19.5387	1.29089	FALSE	C	35	AATCCAAATCTGTTTTAATT
PB.23460.57	6.35024	0.308221	0.423269	0.119498	0.443169	ENSG00000167635.12	chr19	+	2835	4	full-splice_match	ZNF146	ENST00000443387.3	3347	4	24	488	24	-488	alternative_3end	canonical	3	0.643476	-0.191467	5	0.992347	-0.003336	3	0.619388	-0.208037	8	1.54777	0.189706	12	2.37744	0.37611	5	1.00422	0.001827	6	1.26611	0.10247	9	2.47673	0.393879	FALSE	C	30	AGTACTATCTATTGGTAATG
PB.23460.11	8.3158	0.233865	0.353914	0.216071	0.594958	ENSG00000167635.12	chr19	+	3550	4	novel_not_in_catalog	ZNF146	novel	3780	3	NA	NA	123	-2	at_least_one_novel_splicesite	canonical	8	1.71594	0.234501	8	1.58776	0.200784	8	1.6517	0.217932	4	0.773883	-0.111324	17	3.36804	0.527378	10	2.00843	0.302857	4	0.844072	-0.073621	9	2.47673	0.393879	TRUE	C	35	AATCCAAATCTGTTTTAATT
PB.23460.4	12.7766	0.232532	0.311754	0.234823	0.61724	ENSG00000167635.12	chr19	+	3482	3	novel_not_in_catalog	ZNF146	novel	3780	3	NA	NA	123	1	at_least_one_novel_splicesite	canonical	10	2.14492	0.331411	9	1.78622	0.251936	15	3.09694	0.490933	12	2.32165	0.365797	18	3.56616	0.552201	20	4.01686	0.603887	9	1.89916	0.278562	12	3.30231	0.518818	TRUE	C	30	AATCTGTTTTAATTATTTTA
PB.23460.64	4.39765	-0.142263	0.346697	0.348895	0.727356	ENSG00000167635.12	chr19	+	2457	4	full-splice_match	ZNF146	ENST00000443387.3	3347	4	26	864	26	-864	alternative_3end	canonical	4	0.857968	-0.066529	7	1.38929	0.142792	6	1.23878	0.092993	6	1.16082	0.064767	3	0.59436	-0.22595	0	0	NA	6	1.26611	0.10247	4	1.10077	0.041697	FALSE	C	60	ATTAAAAACAGAAATATGGA
PB.23460.62	6.48628	0.148169	0.328995	0.381005	0.752034	ENSG00000167635.12	chr19	+	2759	3	full-splice_match	ZNF146	ENST00000456324.5	3780	3	530	491	26	-488	alternative_3end5end	canonical	6	1.28695	0.109563	6	1.19082	0.075845	3	0.619388	-0.208037	8	1.54777	0.189706	10	1.9812	0.296929	4	0.803372	-0.095083	6	1.26611	0.10247	9	2.47673	0.393879	FALSE	C	30	AGTACTATCTATTGGTAATG
PB.23460.26	9.97389	-0.121624	0.297821	0.491525	0.823955	ENSG00000167635.12	chr19	+	3465	5	novel_not_in_catalog	ZNF146	novel	3347	4	NA	NA	0	-2	at_least_one_novel_splicesite	canonical	6	1.28695	0.109563	8	1.58776	0.200784	16	3.3034	0.518962	18	3.48248	0.541888	8	1.58496	0.200019	11	2.20927	0.34425	9	1.89916	0.278562	7	1.92635	0.284735	TRUE	C	35	AATCCAAATCTGTTTTAATT
PB.23460.19	55.3083	0.105764	0.186443	0.506333	0.831154	ENSG00000167635.12	chr19	+	3230	3	full-splice_match	ZNF146	ENST00000591063.5	533	3	10	-2707	0	-2	alternative_3end	canonical	51	10.9391	1.03898	59	11.7097	1.06855	61	12.5942	1.10017	57	11.0278	1.04249	77	15.2553	1.18342	65	13.0548	1.11577	50	10.5509	1.02329	40	11.0077	1.0417	FALSE	C	35	AATCCAAATCTGTTTTAATT
PB.23460.32	14.7492	0.0912289	0.265378	0.613802	0.88126	ENSG00000167635.12	chr19	+	3301	4	novel_in_catalog	ZNF146	novel	3347	4	NA	NA	0	-5	combination_of_known_splicesites	canonical	8	1.71594	0.234501	17	3.37398	0.528143	18	3.71633	0.570114	17	3.289	0.517065	21	4.16052	0.619148	14	2.8118	0.448985	18	3.79832	0.579592	10	2.75193	0.439637	FALSE	C	35	CACAATCCAAATCTGTTTTA
PB.23460.46	3.52573	0.0109408	0.32402	0.935448	0.98576	ENSG00000167635.12	chr19	+	3332	4	novel_not_in_catalog	ZNF146	novel	3347	4	NA	NA	4	-4	at_least_one_novel_splicesite	canonical	8	1.71594	0.234501	1	0.198469	-0.702306	3	0.619388	-0.208037	3	0.580413	-0.236263	3	0.59436	-0.22595	5	1.00422	0.001827	7	1.47713	0.169417	0	0	NA	TRUE	C	40	ACAATCCAAATCTGTTTTAA
PB.23460.65	3.89685	-0.00768915	0.322828	0.95301	0.989598	ENSG00000167635.12	chr19	+	2386	3	full-splice_match	ZNF146	ENST00000456324.5	3780	3	530	864	26	-861	alternative_3end5end	canonical	6	1.28695	0.109563	0	0	NA	3	0.619388	-0.208037	8	1.54777	0.189706	7	1.38684	0.142027	3	0.602529	-0.220022	1	0.211018	-0.675681	4	1.10077	0.041697	FALSE	C	70	AAAAACAGAAATATGGAAAA
PB.14892.9	20.682	-0.0497066	0.254215	0.779539	0.942056	ENSG00000166478.10	chr11	+	2662	16	full-splice_match	ZNF143	ENST00000396602.7	2900	16	-1	239	-1	4	alternative_3end	canonical	17	3.64637	0.56186	30	5.95408	0.774815	11	2.27109	0.356234	36	6.96495	0.842918	22	4.35864	0.639351	28	5.62361	0.750015	21	4.43138	0.646539	10	2.75193	0.439637	FALSE	C	30	TAAAGATTTTGCTTAGTATT
PB.14892.2	27.0379	-0.0307635	0.223108	0.858168	0.965799	ENSG00000166478.10	chr11	+	2931	16	full-splice_match	ZNF143	ENST00000396602.7	2900	16	-32	1	-2	-1	reference_match	canonical	31	6.64926	0.822773	30	5.95408	0.774815	24	4.95511	0.695053	34	6.57801	0.818094	27	5.34924	0.728292	35	7.02951	0.846925	22	4.64239	0.666742	21	5.77904	0.761856	FALSE	C	25	ACTTTTATATTTATTTATTT
PB.14892.6	26.2532	-0.0209654	0.221366	0.902456	0.977877	ENSG00000166478.10	chr11	+	2449	16	full-splice_match	ZNF143	ENST00000396602.7	2900	16	-9	460	-3	10	alternative_3end	canonical	30	6.43476	0.808533	32	6.35102	0.802844	25	5.16157	0.712782	28	5.41718	0.733774	32	6.33985	0.802079	26	5.22192	0.71783	26	5.48646	0.739293	19	5.22866	0.71839	FALSE	C	20	AGTTAGTAGAGTGTCTGCGG
[truncated: 74,664 more rows]
[truncated: 5 more columns]
