# Supplementary material for: Protein arginine methyltransferase 5 sustains Tip60-EP400 complex via SRSF1 in Merkel cell carcinoma
Source: Life Sci Alliance. 2025 Aug 22;8(11):e202503316. doi: 10.26508/lsa.202503316 (PMC12373721; doi:10.26508/lsa.202503316)
Supplement: Supplementary file 8 [file LSA-2025-03316_TableS6.xlsx]

## Sheet: Table S6
Direction	GO.ID	Description	p.Val	FDR	Phenotype	Genes
Down	GO:0000022	mitotic spindle elongation	0.0356849	0.0356849	1	PRC1,CDCA8,BIRC5,KIF23,AURKB
Up	GO:0000028	ribosomal small subunit assembly	0.0143228	0.0143228	1	RPS27,RPS5,RPS28,RPS27L,MRPS7,RPS14
Up	GO:0000070	mitotic sister chromatid segregation	0.000942624	0.000942624	1	KIF22,EML4,NCAPG,AAAS,TUBG1,LSM14A,RACGAP1,SMC2,BIRC5,CDK1,CHMP5,HNRNPU,CCNB1,TPX2,UBE2C,BOD1,ANAPC5,CHMP2A,WRAP73,SKA2,RANGRF,CENPK,AURKB,MAD2L2,IK,NSMCE2,SMARCA5,BUB3,RAB11A,DRG1,NUDC
Down	GO:0000070	mitotic sister chromatid segregation	2.53065e-08	2.53065e-08	1	FBXO5,TPX2,ANAPC5,ZNF207,UBE2C,MAD2L2,NCAPH2,CDC20,NDC80,ZWILCH,PLK1,NUSAP1,NCAPG,SMC4,NUF2,CDK1,PCID2,BCCIP,PRC1,CCNB1,CDCA8,SKA3,XRCC3,ANAPC15,CENPK,ZWINT,BIRC5,ANAPC11,STAG1,CHMP4A,KIF23,DSN1,ANAPC7,KIF11,NCAPG2,KAT5,AURKB,DIS3L2,SPAG5,BUB3,KIFC1,KIFC2
Down	GO:0000075	cell cycle checkpoint signaling	1.23019e-05	1.23019e-05	1	NAE1,CDC6,ZNF207,MAD2L2,CDC20,NDC80,BABAM1,ZWILCH,RHNO1,PLK1,RAD1,RINT1,NUF2,CDK1,PCID2,CCNB1,CDCA8,XRCC3,E2F1,ANAPC15,RAD9A,ZWINT,ORC1,BIRC5,RPA2,FANCD2,H2AX,BRIP1,GNB1L,CDK5RAP3,AURKB,TIMELESS,DONSON,TELO2,CHEK1,BUB3
Down	GO:0000086	G2/M transition of mitotic cell cycle	0.00882775	0.00882775	1	FBXO5,NAE1,CDC6,BABAM1,PLK1,CCNA2,RINT1,CDK1,CCNB1,AURKA,FBXL15,ENSA,FHL1,ORC1,CDC25B,CDC25C,MELK,CDK5RAP3,AURKB,DONSON,CHEK1
Down	GO:0000132	establishment of mitotic spindle orientation	0.00546889	0.00546889	1	HDAC3,NDC80,PLK1,GPSM2,BCCIP,CENPA,DYNLT1,INPPL1,DCTN1,KAT5
Up	GO:0000154	rRNA modification	0.0091584	0.0091584	1	DKC1,MRM2,BUD23,ZCCHC4,RPUSD2,TRMT112,GAR1,METTL5,FBL
Up	GO:0000245	spliceosomal complex assembly	3.56303e-05	3.56303e-05	1	PRPF39,TXNL4A,SMN1,SF3A3,DDX46,SF3B6,SRSF10,SF1,GCFC2,CELF4,SNRNP200,SRSF1,SNRPD3,HTATSF1,SNRPB,SNRPE,SNRPC,SF3B1,SF3B2,USP39
Down	GO:0000266	mitochondrial fission	0.0426117	0.0426117	1	CYRIB,AURKA,GDAP1,BNIP3,DNM1L,VPS35,MTFR2,UCP2,MFF
Down	GO:0000280	nuclear division	1.25069e-09	1.25069e-09	1	HSPA2,FBXO5,TPX2,ANAPC5,ZNF207,SIRT2,UBE2C,MAD2L2,NCAPH2,CDC20,RAD54L,NDC80,ZWILCH,PLK1,NEK2,RAD1,CCNA1,REC8,NUSAP1,NCAPG,UBE2I,RANBP1,SMC4,NUF2,CDK1,PCID2,BCCIP,PRC1,TUBB8,CCNB1,AURKA,ANLN,CDCA8,SKA3,TOP2A,XRCC3,ANAPC15,CENPK,ZWINT,BAG6,BIRC5,MND1,ANAPC11,TDRKH,FANCD2,CDCA2,AURKAIP1,STAG1,BANF1,CENPX,CHMP4A,KIF23,CDC25C,DSN1,DMC1,ANAPC7,SIRT7,KIF11,BRIP1,RAD51D,NCAPG2,KAT5,AURKB,EPGN,DIS3L2,SPAG…
Up	GO:0000288	nuclear-transcribed mRNA catabolic process, deadenylation-dependent decay	0.0101598	0.0101598	1	CNOT10,DHX36,PARN,CSDE1,SYNCRIP,HNRNPU,PAIP1,EIF4ENIF1,YBX1,CAPRIN1,PATL1,PABPC1,CNOT9
Up	GO:0000338	protein deneddylation	5.89052e-07	5.89052e-07	1	COPS3,COPS6,TOR1A,GPS1,COPS7A,COPS7B,COPS5,COPS2,COPS8
Up	GO:0000375	RNA splicing, via transesterification reactions	9.59894e-20	9.59894e-20	1	PRPF40A,RBM10,SRRM2,WBP4,PLRG1,SRSF7,SRSF4,PRPF39,SNRNP40,SNRPN,TXNL4A,RBM39,SYNCRIP,USP4,SMN1,SNRNP27,HNRNPL,HNRNPU,CLNS1A,FRA10AC1,SF3A3,U2AF1,FXR1,LSM2,DDX46,SF3B6,SRSF10,NUP98,HNRNPC,RBM3,SF1,PABPC1,LSM7,HNRNPK,HNRNPA2B1,GCFC2,CELF4,PPIH,PPIL3,HNRNPR,SNRNP200,PQBP1,SON,WTAP,SAP18,IK,SCNM1,SRSF1,SYF2,SRRM1,RBM4,PRPF4B,PPIE,SART3,PTBP1,SART1,SNRPD3,MPHOSPH10,BUD31,HTATSF1,JMJD6,SNRPB,SNRPE,SNRP…
Up	GO:0000377	RNA splicing, via transesterification reactions with bulged adenosine as nucleophile	1.43409e-19	1.43409e-19	1	PRPF40A,RBM10,SRRM2,WBP4,PLRG1,SRSF7,SRSF4,PRPF39,SNRNP40,SNRPN,TXNL4A,RBM39,SYNCRIP,USP4,SMN1,SNRNP27,HNRNPL,HNRNPU,CLNS1A,FRA10AC1,SF3A3,U2AF1,FXR1,LSM2,DDX46,SF3B6,SRSF10,NUP98,HNRNPC,RBM3,SF1,PABPC1,LSM7,HNRNPK,HNRNPA2B1,GCFC2,CELF4,PPIH,PPIL3,HNRNPR,SNRNP200,PQBP1,SON,WTAP,SAP18,IK,SCNM1,SRSF1,SYF2,SRRM1,RBM4,PRPF4B,PPIE,SART3,PTBP1,SART1,SNRPD3,BUD31,HTATSF1,JMJD6,SNRPB,SNRPE,SNRPC,MFAP1,SF…
Up	GO:0000380	alternative mRNA splicing, via spliceosome	0.0355236	0.0355236	1	HNRNPL,HNRNPU,FXR1,CELF4,PQBP1,WTAP,SAP18,SCNM1,SRSF1,RBM4,PTBP1,RBMX,DDX5
Up	GO:0000387	spliceosomal snRNP assembly	0.0010885	0.0010885	1	USP4,SMN1,CLNS1A,LSM2,SRSF10,SART3,SART1,SNRPD3,SNRPB,SNRPE,SNRPC,STRAP
Up	GO:0000398	mRNA splicing, via spliceosome	1.43409e-19	1.43409e-19	1	PRPF40A,RBM10,SRRM2,WBP4,PLRG1,SRSF7,SRSF4,PRPF39,SNRNP40,SNRPN,TXNL4A,RBM39,SYNCRIP,USP4,SMN1,SNRNP27,HNRNPL,HNRNPU,CLNS1A,FRA10AC1,SF3A3,U2AF1,FXR1,LSM2,DDX46,SF3B6,SRSF10,NUP98,HNRNPC,RBM3,SF1,PABPC1,LSM7,HNRNPK,HNRNPA2B1,GCFC2,CELF4,PPIH,PPIL3,HNRNPR,SNRNP200,PQBP1,SON,WTAP,SAP18,IK,SCNM1,SRSF1,SYF2,SRRM1,RBM4,PRPF4B,PPIE,SART3,PTBP1,SART1,SNRPD3,BUD31,HTATSF1,JMJD6,SNRPB,SNRPE,SNRPC,MFAP1,SF…
Down	GO:0000422	autophagy of mitochondrion	0.0348868	0.0348868	1	STUB1,PARK7,ATG7,ARFIP2,HTRA2,VDAC1,BNIP3,DNM1L,SREBF2,SREBF1,TAFAZZIN,SPATA33
Up	GO:0000460	maturation of 5.8S rRNA	0.0167021	0.0167021	1	PES1,ERI3,EIF6,EXOSC2,EXOSC3,EXOSC4,EXOSC9,NSA2,EXOSC7
Up	GO:0000467	exonucleolytic trimming to generate mature 3'-end of 5.8S rRNA from tricistronic rRNA transcript (SSU-rRNA, 5.8S rRNA, LSU-rRNA)	0.00750717	0.00750717	1	ERI3,EXOSC2,EXOSC3,EXOSC9,EXOSC7
Up	GO:0000470	maturation of LSU-rRNA	0.00422398	0.00422398	1	PES1,DDX18,EIF6,RPL7L1,RPL7,RPL7A,NSA2,NIFK,SNU13
Up	GO:0000723	telomere maintenance	0.00184011	0.00184011	1	DKC1,WRAP53,CCT8,DHX36,PARN,CCT3,TP53,SIRT6,CCT7,WRN,INO80E,RPA2,PKIB,HNRNPU,CCT4,HNRNPC,HNRNPA2B1,AURKB,MAD2L2,APEX1,GAR1,EXO1,NSMCE2,CCT6A,TCP1,PTGES3,CCT2
Down	GO:0000723	telomere maintenance	0.0431873	0.0431873	1	XRCC5,MAD2L2,APEX1,NEK2,HNRNPC,XRCC3,HNRNPD,EXO1,RPA2,TINF2,SIRT6,MAPKAPK5,SLF2,ERCC1,HNRNPA1,FEN1,RECQL4,GNL3,RAD51D,AURKB,TELO2,SMC6,PNKP
Down	GO:0000724	double-strand break repair via homologous recombination	0.00427586	0.00427586	1	MAD2L2,YEATS4,RAD54L,MEAF6,DMAP1,SFR1,XRCC3,ING3,RECQL,MORF4L2,RPA2,SIRT6,SLF2,AP5Z1,FAN1,MCM4,ZSWIM7,PARPBP,DMC1,PPP4C,FEN1,RECQL4,RMI2,RAD51D,KAT5,EXD2,TIMELESS,CHEK1,SMC6
Down	GO:0000725	recombinational repair	0.0012899	0.0012899	1	XRCC5,MAD2L2,YEATS4,RAD54L,RHNO1,MEAF6,DMAP1,SFR1,XRCC3,ING3,RECQL,MORF4L2,RPA2,SIRT6,SLF2,AP5Z1,FAN1,MCM4,ZSWIM7,PARPBP,DMC1,PPP4C,FEN1,RECQL4,RMI2,RAD51D,KAT5,EXD2,TIMELESS,CHEK1,SMC6
Up	GO:0000819	sister chromatid segregation	0.000146674	0.000146674	1	KIF22,EML4,NCAPG,AAAS,ACTL6B,TUBG1,LSM14A,RACGAP1,SMC2,BIRC5,CDK1,CHMP5,CDC6,HNRNPU,CCNB1,SMARCB1,TPX2,UBE2C,BOD1,ANAPC5,ANAPC1,CHMP2A,WRAP73,SKA2,RANGRF,CENPK,AURKB,MAD2L2,SMARCE1,SMARCD1,IK,BCL7A,NSMCE2,SMARCA5,BUB3,RAB11A,DRG1,NUDC
Down	GO:0000819	sister chromatid segregation	1.52983e-08	1.52983e-08	1	FBXO5,TPX2,CDC6,ANAPC5,SMARCB1,ZNF207,UBE2C,MAD2L2,NCAPH2,CDC20,NDC80,ZWILCH,PLK1,NUSAP1,NCAPG,SMC4,NUF2,CDK1,PCID2,BCCIP,PRC1,CCNB1,CDCA8,SKA3,TOP2A,XRCC3,ANAPC15,CENPK,ZWINT,BIRC5,ANAPC11,STAG1,CHMP4A,KIF23,DSN1,ANAPC7,SMARCC2,RMI2,KIF11,NCAPG2,KAT5,AURKB,DIS3L2,SPAG5,DPF2,BUB3,KIFC1,KIFC2
Down	GO:0000910	cytokinesis	0.0102798	0.0102798	1	CALM2,CALM3,CDC6,SEPTIN2,BCL2L1,PLK1,NUSAP1,STMN1,EXOC5,PRC1,AURKA,ANLN,CDCA8,CENPV,EXOC3,BIRC5,CENPA,SEPTIN11,CDC25B,EXOC7,CHMP4A,KIF23,SEPTIN5,UNC119,SEPTIN4,AURKB,PIN1,CALM1
Up	GO:0000956	nuclear-transcribed mRNA catabolic process	0.0120971	0.0120971	1	CNOT10,DHX36,EIF3E,PARN,CSDE1,SYNCRIP,ZCCHC7,HNRNPU,PAIP1,EIF4ENIF1,YBX1,CAPRIN1,PATL1,PABPC1,EXOSC4,CNOT9,EXOSC9,EXOSC5,EXOSC7,DDX5
Up	GO:0001510	RNA methylation	0.0293404	0.0293404	1	GTPBP3,MRM2,FTSJ1,BUD23,THUMPD3,ZCCHC4,TRMT112,HSD17B10,METTL6,SNRPD3,METTL5,SNRPB,SNRPE,FBL
Down	GO:0001510	RNA methylation	0.0366231	0.0366231	1	METTL5,TRMT61B,FTSJ1,TFB1M,WDR6,NOP2,METTL3,TRMT1,THUMPD3,DIMT1,GTPBP3,NSUN6,METTL6,DALRD3
Up	GO:0001732	formation of cytoplasmic translation initiation complex	2.43116e-05	2.43116e-05	1	EIF3D,EIF3E,EIF3F,EIF3M,EIF2S2,EIF5,EIF3I,EIF3H,EIF3G
Up	GO:0001836	release of cytochrome c from mitochondria	0.00126165	0.00126165	1	IFI6,TP53,FZD9,BIK,PINK1,BAX,TRIAP1,DNM1L,GGCT,GHITM,BID,BCL2L1,PRELID1,FXN
Up	GO:0002181	cytoplasmic translation	2.17272e-22	2.17272e-22	1	ZNF385A,EIF3D,RPS2,CNBP,DHX36,RPLP0,EIF3E,RPS18,FTSJ1,CSDE1,RPS24,RPS6,EIF2B2,SYNCRIP,RPLP2,RPL26,EEF1D,RPS11,HNRNPU,PAIP1,RPL32,RPS27,EIF3F,RPS7,YBX1,RPS5,RPL6,RPL13A,RPS28,RPS9,EIF3M,PABPC1,EIF2S2,EIF2B3,EIF5,EIF3I,RPS27A,RPL5,EIF3H,RPS8,RBM4,RPS14,YTHDF2,RPL27,RWDD1,ETF1,RPL7,RACK1,RPL26L1,RPL3,RPS17,EIF2S3,RPL7A,RPL14,RPS10,RPL9,DRG1,EIF4A1,EIF3G
Up	GO:0002183	cytoplasmic translational initiation	5.33214e-06	5.33214e-06	1	EIF3D,EIF3E,EIF2B2,EIF3F,RPL13A,EIF3M,EIF2S2,EIF2B3,EIF5,EIF3I,EIF3H,RBM4,YTHDF2,EIF2S3,EIF4A1,EIF3G
Down	GO:0005975	carbohydrate metabolic process	0.00181034	0.00181034	1	ENO1,TPI1,GAPDH,ALDOA,EIF6,ST6GALNAC5,PMM1,FUCA2,COQ3,G6PD,PKM,SLC25A1,DCXR,BCKDK,LDHA,G6PC3,MPI,PTPN2,ST3GAL4,TKFC,GSTO1,GK,GYS1,OMA1,SELENOS,MLST8,B3GAT3,FUCA1,SIRT6,TALDO1,IDH3G,NAGA,PDK1,PFKL,GOT1,SLC25A10,UCP2,GUSB,GAA,SIRT7,MAN2C1,AKR7A2,ZNF692,SLC2A8,PCK2,NUDT5,JMJD8,PIGQ,ENO2,IDUA,GALK1,GNMT
Down	GO:0005996	monosaccharide metabolic process	0.00408361	0.00408361	1	ENO1,TPI1,ALDOA,PMM1,FUCA2,G6PD,SLC25A1,DCXR,BCKDK,G6PC3,MPI,PTPN2,GSTO1,OMA1,SELENOS,FUCA1,SIRT6,PDK1,PFKL,SLC25A10,GAA,SIRT7,ZNF692,PCK2,NUDT5,ENO2,GALK1,GNMT
Down	GO:0006006	glucose metabolic process	0.0276534	0.0276534	1	ENO1,TPI1,G6PD,SLC25A1,DCXR,BCKDK,G6PC3,PTPN2,OMA1,SELENOS,SIRT6,PDK1,PFKL,SLC25A10,GAA,SIRT7,ZNF692,PCK2,ENO2,GNMT
Down	GO:0006066	alcohol metabolic process	0.00637144	0.00637144	1	TPI1,SOD1,QDPR,DHCR7,FDPS,ACLY,COQ3,G6PD,DPM2,PARK7,HSD17B7,HMGCR,SPHK1,DHFR,IP6K2,ERLIN1,TKFC,GK,EBP,IDH3G,NSDHL,SREBF2,NUDT10,RETSAT,GOT1,SREBF1,INPP5J,LSS,LDLRAP1,THTPA,AKR7A2,GBA,PCK2,MVD,SPHK2,ABCG1,AKR1A1,ACADVL
Down	GO:0006071	glycerol metabolic process	0.0139128	0.0139128	1	TPI1,COQ3,TKFC,GK,GOT1,PCK2
Down	GO:0006090	pyruvate metabolic process	0.0329803	0.0329803	1	ENO1,PDHA1,TPI1,GAPDH,ALDOA,EIF6,PKM,LDHA,VDAC1,MLST8,SIRT6,PDK1,PFKL,UCP2,PCK2,JMJD8,ENO2
Up	GO:0006091	generation of precursor metabolites and energy	2.90086e-06	2.90086e-06	1	CYC1,IDH3G,ATP5ME,IDH3B,COX5B,CYCS,TP53,SIRT6,CDK1,ETFB,ENOX2,UQCRC1,NDUFA10,UQCC2,ETFA,RBKS,GAPDH,ATP5MF,CCNB1,PINK1,ATP5F1C,NDUFB5,MT-ND4,ETFDH,EIF6,COX4I1,NDUFA12,IFNAR1,ANTKMT,ATP5PO,MACROH2A1,COX7A2,NDUFS8,NDUFB10,MT-ND2,NDUFV1,MRPS36,PGK1,NDUFB6,MT-CYB,MT-ND1,COA6,NCOR1,SDHAF2,MT-CO3,MT-CO2,MT-ND5,SLC25A33,COA8,MT-CO1,ATP5PF,DERA,GHITM,MT-ATP6,UQCRFS1,RBPJ,SDHB,SELENOS,ATP5MG,PRELID1,ATP5PB
Down	GO:0006094	gluconeogenesis	0.0203957	0.0203957	1	ENO1,TPI1,SLC25A1,G6PC3,PTPN2,SELENOS,SIRT6,SLC25A10,SIRT7,ZNF692,PCK2,ENO2,GNMT
Up	GO:0006119	oxidative phosphorylation	4.47593e-13	4.47593e-13	1	CYC1,ATP5ME,COX5B,CYCS,CDK1,UQCRC1,NDUFA10,UQCC2,ATP5MF,CCNB1,PINK1,ATP5F1C,NDUFB5,MT-ND4,COX4I1,NDUFA12,ANTKMT,ATP5PO,MACROH2A1,COX7A2,NDUFS8,NDUFB10,MT-ND2,NDUFV1,NDUFB6,MT-CYB,MT-ND1,COA6,SDHAF2,MT-CO3,MT-CO2,MT-ND5,SLC25A33,MT-CO1,ATP5PF,GHITM,MT-ATP6,UQCRFS1,SDHB,ATP5MG,ATP5PB
Up	GO:0006120	mitochondrial electron transport, NADH to ubiquinone	0.0156578	0.0156578	1	NDUFA10,PINK1,NDUFB5,MT-ND4,NDUFS8,NDUFB10,MT-ND2,NDUFV1,NDUFB6,MT-ND1,MT-ND5
Up	GO:0006122	mitochondrial electron transport, ubiquinol to cytochrome c	0.0386739	0.0386739	1	CYC1,CYCS,UQCRC1,MT-CYB,UQCRFS1
Up	GO:0006123	mitochondrial electron transport, cytochrome c to oxygen	0.0101598	0.0101598	1	COX5B,CYCS,COX4I1,COX7A2,MT-CO3,MT-CO2,MT-CO1
Up	GO:0006163	purine nucleotide metabolic process	0.0108185	0.0108185	1	NUDT5,ATP5ME,ADSL,GUK1,TP53,SIRT6,IDH2,DGUOK,NDUFA10,COX11,RBKS,GAPDH,ATP5MF,PINK1,ATP5F1C,NDUFB5,MT-ND4,EIF6,NDUFA12,ANTKMT,EFL1,ATP5PO,MACROH2A1,NADSYN1,NDUFS8,NDUFB10,MT-ND2,NDUFV1,PGK1,NDUFB6,MT-ND1,PARG,OLA1,NUDT15,NCOR1,ATP5MJ,ATP5MK,MT-ND5,NT5C2,ATP5PF,DERA,MT-ATP6,NPPA,SDHB,ATP5MG,ATP5PB
Up	GO:0006164	purine nucleotide biosynthetic process	0.000515817	0.000515817	1	ATP5ME,ADSL,GUK1,DGUOK,NDUFA10,COX11,ATP5MF,PINK1,ATP5F1C,NDUFB5,MT-ND4,NDUFA12,ANTKMT,ATP5PO,NADSYN1,NDUFS8,NDUFB10,MT-ND2,NDUFV1,NDUFB6,MT-ND1,ATP5MJ,ATP5MK,MT-ND5,ATP5PF,MT-ATP6,NPPA,SDHB,ATP5MG,ATP5PB
Down	GO:0006220	pyrimidine nucleotide metabolic process	0.00842165	0.00842165	1	UCK1,TDG,CTPS1,NTHL1,TYMS,DTYMK,DUT,SMUG1,OGG1,DCTD
Down	GO:0006260	DNA replication	0.00181465	0.00181465	1	FBXO5,HMGA1,CDC6,RNASEH2A,RFC2,MEAF6,CCNA2,CDK1,POLA2,POLD2,PRIM1,RFC5,CDK9,RECQL,LIG1,NAP1L1,ORC1,RPA2,MGME1,DUT,MCM4,POLA1,EHMT2,CENPX,DDX11,FEN1,RECQL4,TK1,POLD3,EXD2,TIMELESS,DONSON,POLD1,CHEK1,RFC4,PNKP,TRAIP
Down	GO:0006261	DNA-templated DNA replication	0.00185193	0.00185193	1	FBXO5,HMGA1,RFC2,POLA2,POLD2,PRIM1,RFC5,CDK9,RECQL,LIG1,ORC1,MGME1,MCM4,POLA1,CENPX,DDX11,FEN1,RECQL4,TK1,POLD3,EXD2,TIMELESS,DONSON,POLD1,RFC4,PNKP,TRAIP
Down	GO:0006271	DNA strand elongation involved in DNA replication	0.0190534	0.0190534	1	POLD2,LIG1,MCM4,POLA1,POLD3,RFC4
Up	GO:0006278	RNA-templated DNA biosynthetic process	0.001063	0.001063	1	DKC1,WRAP53,CCT8,PARN,CCT3,TP53,CCT7,PKIB,HNRNPU,CCT4,HNRNPC,AURKB,GAR1,CCT6A,TCP1,PTGES3,CCT2
Down	GO:0006282	regulation of DNA repair	0.00827665	0.00827665	1	HMGB1,TADA3,SMARCB1,MAD2L2,YEATS4,SF3B3,BABAM1,MEAF6,DMAP1,ING3,CDK9,ENY2,MORF4L2,RPA2,SIRT6,NUDT16L1,SLF2,OGG1,H2AX,PARPBP,DDX11,PPP4C,CYREN,SIRT7,SMARCC2,RMI2,TAF6,KAT5,TIMELESS,DPF2,CHEK1,PNKP
Down	GO:0006284	base-excision repair	3.65218e-05	3.65218e-05	1	HMGA1,MPG,TDG,APEX1,NTHL1,LIG1,RPA2,XPA,SMUG1,OGG1,NEIL3,FEN1,POLD1,MUTYH,PNKP
Down	GO:0006285	base-excision repair, AP site formation	0.000717601	0.000717601	1	MPG,TDG,NTHL1,SMUG1,OGG1,NEIL3,MUTYH
Down	GO:0006287	base-excision repair, gap-filling	0.047266	0.047266	1	APEX1,LIG1,FEN1,POLD1,PNKP
Down	GO:0006289	nucleotide-excision repair	0.0137265	0.0137265	1	ERCC3,SMARCB1,NTHL1,RPA2,GTF2H4,FAN1,XPA,ERCC1,OGG1,SMARCC2,POLD3,BRIP1,KAT5,DPF2,POLD1,PNKP
Down	GO:0006298	mismatch repair	0.0102798	0.0102798	1	HMGB1,RNASEH2A,MLH1,LIG1,EXO1,RPA2,RNASEH2C,POLD3,MUTYH
Down	GO:0006302	double-strand break repair	1.46021e-05	1.46021e-05	1	HMGB1,XRCC5,SMARCB1,MAD2L2,YEATS4,RAD54L,BABAM1,RHNO1,MEAF6,PLK1,REC8,DMAP1,SFR1,XRCC3,ING3,RECQL,HMGB2,MORF4L2,RPA2,SIRT6,NUDT16L1,SLF2,AP5Z1,FAN1,FANCD2,MCM4,ERCC1,POLA1,OGG1,H2AX,ZSWIM7,PARPBP,DDX11,DMC1,PPP4C,FEN1,RECQL4,CYREN,SMARCC2,RMI2,BRIP1,RAD51D,KAT5,CIB1,EXD2,TIMELESS,DPF2,CHEK1,SMC6,PNKP,BRME1
Down	GO:0006310	DNA recombination	0.0001595	0.0001595	1	HMGB1,XRCC5,KPNA2,MAD2L2,YEATS4,RAD54L,RHNO1,MEAF6,REC8,DMAP1,SFR1,HMGB3,TOP2A,XRCC3,ING3,RECQL,HMGB2,MORF4L2,EXO1,MND1,RPA2,SIRT6,SLF2,AP5Z1,FAN1,FANCD2,MCM4,ERCC1,ZSWIM7,CENPX,PARPBP,DMC1,PPP4C,FEN1,RECQL4,CYREN,RMI2,BRIP1,RAD51D,KAT5,EXD2,TIMELESS,HMCES,CHEK1,SMC6,BRME1
Up	GO:0006352	DNA-templated transcription initiation	0.0408363	0.0408363	1	HMGB1,DHX36,VPS72,TP53,GTF2B,WBP2,GTF3C1,MED16,ELOC,SMARCB1,GTF2A2,TAF11,CDK4,MACROH2A1,POLR2I,TAF9,TRMT112,SMARCD1,TAF12,GTF2F1,MED19,SMARCA5,RRN3,PAAF1,MED4
Up	GO:0006360	transcription by RNA polymerase I	0.0432832	0.0432832	1	GTF2H1,POLR1C,WDR75,DEK,SMARCB1,MACROH2A1,ACTR6,POLR1H,SMARCA5,RRN3,SF3B1,POLR2K
Up	GO:0006364	rRNA processing	5.78279e-15	5.78279e-15	1	DKC1,MRM2,PES1,DDX18,BUD23,RPS24,RPS6,WDR75,ERI3,ZCCHC4,RPL26,RPUSD2,RPS27,EIF6,RPS7,RPL7L1,RPS28,IMP4,WDR18,EXOSC2,NVL,TRMT112,RPL5,EXOSC3,RPS8,NOL10,RPS14,PIN4,GAR1,YTHDF2,RPL27,RPL7,SART1,RPS17,EXOSC4,NOLC1,METTL5,MPHOSPH10,NOP58,NOL7,EXOSC9,RPL7A,EXOSC5,RPL14,NSA2,EBNA1BP2,NOB1,NIFK,EXOSC7,SNU13,FBL
Up	GO:0006367	transcription initiation at RNA polymerase II promoter	0.0346101	0.0346101	1	HMGB1,DHX36,VPS72,TP53,GTF2B,WBP2,MED16,ELOC,SMARCB1,GTF2A2,TAF11,CDK4,MACROH2A1,POLR2I,TAF9,TRMT112,SMARCD1,TAF12,GTF2F1,MED19,PAAF1,MED4
Up	GO:0006383	transcription by RNA polymerase III	0.00858528	0.00858528	1	DHX36,SNAPC5,IVNS1ABP,GTF3C1,DEK,ELL,ZC3H8,RO60,SMARCA5,PRDX5,SF3B1,POLR2K,GTF3C6
Up	GO:0006397	mRNA processing	3.57595e-20	3.57595e-20	1	PRPF40A,RBM10,SRRM2,WBP4,CPSF6,PCF11,PLRG1,SRSF7,DHX36,SRSF4,PRPF39,SNRNP40,SNRPN,TXNL4A,RBM39,SYNCRIP,CPSF7,USP4,SMN1,SNRNP27,HNRNPL,HNRNPU,CLNS1A,FRA10AC1,SF3A3,U2AF1,FXR1,LSM2,TBRG4,DDX46,SF3B6,SRSF10,ZNF473,NUP98,HNRNPC,SRSF11,RBM3,SF1,PABPC1,LSM7,HNRNPK,HNRNPA2B1,GCFC2,CELF4,PPIH,PPIL3,HNRNPR,SNRNP200,PAPOLA,PQBP1,SON,WTAP,SAP18,IK,SCNM1,SRSF1,SYF2,SRRM1,RBM4,PRPF4B,SSU72,PPIE,SART3,PTBP1,SA…
Up	GO:0006399	tRNA metabolic process	1.02669e-05	1.02669e-05	1	GTPBP3,YRDC,TARS1,TSEN54,FTSJ1,FARSB,THUMPD3,GTF3C1,RPP38,ZCCHC7,GATB,DICER1,LARS1,CTU2,TPRKB,ZBTB8OS,TYW5,POP5,EXOSC2,TRUB1,KARS1,TRMT112,HSD17B10,EXOSC3,METTL6,TRIT1,ELP1,EXOSC9,PARS2,WARS1,IARS2,GON7,EXOSC7,GTF3C6,TSEN34,RARS1,HARS1
Down	GO:0006399	tRNA metabolic process	0.000668428	0.000668428	1	TSEN34,AARS1,ELP6,TRMT61B,DTWD1,RARS2,FTSJ1,TRNT1,WDR6,ELP5,EXOSC7,GTF3C2,PUSL1,VARS1,GTF3C1,ADAT1,GATB,TARS2,TRMT1,THUMPD3,GTPBP3,NSUN6,LARS1,POP5,URM1,HARS1,GTF3C5,METTL6,PUS7,LAGE3,FARSB,DALRD3,TRPT1
Down	GO:0006400	tRNA modification	0.0363602	0.0363602	1	AARS1,ELP6,TRMT61B,DTWD1,FTSJ1,WDR6,ELP5,PUSL1,TRMT1,THUMPD3,GTPBP3,NSUN6,URM1,METTL6,PUS7,DALRD3
Up	GO:0006401	RNA catabolic process	0.00502786	0.00502786	1	DKC1,CNOT10,DHX36,EIF3E,PARN,CSDE1,SYNCRIP,PABPC4,TARDBP,NPM1,ANGEL2,ELOC,ZCCHC7,HNRNPU,PAIP1,DICER1,FXR1,LSM2,EIF4ENIF1,YBX1,TBRG4,CAPRIN1,HNRNPC,PATL1,EXOSC2,PABPC1,EXOSC3,APEX1,ZPR1,YTHDF2,PUM1,EXOSC4,CNOT9,NORAD,DEDD2,EXOSC9,EXOSC5,EXOSC1,EXOSC7,DDX5
Up	GO:0006402	mRNA catabolic process	0.0337631	0.0337631	1	CNOT10,DHX36,EIF3E,PARN,CSDE1,SYNCRIP,TARDBP,NPM1,ANGEL2,ZCCHC7,HNRNPU,PAIP1,FXR1,LSM2,EIF4ENIF1,YBX1,TBRG4,CAPRIN1,HNRNPC,PATL1,PABPC1,APEX1,YTHDF2,PUM1,EXOSC4,CNOT9,NORAD,EXOSC9,EXOSC5,EXOSC7,DDX5
Up	GO:0006403	RNA localization	0.00136196	0.00136196	1	DKC1,WRAP53,ZNF385A,CPSF6,CCT8,DHX36,PARN,CCT3,CCT7,NUP160,HNRNPU,YBX1,CCT4,NUP98,HNRNPA2B1,DDX19B,THOC1,POLDIP3,CHTOP,THOC6,NCBP3,ENY2,NOP58,CCT6A,TCP1,FBL,CCT2
Up	GO:0006413	translational initiation	2.1586e-06	2.1586e-06	1	EIF3D,EIF3E,CSDE1,BZW1,EIF2AK1,EIF2B2,NPM1,PAIP1,EIF3F,RPS5,RPL13A,EIF4B,EIF3M,EIF2S2,EIF2B3,EIF5,EIF3I,EIF3H,RPS6KB2,EIF5B,RBM4,YTHDF2,EIF2S1,RPS17,EIF2S3,EIF4A1,EIF4E2,EIF3G
Up	GO:0006414	translational elongation	0.0151008	0.0151008	1	EEF1A1,RNF25,USP10,EEF1D,EIF5A,ASCC2,EEF1G,EEF1B2,RACK1,EEF2,MTRFR,MRPL58,EIF4E2
Down	GO:0006414	translational elongation	0.00806156	0.00806156	1	HBS1L,TUFM,EEF1B2,TCF25,EEF1A1,TRNT1,EEF1D,EIF4E2,SECISBP2,PTRH1,SKIV2L,RNF14,RACK1,MTRFR
Up	GO:0006417	regulation of translation	4.48897e-08	4.48897e-08	1	CNOT10,ZNF385A,EIF3D,CNBP,DHX36,EIF3E,FOXO3,CSDE1,LSM14A,BZW1,EIF2AK1,EIF2B2,SYNCRIP,SHMT1,NPM1,UQCC2,ZCCHC4,RPL26,GAPDH,HNRNPU,TYMS,PAIP1,RMND1,EIF6,FXR1,DAPK3,EIF5A,EIF4ENIF1,YBX1,RPL13A,CAPRIN1,MRPS27,EIF4B,RBM3,PABPC1,RPS27L,EIF5,COA3,POLDIP3,RPL5,EIF3H,RPS6KB2,EIF5B,ELP1,RBM4,YTHDF2,EIF2S1,ETF1,RACK1,NOLC1,CNOT9,METTL5,CSNK2A1,EEF2,EIF4E2,C1QBP
Up	GO:0006418	tRNA aminoacylation for protein translation	0.0394745	0.0394745	1	TARS1,FARSB,LARS1,KARS1,PARS2,WARS1,IARS2,RARS1,HARS1
Up	GO:0006446	regulation of translational initiation	0.00194773	0.00194773	1	EIF3E,CSDE1,BZW1,EIF2AK1,EIF2B2,NPM1,PAIP1,RPL13A,EIF4B,EIF5,EIF3H,RPS6KB2,EIF5B,RBM4,YTHDF2,EIF2S1,EIF4E2
Up	GO:0006457	protein folding	2.1586e-06	2.1586e-06	1	NKTR,TTC1,CCT8,CCT3,CCT7,DFFA,PFDN6,TOR1A,P4HB,DNAJC5,SELENOF,SDF2,CCT4,FKBP8,HSPH1,MPDU1,ST13,DNAJC7,DNAJB14,HSPA9,PPIH,CHORDC1,ZPR1,PPIE,HSPA14,NPPA,CHCHD4,CSNK2A1,AHSA1,DNAJA1,NUDC,PFDN4,PPID,CCT6A,PDCL3,TCP1,PTGES3,CCT2
Up	GO:0006458	'de novo' protein folding	0.00708125	0.00708125	1	SELENOF,SDF2,ST13,DNAJC7,DNAJB14,HSPA9,HSPA14,CHCHD4,PTGES3,CCT2
Up	GO:0006465	signal peptide processing	0.00667235	0.00667235	1	SPCS1,IMMP1L,CLN5,PARL,HM13,SPCS2
Down	GO:0006505	GPI anchor metabolic process	0.0239674	0.0239674	1	DPM2,PIGF,PIGP,PIGA,PGAP2,PIGO,PIGQ,PGAP3
Down	GO:0006506	GPI anchor biosynthetic process	0.0190534	0.0190534	1	DPM2,PIGF,PIGP,PIGA,PGAP2,PIGO,PIGQ,PGAP3
Down	GO:0006517	protein deglycosylation	0.028356	0.028356	1	PARK7,AGA,MAN2B1,NGLY1
Up	GO:0006520	amino acid metabolic process	0.0368295	0.0368295	1	EGLN2,ILVBL,PYCR2,EGLN1,TARS1,FARSB,SHMT1,ETFB,ASNS,ETFA,IVD,AFMID,HIBADH,GATB,P4HB,PTS,ALDH1A1,LARS1,PCCB,KARS1,MMUT,HSD17B10,BCAT2,PARS2,WARS1,SLC25A44,IARS2,APIP,PYCR1,MTHFS,ADI1,RARS1,HARS1
Down	GO:0006520	amino acid metabolic process	0.000364187	0.000364187	1	BCKDHA,GLUL,EGLN2,QDPR,AARS1,ILVBL,P4HB,PARK7,NIT2,BCKDK,RARS2,ASRGL1,GCAT,SHMT1,PYCR1,HIBCH,ENOPH1,VARS1,NOX4,PSAT1,GATB,TARS2,GOT1,UCP2,ETFA,AADAT,CBS,ASL,SERINC3,FPGS,LARS1,CLN3,IVD,HARS1,SLC25A44,MTHFD1,CRYM,KYAT1,GNMT,FARSB,PYCR3
Down	GO:0006575	modified amino acid metabolic process	0.00135834	0.00135834	1	SOD1,EGLN2,ABHD12,CKMT1A,MFSD2A,G6PD,P4HB,PARK7,PANK2,TYMS,ACADM,MTHFD2,DHFR,GSTO1,SHMT1,GATM,ETHE1,GSTK1,CKB,FPGS,GSTA4,PLSCR1,PTDSS2,MTHFD1,CRYM,GNMT,HAGH
Up	GO:0006605	protein targeting	0.0208231	0.0208231	1	SEC61A1,TOMM7,SRP19,PEX1,UBE2L3,AP3D1,PINK1,SPCS1,RAB3IP,IMMP1L,TIMM8B,FBXW7,ZDHHC6,SAE1,HRAS,BAG6,PARL,SCARB2,SPCS2,MTCH1,SSR1,ZFAND2A,GRPEL1,TOMM40,TOMM6,SEC63,AP1M2,ARIH2,CHCHD4,UBE2D3,GRPEL2,SRP14,SRP54,TIMM17A,SRP9,TIMM23,ZFAND6
Down	GO:0006605	protein targeting	0.028289	0.028289	1	ARL6IP1,TOMM34,UBL4A,SDCBP,PMPCB,RAB3IP,UBE2J2,AIP,AGK,SRP9,SAE1,ZDHHC24,HTRA2,GDAP1,BAG6,VPS37A,ICMT,PEX1,BCAP31,UBE2D3,GDI1,SREBF2,TIMM23,MTCH1,SREBF1,AP4M1,ZDHHC1,CHMP4A,CIB1,ITGB1BP1,C2CD5,MFF,ZFAND6,CHCHD4,KATNB1,PEX6,GABARAP
Up	GO:0006613	cotranslational protein targeting to membrane	0.00713211	0.00713211	1	SEC61A1,SRP19,SSR1,SEC63,SRP14,SRP54,SRP9
Up	GO:0006614	SRP-dependent cotranslational protein targeting to membrane	0.0190663	0.0190663	1	SEC61A1,SRP19,SEC63,SRP54,SRP9
Up	GO:0006626	protein targeting to mitochondrion	0.0151828	0.0151828	1	TOMM7,UBE2L3,PINK1,IMMP1L,TIMM8B,FBXW7,SAE1,PARL,MTCH1,GRPEL1,TOMM40,TOMM6,ARIH2,CHCHD4,UBE2D3,GRPEL2,TIMM17A,TIMM23
Up	GO:0006635	fatty acid beta-oxidation	0.01128	0.01128	1	ECI1,ETFB,ETFA,ABCD3,IVD,PEX2,ETFDH,ECHDC1,HADHA,ACOT8,HSD17B10,MCAT,SCP2,ACADM
Down	GO:0006664	glycolipid metabolic process	0.0466167	0.0466167	1	ST6GALNAC5,DPM2,HEXB,HEXA,B4GALT3,PIGF,ST3GAL4,FUCA1,NAGA,PIGP,PIGA,PGAP2,PIGO,GBA,PIGQ,PGAP3
Down	GO:0006695	cholesterol biosynthetic process	4.97389e-05	4.97389e-05	1	SOD1,DHCR7,FDPS,ACLY,G6PD,HSD17B7,HMGCR,ERLIN1,EBP,NSDHL,SREBF2,SREBF1,LSS,MVD,ABCG1
Down	GO:0006743	ubiquinone metabolic process	0.0102798	0.0102798	1	COQ9,COQ3,PDSS1,COQ4,COQ8B,FDXR,COQ8A
Down	GO:0006744	ubiquinone biosynthetic process	0.00538016	0.00538016	1	COQ9,COQ3,PDSS1,COQ4,COQ8B,FDXR,COQ8A
Up	GO:0006754	ATP biosynthetic process	1.62983e-06	1.62983e-06	1	ATP5ME,NDUFA10,COX11,ATP5MF,PINK1,ATP5F1C,NDUFB5,MT-ND4,NDUFA12,ANTKMT,ATP5PO,NDUFS8,NDUFB10,MT-ND2,NDUFV1,NDUFB6,MT-ND1,ATP5MJ,ATP5MK,MT-ND5,ATP5PF,MT-ATP6,SDHB,ATP5MG,ATP5PB
Down	GO:0006790	sulfur compound metabolic process	0.0081257	0.0081257	1	PDHA1,TECR,SOD1,B3GNT2,PAPSS1,ACLY,SLC35B2,G6PD,ELOVL1,COASY,SLC25A1,PANK2,MPST,ST3GAL4,GCDH,GSTO1,PPCDC,ENOPH1,HSD17B4,B3GAT3,PPCS,NOX4,ABHD14B,PDK1,HTD2,ETHE1,GSTK1,SLC25A10,ACSL3,BTD,THTPA,CBS,GSTA4,MVD,NUDT7,MTHFD1,IDUA,GNMT,HAGH,AKR1A1,MICAL1
Up	GO:0006888	endoplasmic reticulum to Golgi vesicle-mediated transport	0.000244722	0.000244722	1	SAR1A,GOSR1,YKT6,RINT1,RAB1A,ERGIC3,VAPB,SEC31A,RAB2A,TMED4,CSNK1D,TMED2,PEF1,SEC22A,RANGRF,LMAN2,TRAPPC2B,COPB1,ARF4,TRAPPC3,TFG,TEX261,SEC13,BET1,COPB2,TMED9
Down	GO:0006892	post-Golgi vesicle-mediated transport	0.0229127	0.0229127	1	RAB3IP,VPS35L,SCAMP2,RAB34,EXOC5,KRT18,PREPL,VPS52,AP4M1,ACSL3,RAB26,CLN3,RACK1,ATP2C1,BBS2,SCAMP3,LLGL1,AP1G2
Down	GO:0006893	Golgi to plasma membrane transport	0.0139128	0.0139128	1	RAB3IP,VPS35L,RAB34,EXOC5,KRT18,PREPL,ACSL3,RAB26,CLN3,RACK1,ATP2C1,BBS2,LLGL1
Up	GO:0006900	vesicle budding from membrane	0.000540391	0.000540391	1	AP2M1,SAR1A,ARFGAP2,RAB1A,VAPB,SEC31A,CHMP5,CSNK1D,AP3D1,TMED2,PEF1,AP3S1,TRAPPC2B,TRAPPC3,AP3S2,SEC13,SNX3,TMED9
Up	GO:0006901	vesicle coating	0.00215833	0.00215833	1	SAR1A,ARFGAP2,CSNK1D,AP3D1,TMED2,PEF1,AP3S1,TRAPPC2B,TRAPPC3,AP3S2,TMED9
Up	GO:0006903	vesicle targeting	0.0131578	0.0131578	1	SEPTIN5,SAR1A,ARFGAP2,YKT6,EXOC5,CSNK1D,TMED2,PEF1,TRAPPC2B,SNAP23,TRAPPC3,AP1M2,TMED9
Up	GO:0006913	nucleocytoplasmic transport	0.016302	0.016302	1	CPSF6,AAAS,EMD,SUMO1,SIRT6,NPM1,NUP160,UFM1,CSE1L,NMD3,EIF6,CITED1,EIF4ENIF1,RANBP3,NUP98,RPAIN,RANGRF,HNRNPA2B1,DDX19B,THOC1,HTATIP2,POLDIP3,CHTOP,THOC6,NCBP3,JUP,HDAC3,ZPR1,RBM4,ENY2,LSG1,KPNA6,KPNA1,LTV1,SEC13,UBE2I
Down	GO:0006913	nucleocytoplasmic transport	0.0363338	0.0363338	1	CSE1L,KPNA2,ANP32A,SRSF3,EIF6,NUP85,HDAC3,NUP42,EIF4E,YWHAE,PARK7,DMAP1,DDX19A,UBE2I,RBM4,PCID2,RANGAP1,HTATIP2,IPO9,ENY2,STRADA,SIRT6,TMEM53,GAS6,NCBP2,RPAIN,DDX25,HNRNPA1,NUP107,SIRT7,THOC6,JUP,EMD,RAE1,CPSF6
Up	GO:0006978	DNA damage response, signal transduction by p53 class mediator resulting in transcription of p21 class mediator	0.0386739	0.0386739	1	COPS3,ZNF385A,TP53,RPL26,RPS27L
Up	GO:0007004	telomere maintenance via telomerase	0.001063	0.001063	1	DKC1,WRAP53,CCT8,PARN,CCT3,TP53,CCT7,PKIB,HNRNPU,CCT4,HNRNPC,AURKB,GAR1,CCT6A,TCP1,PTGES3,CCT2
Up	GO:0007005	mitochondrion organization	1.92169e-11	1.92169e-11	1	SPATA18,SLC30A9,PGAM5,MAIP1,IFI6,RRM1,TP53,TOMM7,NDUFAF4,COX16,NDUFA10,UQCC2,FZD9,CHCHD3,ATPAF1,BIK,PINK1,BAX,NDUFB5,LONP1,MT-ND4,TIMM8B,TFRC,GABPB1,TRIAP1,COX7A2,NDUFS8,NDUFB10,DNM1L,MT-ND2,UQCC1,TMEM126B,FMC1,CYRIB,YME1L1,NDUFB6,ZDHHC6,ATPAF2,HSPA9,COA3,MT-ND1,FANCG,SDHAF2,PARL,HSD17B10,RAB5IF,MTCH1,GGCT,HIGD1A,MT-ND5,TOMM40,SLC25A33,COA8,TOMM6,PLD6,SSBP1,GHITM,IMMT,ECSIT,CHCHD4,TMEM242,UQCRFS1…
Down	GO:0007005	mitochondrion organization	0.0190534	0.0190534	1	NDUFA10,SLC25A6,CYRIB,BCL2L1,STOML2,UQCC1,PARK7,AGK,TMEM126B,AURKA,NME3,STMP1,ATP5F1D,GDAP1,BNIP3,COA1,OMA1,CHCHD7,DNM1L,MGME1,DMAC1,MPV17,COA5,DMAC2,VPS35,TMEM14A,MTCH1,MTFR2,LETMD1,UCP2,SPG7,RHOT2,ACAD9,FANCG,SIRT7,TAFAZZIN,BCS1L,NDUFAF3,FOXRED1,NDUFAF7,MFF,GGCT,CHCHD4,PLAUR,NDUFS2,MEF2A,RAB5IF
Up	GO:0007006	mitochondrial membrane organization	0.0228682	0.0228682	1	MAIP1,TOMM7,FZD9,CHCHD3,PINK1,TIMM8B,HSPA9,MTCH1,TOMM40,TOMM6,GHITM,IMMT,BLOC1S2,SPG7,VDAC2,BCL2L1,TMEM11
Up	GO:0007029	endoplasmic reticulum organization	0.00120718	0.00120718	1	ZFYVE27,SEC61A1,NOMO1,RAB18,VAPB,SEC31A,TMEM147,TMCO1,ATL1,EMC8,EMC4,BAG6,CAMLG,SPTSSB,RAB5IF,TMEM33,RTN3,BNIP1,EMC3
Up	GO:0007035	vacuolar acidification	0.0461871	0.0461871	1	ATP6V0B,LAMP1,DMXL1,CLN5,CCDC115,ATP6V1D,PPT1,ATP6AP1
Up	GO:0007042	lysosomal lumen acidification	0.0171026	0.0171026	1	ATP6V0B,LAMP1,CLN5,CCDC115,ATP6V1D,PPT1,ATP6AP1
Up	GO:0007051	spindle organization	0.0148306	0.0148306	1	TUBGCP3,AAAS,PCNT,TUBG1,LSM14A,RACGAP1,BIRC5,TUBB8,HAUS2,CHMP5,HNRNPU,CSNK1D,CCNB1,TPX2,CEP63,CHMP2A,WRAP73,RANGRF,AURKB,NCOR1,HDAC3,EZR,RAB11A,STMN1,NTMT1,DRG1,NUDC
Down	GO:0007051	spindle organization	0.0012899	0.0012899	1	TPX2,HAUS1,ZNF207,HDAC3,NDC80,PLK1,NEK2,STMN1,NUF2,GPSM2,BCCIP,PRC1,TUBB8,CCNB1,AURKA,CDCA8,BIRC5,HAUS4,FAM110A,STAG1,DCTN1,CHMP4A,KIF23,CENPH,KIZ,KIF11,AURKB,SPAG5,RAE1,KIFC1,KIFC2
Down	GO:0007052	mitotic spindle organization	0.00204788	0.00204788	1	TPX2,ZNF207,NDC80,PLK1,STMN1,NUF2,GPSM2,BCCIP,PRC1,CCNB1,AURKA,CDCA8,BIRC5,FAM110A,STAG1,DCTN1,CHMP4A,KIF23,CENPH,KIF11,AURKB,RAE1,KIFC1,KIFC2
Up	GO:0007059	chromosome segregation	4.97601e-05	4.97601e-05	1	KIF22,EML4,NDEL1,NCAPG,TUBGCP3,RCC2,AAAS,ACTL6B,TUBG1,LSM14A,RACGAP1,SMC2,BIRC5,CDK1,TUBB8,HAUS2,CHMP5,CDC6,HNRNPU,CSNK1D,CCNB1,SMARCB1,TPX2,UBE2C,RNF212,CENPX,BOD1,CEP63,ANAPC5,CENPW,ANAPC1,CHMP2A,WRAP73,SKA2,RANGRF,PLSCR1,CENPK,AURKB,MAD2L2,NCOR1,BAG6,RAD18,SMARCE1,SMARCD1,IK,HDAC3,BCL7A,PUM1,NSMCE2,SMARCA5,BUB3,CSNK2A1,RAB11A,NTMT1,DRG1,NUDC
Down	GO:0007059	chromosome segregation	2.05944e-09	2.05944e-09	1	FBXO5,TPX2,PMF1,CDC6,ANAPC5,SMARCB1,HAUS1,CENPU,ZNF207,SIRT2,UBE2C,MAD2L2,HDAC3,NCAPH2,CDC20,CENPM,NDC80,CENPN,ZWILCH,PLK1,NEK2,NUSAP1,NCAPG,SMC4,NUF2,CDK1,C1ORF112,PCID2,GPSM2,BCCIP,PRC1,TUBB8,CCNB1,CDCA8,SKA3,TOP2A,XRCC3,ANAPC15,CENPK,ZWINT,BAG6,BIRC5,HAUS4,MND1,ANAPC11,FANCD2,CDCA2,STAG1,CENPX,CHMP4A,KIF23,DSN1,CENPH,ANAPC7,SIRT7,SMARCC2,RMI2,KIF11,NCAPG2,KAT5,PLSCR1,AURKB,DIS3L2,SPAG5,DPF2,SM…
Up	GO:0007080	mitotic metaphase chromosome alignment	0.0346101	0.0346101	1	KIF22,EML4,BIRC5,CHMP5,HNRNPU,CCNB1,BOD1,CHMP2A,SKA2,AURKB,RAB11A,NUDC
Down	GO:0007088	regulation of mitotic nuclear division	1.05275e-07	1.05275e-07	1	FBXO5,ANAPC5,ZNF207,UBE2C,MAD2L2,CDC20,NDC80,ZWILCH,PLK1,NEK2,NUSAP1,NUF2,PCID2,CCNB1,AURKA,CDCA8,XRCC3,ANAPC15,ZWINT,BIRC5,ANAPC11,CDCA2,AURKAIP1,CDC25C,ANAPC7,AURKB,EPGN,CHEK1,BUB3,PIN1
Up	GO:0007091	metaphase/anaphase transition of mitotic cell cycle	0.0320675	0.0320675	1	ACTL6B,BIRC5,CDC6,CCNB1,SMARCB1,UBE2C,ANAPC5,ANAPC1,AURKB,MAD2L2,SMARCE1,SMARCD1,IK,BCL7A,NSMCE2,BUB3
Down	GO:0007091	metaphase/anaphase transition of mitotic cell cycle	3.11508e-06	3.11508e-06	1	FBXO5,CDC6,ANAPC5,SMARCB1,ZNF207,UBE2C,MAD2L2,CDC20,NDC80,ZWILCH,PLK1,NUF2,PCID2,CCNB1,CDCA8,XRCC3,ANAPC15,ZWINT,BIRC5,ANAPC11,ANAPC7,SMARCC2,AURKB,DPF2,BUB3
Down	GO:0007093	mitotic cell cycle checkpoint signaling	0.000147617	0.000147617	1	NAE1,CDC6,ZNF207,MAD2L2,CDC20,NDC80,BABAM1,ZWILCH,PLK1,RINT1,NUF2,CDK1,PCID2,CCNB1,CDCA8,XRCC3,ANAPC15,RAD9A,ZWINT,ORC1,BIRC5,RPA2,FANCD2,CDK5RAP3,AURKB,DONSON,CHEK1,BUB3
Down	GO:0007094	mitotic spindle assembly checkpoint signaling	1.23019e-05	1.23019e-05	1	ZNF207,MAD2L2,CDC20,NDC80,ZWILCH,PLK1,NUF2,PCID2,CCNB1,CDCA8,XRCC3,ANAPC15,ZWINT,BIRC5,AURKB,BUB3
Down	GO:0007346	regulation of mitotic cell cycle	0.000107607	0.000107607	1	FBXO5,ERCC3,NAE1,CDC6,ANAPC5,SMARCB1,SDCBP,ZNF207,SIRT2,PRMT2,UBE2C,MAD2L2,CKS1B,CDC20,NDC80,EIF4E,BABAM1,ZWILCH,YWHAE,PLK1,NEK2,NUSAP1,RINT1,NUF2,CDK1,PCID2,SPHK1,CCNB1,AURKA,ANLN,CDCA8,XRCC3,E2F1,ANAPC15,RAD9A,ZWINT,SRA1,FHL1,ORC1,BIRC5,RPA2,CDKN2C,ANAPC11,RRM2,FANCD2,CDCA2,CDC25B,AURKAIP1,ANAPC16,CDC25C,ANAPC7,SMARCC2,TFDP1,CDK5RAP3,AURKB,EPGN,DONSON,DPF2,CHEK1,CDK2AP2,BUB3,PIN1,CDK10
Up	GO:0008033	tRNA processing	0.0224187	0.0224187	1	GTPBP3,YRDC,TSEN54,FTSJ1,THUMPD3,RPP38,CTU2,TPRKB,ZBTB8OS,TYW5,POP5,TRUB1,KARS1,TRMT112,HSD17B10,METTL6,TRIT1,ELP1,GON7,TSEN34
Down	GO:0008033	tRNA processing	0.0151366	0.0151366	1	TSEN34,AARS1,ELP6,TRMT61B,DTWD1,FTSJ1,TRNT1,WDR6,ELP5,PUSL1,ADAT1,TRMT1,THUMPD3,GTPBP3,NSUN6,POP5,URM1,METTL6,PUS7,DALRD3,TRPT1
Down	GO:0008203	cholesterol metabolic process	0.0130582	0.0130582	1	SOD1,DHCR7,FDPS,ACLY,G6PD,HSD17B7,HMGCR,ERLIN1,EBP,NSDHL,SREBF2,SREBF1,LSS,LDLRAP1,GBA,MVD,ABCG1,ACADVL
Up	GO:0008380	RNA splicing	2.49314e-20	2.49314e-20	1	TADA1,PRPF40A,RBM10,SRRM2,WBP4,PLRG1,SRSF7,SRSF4,PRPF39,SNRNP40,TSEN54,SNRPN,IVNS1ABP,TXNL4A,RBM39,SYNCRIP,TARDBP,USP4,MYOD1,SMN1,ESRP1,SNRNP27,HNRNPL,HNRNPU,CLNS1A,PPP2CA,FRA10AC1,SF3A3,U2AF1,FXR1,LSM2,DDX46,SF3B6,SRSF10,ZBTB8OS,NUP98,HNRNPC,SRSF11,RBM3,SF1,PABPC1,LSM7,HNRNPK,HNRNPA2B1,GCFC2,CELF4,PPIH,PPIL3,HNRNPR,TAF9,AKAP17A,SNRNP200,PQBP1,SON,WTAP,SAP18,IK,SCNM1,SRSF1,SYF2,SRRM1,ZPR1,RBM4,EN…
Down	GO:0008608	attachment of spindle microtubules to kinetochore	0.000127623	0.000127623	1	PMF1,ZNF207,SIRT2,NDC80,ZWILCH,NEK2,NUF2,CCNB1,CDCA8,SKA3,BIRC5,DSN1,KAT5,AURKB,SPAG5,BUB3
Down	GO:0008631	intrinsic apoptotic signaling pathway in response to oxidative stress	0.0473838	0.0473838	1	SOD1,P4HB,PARK7,HTRA2,NONO,PYCR1,MAPK7,PDK1,PPIA,RACK1
Up	GO:0008637	apoptotic mitochondrial changes	0.0346101	0.0346101	1	IFI6,TP53,FZD9,BIK,PINK1,BAX,TRIAP1,DNM1L,GGCT,GHITM,BLOC1S2,VDAC2,BID,BCL2L1,PRELID1,FXN
Down	GO:0008652	amino acid biosynthetic process	0.0103501	0.0103501	1	GLUL,ILVBL,PARK7,SHMT1,PYCR1,ENOPH1,PSAT1,GOT1,CBS,ASL,SERINC3,CLN3,MTHFD1,PYCR3
Up	GO:0009060	aerobic respiration	3.58542e-11	3.58542e-11	1	CYC1,IDH3G,ATP5ME,IDH3B,COX5B,CYCS,CDK1,UQCRC1,NDUFA10,UQCC2,ATP5MF,CCNB1,PINK1,ATP5F1C,NDUFB5,MT-ND4,COX4I1,NDUFA12,ANTKMT,ATP5PO,MACROH2A1,COX7A2,NDUFS8,NDUFB10,MT-ND2,NDUFV1,MRPS36,NDUFB6,MT-CYB,MT-ND1,COA6,SDHAF2,MT-CO3,MT-CO2,MT-ND5,SLC25A33,MT-CO1,ATP5PF,GHITM,MT-ATP6,UQCRFS1,SDHB,ATP5MG,ATP5PB
Up	GO:0009062	fatty acid catabolic process	0.0206994	0.0206994	1	ILVBL,ECI1,ETFB,ETFA,ABCD3,IVD,PEX2,ETFDH,ECHDC1,HADHA,PEX13,ACOT8,PCCB,HSD17B10,MCAT,SCP2,ACADM
Up	GO:0009117	nucleotide metabolic process	0.000668242	0.000668242	1	NUDT5,ATP5ME,RRM1,ADSL,GUK1,TP53,SIRT6,IDH2,DGUOK,NDUFA10,COX11,RBKS,GAPDH,ATP5MF,TYMS,NAXE,PINK1,ATP5F1C,NDUFB5,MT-ND4,EIF6,NDUFA12,ANTKMT,EFL1,ATP5PO,MACROH2A1,NADSYN1,NDUFS8,NDUFB10,MT-ND2,NDUFV1,PGK1,NDUFB6,REXO2,MT-ND1,PARG,OLA1,NUDT15,KARS1,NCOR1,DTYMK,ATP5MJ,MBD4,ATP5MK,MT-ND5,NT5C2,ATP5PF,DERA,MT-ATP6,NPPA,DCTD,SDHB,ATP5MG,DUT,ATP5PB
Down	GO:0009117	nucleotide metabolic process	0.0493166	0.0493166	1	NDUFA10,ENO1,TPI1,GAPDH,ALDOA,MACROH2A1,EIF6,PAPSS1,UCK1,PAICS,TDG,G6PD,CTPS1,PKM,NTHL1,PARK7,GUK1,IMPDH1,TYMS,LDHA,NDUFV3,NAXD,DTYMK,ATP5F1D,ATIC,IMPDH2,ADSL,MLST8,ABHD14B,SIRT6,TALDO1,RRM2,DUT,SMUG1,PFKL,NUDT10,OGG1,PRPSAP1,UCP2,DCTD,NUDT5,JMJD8,ENO2,AMPD2,MTHFD1,SPHK2,NDUFS2
Down	GO:0009124	nucleoside monophosphate biosynthetic process	0.00974352	0.00974352	1	ADK,UCK1,PAICS,TYMS,ATIC,ADSL,DUT,AMPD2
Down	GO:0009132	nucleoside diphosphate metabolic process	0.025219	0.025219	1	ENO1,TPI1,GAPDH,ALDOA,EIF6,PKM,GUK1,LDHA,DTYMK,MLST8,SIRT6,RRM2,PFKL,UCP2,NUDT5,JMJD8,ENO2
Up	GO:0009141	nucleoside triphosphate metabolic process	4.8899e-05	4.8899e-05	1	NUDT5,ATP5ME,SIRT6,NME2,NDUFA10,COX11,GAPDH,ATP5MF,ITPA,PINK1,ATP5F1C,NDUFB5,MT-ND4,EIF6,NDUFA12,ANTKMT,EFL1,ATP5PO,NDUFS8,NDUFB10,MT-ND2,NDUFV1,PGK1,NDUFB6,MT-ND1,PARG,OLA1,NUDT15,NCOR1,DTYMK,ATP5MJ,ATP5MK,MT-ND5,ATP5PF,MT-ATP6,SDHB,ATP5MG,DUT,ATP5PB
Up	GO:0009142	nucleoside triphosphate biosynthetic process	1.70473e-06	1.70473e-06	1	ATP5ME,NME2,NDUFA10,COX11,ATP5MF,PINK1,ATP5F1C,NDUFB5,MT-ND4,NDUFA12,ANTKMT,ATP5PO,NDUFS8,NDUFB10,MT-ND2,NDUFV1,NDUFB6,MT-ND1,DTYMK,ATP5MJ,ATP5MK,MT-ND5,ATP5PF,MT-ATP6,SDHB,ATP5MG,ATP5PB
Up	GO:0009144	purine nucleoside triphosphate metabolic process	0.000340037	0.000340037	1	NUDT5,ATP5ME,SIRT6,NDUFA10,COX11,GAPDH,ATP5MF,PINK1,ATP5F1C,NDUFB5,MT-ND4,EIF6,NDUFA12,ANTKMT,EFL1,ATP5PO,NDUFS8,NDUFB10,MT-ND2,NDUFV1,PGK1,NDUFB6,MT-ND1,PARG,OLA1,NUDT15,NCOR1,ATP5MJ,ATP5MK,MT-ND5,ATP5PF,MT-ATP6,SDHB,ATP5MG,ATP5PB
Up	GO:0009145	purine nucleoside triphosphate biosynthetic process	2.27518e-06	2.27518e-06	1	ATP5ME,NDUFA10,COX11,ATP5MF,PINK1,ATP5F1C,NDUFB5,MT-ND4,NDUFA12,ANTKMT,ATP5PO,NDUFS8,NDUFB10,MT-ND2,NDUFV1,NDUFB6,MT-ND1,ATP5MJ,ATP5MK,MT-ND5,ATP5PF,MT-ATP6,SDHB,ATP5MG,ATP5PB
Up	GO:0009150	purine ribonucleotide metabolic process	0.0126964	0.0126964	1	NUDT5,ATP5ME,ADSL,SIRT6,NDUFA10,COX11,GAPDH,ATP5MF,PINK1,ATP5F1C,NDUFB5,MT-ND4,EIF6,NDUFA12,ANTKMT,EFL1,ATP5PO,NDUFS8,NDUFB10,MT-ND2,NDUFV1,PGK1,NDUFB6,MT-ND1,PARG,OLA1,NCOR1,ATP5MJ,ATP5MK,MT-ND5,NT5C2,ATP5PF,MT-ATP6,NPPA,SDHB,ATP5MG,ATP5PB
Up	GO:0009152	purine ribonucleotide biosynthetic process	0.000113026	0.000113026	1	ATP5ME,ADSL,NDUFA10,COX11,ATP5MF,PINK1,ATP5F1C,NDUFB5,MT-ND4,NDUFA12,ANTKMT,ATP5PO,NDUFS8,NDUFB10,MT-ND2,NDUFV1,NDUFB6,MT-ND1,ATP5MJ,ATP5MK,MT-ND5,ATP5PF,MT-ATP6,NPPA,SDHB,ATP5MG,ATP5PB
Up	GO:0009157	deoxyribonucleoside monophosphate biosynthetic process	0.0116306	0.0116306	1	DGUOK,TYMS,DUT
Up	GO:0009162	deoxyribonucleoside monophosphate metabolic process	0.0362071	0.0362071	1	DGUOK,TYMS,NT5C2,DUT
Up	GO:0009165	nucleotide biosynthetic process	6.99544e-05	6.99544e-05	1	ATP5ME,RRM1,ADSL,GUK1,DGUOK,NDUFA10,COX11,ATP5MF,TYMS,PINK1,ATP5F1C,NDUFB5,MT-ND4,NDUFA12,ANTKMT,ATP5PO,NADSYN1,NDUFS8,NDUFB10,MT-ND2,NDUFV1,NDUFB6,MT-ND1,KARS1,DTYMK,ATP5MJ,ATP5MK,MT-ND5,ATP5PF,MT-ATP6,NPPA,SDHB,ATP5MG,DUT,ATP5PB
Down	GO:0009166	nucleotide catabolic process	0.0442072	0.0442072	1	ENO1,TPI1,GAPDH,ALDOA,EIF6,TDG,PKM,NTHL1,LDHA,MLST8,SIRT6,DUT,SMUG1,PFKL,NUDT10,OGG1,UCP2,JMJD8,ENO2
Up	GO:0009199	ribonucleoside triphosphate metabolic process	0.00100749	0.00100749	1	NUDT5,ATP5ME,SIRT6,NDUFA10,COX11,GAPDH,ATP5MF,PINK1,ATP5F1C,NDUFB5,MT-ND4,EIF6,NDUFA12,ANTKMT,EFL1,ATP5PO,NDUFS8,NDUFB10,MT-ND2,NDUFV1,PGK1,NDUFB6,MT-ND1,PARG,OLA1,NCOR1,ATP5MJ,ATP5MK,MT-ND5,ATP5PF,MT-ATP6,SDHB,ATP5MG,ATP5PB
Up	GO:0009201	ribonucleoside triphosphate biosynthetic process	6.39027e-06	6.39027e-06	1	ATP5ME,NDUFA10,COX11,ATP5MF,PINK1,ATP5F1C,NDUFB5,MT-ND4,NDUFA12,ANTKMT,ATP5PO,NDUFS8,NDUFB10,MT-ND2,NDUFV1,NDUFB6,MT-ND1,ATP5MJ,ATP5MK,MT-ND5,ATP5PF,MT-ATP6,SDHB,ATP5MG,ATP5PB
Up	GO:0009205	purine ribonucleoside triphosphate metabolic process	0.000559872	0.000559872	1	NUDT5,ATP5ME,SIRT6,NDUFA10,COX11,GAPDH,ATP5MF,PINK1,ATP5F1C,NDUFB5,MT-ND4,EIF6,NDUFA12,ANTKMT,EFL1,ATP5PO,NDUFS8,NDUFB10,MT-ND2,NDUFV1,PGK1,NDUFB6,MT-ND1,PARG,OLA1,NCOR1,ATP5MJ,ATP5MK,MT-ND5,ATP5PF,MT-ATP6,SDHB,ATP5MG,ATP5PB
Up	GO:0009206	purine ribonucleoside triphosphate biosynthetic process	2.27518e-06	2.27518e-06	1	ATP5ME,NDUFA10,COX11,ATP5MF,PINK1,ATP5F1C,NDUFB5,MT-ND4,NDUFA12,ANTKMT,ATP5PO,NDUFS8,NDUFB10,MT-ND2,NDUFV1,NDUFB6,MT-ND1,ATP5MJ,ATP5MK,MT-ND5,ATP5PF,MT-ATP6,SDHB,ATP5MG,ATP5PB
Down	GO:0009219	pyrimidine deoxyribonucleotide metabolic process	0.00538016	0.00538016	1	TDG,NTHL1,TYMS,DTYMK,DUT,SMUG1,OGG1
Up	GO:0009221	pyrimidine deoxyribonucleotide biosynthetic process	0.033016	0.033016	1	TYMS,DTYMK,DUT
Down	GO:0009221	pyrimidine deoxyribonucleotide biosynthetic process	0.0403918	0.0403918	1	TYMS,DTYMK,DUT
Down	GO:0009223	pyrimidine deoxyribonucleotide catabolic process	0.047266	0.047266	1	TDG,NTHL1,DUT,SMUG1,OGG1
Up	GO:0009259	ribonucleotide metabolic process	0.0219753	0.0219753	1	NUDT5,ATP5ME,ADSL,SIRT6,NDUFA10,COX11,GAPDH,ATP5MF,PINK1,ATP5F1C,NDUFB5,MT-ND4,EIF6,NDUFA12,ANTKMT,EFL1,ATP5PO,NDUFS8,NDUFB10,MT-ND2,NDUFV1,PGK1,NDUFB6,MT-ND1,PARG,OLA1,NCOR1,ATP5MJ,ATP5MK,MT-ND5,NT5C2,ATP5PF,MT-ATP6,NPPA,SDHB,ATP5MG,ATP5PB
Up	GO:0009260	ribonucleotide biosynthetic process	0.000358465	0.000358465	1	ATP5ME,ADSL,NDUFA10,COX11,ATP5MF,PINK1,ATP5F1C,NDUFB5,MT-ND4,NDUFA12,ANTKMT,ATP5PO,NDUFS8,NDUFB10,MT-ND2,NDUFV1,NDUFB6,MT-ND1,ATP5MJ,ATP5MK,MT-ND5,ATP5PF,MT-ATP6,NPPA,SDHB,ATP5MG,ATP5PB
Up	GO:0009262	deoxyribonucleotide metabolic process	0.00202022	0.00202022	1	RRM1,GUK1,DGUOK,TYMS,NUDT15,DTYMK,MBD4,NT5C2,DERA,DUT
Down	GO:0009262	deoxyribonucleotide metabolic process	0.0129445	0.0129445	1	TDG,NTHL1,GUK1,TYMS,DTYMK,RRM2,DUT,SMUG1,OGG1
Up	GO:0009263	deoxyribonucleotide biosynthetic process	0.00132814	0.00132814	1	RRM1,GUK1,DGUOK,TYMS,DTYMK,DUT
Down	GO:0009263	deoxyribonucleotide biosynthetic process	0.0170301	0.0170301	1	GUK1,TYMS,DTYMK,RRM2,DUT
Up	GO:0009265	2'-deoxyribonucleotide biosynthetic process	0.00132814	0.00132814	1	RRM1,GUK1,DGUOK,TYMS,DTYMK,DUT
Down	GO:0009265	2'-deoxyribonucleotide biosynthetic process	0.0170301	0.0170301	1	GUK1,TYMS,DTYMK,RRM2,DUT
Down	GO:0009298	GDP-mannose biosynthetic process	0.0403918	0.0403918	1	PMM1,MPI,GMPPB
Down	GO:0009303	rRNA transcription	0.0403918	0.0403918	1	SMARCB1,MACROH2A1,GTF3C2,GTF3C1,DDX11,SIRT7,PIH1D1,GTF3C5
Up	GO:0009394	2'-deoxyribonucleotide metabolic process	0.00712249	0.00712249	1	RRM1,GUK1,DGUOK,TYMS,NUDT15,DTYMK,MBD4,NT5C2,DUT
Down	GO:0009394	2'-deoxyribonucleotide metabolic process	0.0102798	0.0102798	1	TDG,NTHL1,GUK1,TYMS,DTYMK,RRM2,DUT,SMUG1,OGG1
Up	GO:0009451	RNA modification	0.000469572	0.000469572	1	DKC1,GTPBP3,MRM2,YRDC,PARN,FTSJ1,BUD23,THUMPD3,SYNCRIP,ZCCHC4,RPUSD2,CTU2,TPRKB,TYW5,TRUB1,TRMT112,HSD17B10,METTL6,TRIT1,PUS7L,ELP1,GAR1,SNRPD3,METTL5,JMJD6,SNRPB,SNRPE,GON7,FBL
Down	GO:0009650	UV protection	0.028356	0.028356	1	XPA,CAT,FEN1,MFAP4
Up	GO:0010257	NADH dehydrogenase complex assembly	0.0432832	0.0432832	1	NDUFAF4,NDUFA10,NDUFB5,MT-ND4,NDUFS8,NDUFB10,MT-ND2,TMEM126B,NDUFB6,MT-ND1,MT-ND5,ECSIT
Down	GO:0010389	regulation of G2/M transition of mitotic cell cycle	0.0128676	0.0128676	1	FBXO5,NAE1,CDC6,BABAM1,PLK1,RINT1,CDK1,CCNB1,AURKA,FHL1,ORC1,CDC25B,CDC25C,CDK5RAP3,AURKB,DONSON,CHEK1
Up	GO:0010498	proteasomal protein catabolic process	4.91527e-05	4.91527e-05	1	SIAH2,RNF126,ARRB2,SPSB3,PSMD2,PSMC5,PSMA4,UCHL1,ANAPC10,COP1,PSMD6,UBE2G2,SUMO1,SIRT6,RMND5A,PCBP2,PSMC4,FBXL5,PSMD11,PHF20L1,SKP1,AUP1,CSNK1D,UBE2A,PINK1,UBE2C,TMEM259,ANAPC5,GLMN,FBXO3,RBCK1,PSMB7,ANAPC1,FBXW7,ASCC2,PSMB5,DDA1,PSMA6,ARMC8,TAF9,NUDT15,FBXO44,BAG6,SUMO2,EIF3H,UFD1,CAMLG,HM13,DERL2,UBB,FBXW11,ZFAND2A,PSMD4,RACK1,PSMD3,ARIH2,PSMB6,UBE2D3,NSFL1C,SELENOS,PSMA7,DDRGK1,RNF5,PCNP,PSMB2…
Down	GO:0010498	proteasomal protein catabolic process	0.00458223	0.00458223	1	PSMA4,ANAPC5,ARRB2,SIRT2,UBE2C,OS9,UCHL1,SKP1,CDC20,CUL1,UBE2J2,STUB1,UBE2G2,PARK7,SYVN1,PLK1,PCBP2,AGAP3,RNF126,PSMC5,CRBN,PSMA1,TRIM13,WWP2,ANAPC15,FBXL15,PLAA,BAG6,AMN1,PSMD6,SELENOS,FBXO22,EDEM2,PHF20L1,BAG2,SIRT6,ANAPC11,BCAP31,RBCK1,UBE2D3,PSME3IP1,PCNP,DMAC2,ANAPC16,DNAJB12,ARMC8,UBXN1,COP1,ANAPC7,PSMB10,FBXW5,KAT5,FBXL12,RNF14,RACK1,DCAF11,DERL2,DDA1,TMEM129,RMND5B,GABARAP
Down	GO:0010569	regulation of double-strand break repair via homologous recombination	0.0300954	0.0300954	1	MAD2L2,YEATS4,MEAF6,DMAP1,ING3,MORF4L2,RPA2,SIRT6,PARPBP,PPP4C,RMI2,KAT5,TIMELESS,CHEK1
Up	GO:0010608	post-transcriptional regulation of gene expression	3.14792e-08	3.14792e-08	1	DKC1,CNOT10,ZNF385A,EIF3D,CNBP,DHX36,EIF3E,PARN,FOXO3,CSDE1,LSM14A,BZW1,EIF2AK1,EIF2B2,SYNCRIP,SHMT1,TARDBP,NPM1,ANGEL2,ELOC,UQCC2,ZCCHC4,RPL26,GAPDH,HNRNPU,TYMS,PAIP1,RMND1,EIF6,DICER1,FXR1,DAPK3,EIF5A,EIF4ENIF1,YBX1,TBRG4,RPL13A,CAPRIN1,MRPS27,HNRNPC,PATL1,EIF4B,RBM3,PABPC1,RPS27L,EIF5,COA3,SPOUT1,POLDIP3,TRUB1,RPL5,EIF3H,RPS6KB2,EIF5B,NCBP3,APEX1,ELP1,RBM4,YTHDF2,EIF2S1,ETF1,RACK1,PUM1,TIAL1,N…
Down	GO:0010638	positive regulation of organelle organization	0.00141926	0.00141926	1	XRCC5,CD47,ANAPC5,CALCOCO2,MACROH2A1,SDCBP,SIRT2,UBE2C,FSCN1,NCAPH2,CDC20,NEK2,NUSAP1,NCAPG,TPM1,SMC4,CDK1,GPSM2,AURKA,UBAP2L,BNIP3,WDR45,CFL2,HNRNPD,NF2,PLK4,PFN2,MCOLN1,DNM1L,TINF2,SIRT6,ANAPC11,MAPKAPK5,STMN2,SLF2,G3BP1,CTTN,ERCC1,VPS35,DCTN1,DDX11,HNRNPA1,FEN1,GNL3,ANAPC7,RAC1,NCAPG2,KAT5,ITGB1BP1,FUZ,AURKB,EPGN,SPAG5,C2CD5,MFF,KATNB1,PLAUR,PNKP
Down	GO:0010639	negative regulation of organelle organization	0.00383064	0.00383064	1	FBXO5,TPX2,GDI2,ZNF207,MAD2L2,SLC25A6,CDC20,CYRIB,BCL2L1,NDC80,ZWILCH,PLK1,RAD1,STMN1,HNRNPC,NUF2,PCID2,CCNB1,CDCA8,TOP2A,XRCC3,TRIM37,BNIP3,ANAPC15,OMA1,ZWINT,BIRC5,PFN2,TINF2,STMN2,ADD3,AURKAIP1,ERCC1,TMEM14A,HNRNPA1,CIB1,AURKB,FLII,CHEK1,AVIL,BUB3,TRIOBP,KATNB1,CDK10
Up	GO:0010821	regulation of mitochondrion organization	0.00661088	0.00661088	1	SLC30A9,PGAM5,TP53,FZD9,BIK,PINK1,BAX,TFRC,TRIAP1,DNM1L,CYRIB,ZDHHC6,PARL,PLD6,SSBP1,GHITM,BID,BCL2L1,PRELID1,FXN
Up	GO:0010833	telomere maintenance via telomere lengthening	0.000908181	0.000908181	1	DKC1,WRAP53,CCT8,DHX36,PARN,CCT3,TP53,CCT7,PKIB,HNRNPU,CCT4,HNRNPC,HNRNPA2B1,AURKB,GAR1,CCT6A,TCP1,PTGES3,CCT2
Down	GO:0010836	negative regulation of protein ADP-ribosylation	0.0403918	0.0403918	1	TINF2,BANF1,PNKP
Down	GO:0010948	negative regulation of cell cycle process	0.000137731	0.000137731	1	FBXO5,NAE1,CDC6,MACROH2A1,ZNF207,PRMT2,MAD2L2,CDC20,NDC80,BABAM1,ZWILCH,RHNO1,PLK1,NEK2,RAD1,RINT1,NUF2,CDK1,PCID2,CCNB1,CDCA8,XRCC3,TRIM37,E2F1,ANAPC15,RAD9A,ZWINT,FHL1,ORC1,BIRC5,RPA2,FANCD2,AURKAIP1,H2AX,BRIP1,GNB1L,CDK5RAP3,AURKB,TIMELESS,DONSON,TELO2,CHEK1,CDK2AP2,BUB3
Down	GO:0010965	regulation of mitotic sister chromatid separation	1.34257e-07	1.34257e-07	1	FBXO5,ANAPC5,ZNF207,UBE2C,MAD2L2,CDC20,NDC80,ZWILCH,PLK1,NUF2,PCID2,CCNB1,CDCA8,XRCC3,ANAPC15,ZWINT,BIRC5,ANAPC11,ANAPC7,AURKB,BUB3
Up	GO:0010971	positive regulation of G2/M transition of mitotic cell cycle	0.00349894	0.00349894	1	CDC25A,RCC2,RRM1,RAD51C,CDK1,CCNB1,CDK4,RAB11A
Down	GO:0010972	negative regulation of G2/M transition of mitotic cell cycle	0.0429212	0.0429212	1	NAE1,CDC6,BABAM1,PLK1,RINT1,CDK1,FHL1,ORC1,CDK5RAP3,AURKB,DONSON,CHEK1
Down	GO:0015936	coenzyme A metabolic process	0.0190534	0.0190534	1	ACLY,COASY,PANK2,PPCDC,PPCS,NUDT7
Up	GO:0015980	energy derivation by oxidation of organic compounds	1.33877e-07	1.33877e-07	1	CYC1,IDH3G,ATP5ME,IDH3B,COX5B,CYCS,CDK1,ETFB,UQCRC1,NDUFA10,UQCC2,ETFA,ATP5MF,CCNB1,PINK1,ATP5F1C,NDUFB5,MT-ND4,ETFDH,COX4I1,NDUFA12,IFNAR1,ANTKMT,ATP5PO,MACROH2A1,COX7A2,NDUFS8,NDUFB10,MT-ND2,NDUFV1,MRPS36,NDUFB6,MT-CYB,MT-ND1,COA6,SDHAF2,MT-CO3,MT-CO2,MT-ND5,SLC25A33,MT-CO1,ATP5PF,GHITM,MT-ATP6,UQCRFS1,SDHB,SELENOS,ATP5MG,PRELID1,ATP5PB
Up	GO:0015986	proton motive force-driven ATP synthesis	3.8059e-07	3.8059e-07	1	ATP5ME,NDUFA10,ATP5MF,ATP5F1C,NDUFB5,MT-ND4,NDUFA12,ANTKMT,ATP5PO,NDUFS8,NDUFB10,MT-ND2,NDUFV1,NDUFB6,MT-ND1,ATP5MJ,ATP5MK,MT-ND5,ATP5PF,MT-ATP6,SDHB,ATP5MG,ATP5PB
Up	GO:0015988	energy coupled proton transmembrane transport, against electrochemical gradient	0.033016	0.033016	1	MT-ND4,MT-ND5,MT-CO1
Up	GO:0015990	electron transport coupled proton transport	0.033016	0.033016	1	MT-ND4,MT-ND5,MT-CO1
Up	GO:0016050	vesicle organization	0.00802548	0.00802548	1	GOSR2,AP2M1,SAR1A,STX3,ARFGAP2,RAB34,GOSR1,ATP6V0B,TSG101,RAB1A,VAPB,SEC31A,VPS16,CHMP5,CSNK1D,AP3D1,PLEKHJ1,TMED2,PDCD6IP,PEF1,PLEKHA3,LAMTOR1,DTNBP1,LAPTM4B,CHMP2A,AP3S1,TRAPPC2B,SNAP23,SCARB2,VPS33A,SPHK1,TRAPPC3,AP3S2,BLOC1S2,RAB11A,SEC13,BET1,ATP6V1D,SNX3,VTA1,RAB14,TMED9,ATP6AP1
Down	GO:0016052	carbohydrate catabolic process	0.0368037	0.0368037	1	ENO1,TPI1,GAPDH,ALDOA,EIF6,PKM,LDHA,MPI,TKFC,MLST8,SIRT6,NAGA,PFKL,UCP2,GAA,MAN2C1,NUDT5,JMJD8,ENO2,GALK1
Down	GO:0016054	organic acid catabolic process	0.0321388	0.0321388	1	BCKDHA,ACAT2,GLUL,QDPR,MFSD2A,NAGK,ILVBL,BCKDK,MPST,ETFDH,ACADM,ASRGL1,GCDH,SHMT1,HIBCH,HSD17B4,GOT1,ETFA,CBS,FAAH,AMDHD2,PCK2,IVD,NUDT7,SLC25A44,ACOX3,IDUA,CRYM,AKR1A1,ACADVL
Up	GO:0016072	rRNA metabolic process	1.97837e-14	1.97837e-14	1	DKC1,MRM2,PES1,DDX18,BUD23,RPS24,RPS6,GTF3C1,WDR75,ERI3,ZCCHC4,RPL26,SMARCB1,RPUSD2,RPS27,EIF6,RPS7,MACROH2A1,RPL7L1,RPS28,IMP4,WDR18,EXOSC2,NVL,TRMT112,RPL5,EXOSC3,RPS8,NOL10,RPS14,PIN4,GAR1,YTHDF2,RPL27,RPL7,SART1,RPS17,EXOSC4,NOLC1,METTL5,MPHOSPH10,NOP58,NOL7,DEDD2,EXOSC9,RPL7A,EXOSC5,RPL14,NSA2,EBNA1BP2,NOB1,NIFK,EXOSC7,GTF3C6,SNU13,FBL
Up	GO:0016073	snRNA metabolic process	0.0272817	0.0272817	1	DKC1,SNAPC5,MYOD1,ZCCHC7,ELL,EXOSC2,ZC3H8,EXOSC3,EXOSC4,EXOSC9,EXOSC5,EXOSC7
Up	GO:0016074	sno(s)RNA metabolic process	0.000458335	0.000458335	1	DKC1,PARN,ZCCHC7,EXOSC2,EXOSC3,EXOSC4,EXOSC5,FBL
Up	GO:0016078	tRNA decay	0.0194934	0.0194934	1	ZCCHC7,DICER1,EXOSC2,EXOSC3,EXOSC9,EXOSC7
Down	GO:0016125	sterol metabolic process	0.0203957	0.0203957	1	SOD1,DHCR7,FDPS,ACLY,G6PD,HSD17B7,HMGCR,ERLIN1,EBP,NSDHL,SREBF2,SREBF1,LSS,LDLRAP1,GBA,MVD,LIPA,ABCG1,ACADVL
Down	GO:0016126	sterol biosynthetic process	0.000155093	0.000155093	1	SOD1,DHCR7,FDPS,ACLY,G6PD,HSD17B7,HMGCR,ERLIN1,EBP,NSDHL,SREBF2,SREBF1,LSS,MVD,ABCG1
Down	GO:0016255	attachment of GPI anchor to protein	0.0160533	0.0160533	1	PIGS,PIGK,GPAA1,PIGT
Up	GO:0016556	mRNA modification	0.0386739	0.0386739	1	DKC1,SYNCRIP,RPUSD2,TRUB1,PUS7L
Up	GO:0017004	cytochrome complex assembly	0.0127201	0.0127201	1	COX16,UQCC2,UQCC1,COA3,COA6,MT-CO3,SLC25A33,COA8,UQCRFS1,PET117
Up	GO:0017148	negative regulation of translation	0.00144947	0.00144947	1	CNOT10,DHX36,EIF3E,LSM14A,EIF2AK1,SYNCRIP,SHMT1,GAPDH,TYMS,EIF6,FXR1,DAPK3,EIF4ENIF1,YBX1,RPL13A,CAPRIN1,RBM4,EIF2S1,RACK1,CNOT9,CSNK2A1,EIF4E2
Up	GO:0018208	peptidyl-proline modification	0.00661088	0.00661088	1	NKTR,EGLN2,EGLN1,P4HB,PPIH,PPIE,NTMT1,PPID
Up	GO:0018401	peptidyl-proline hydroxylation to 4-hydroxy-L-proline	0.033016	0.033016	1	EGLN2,EGLN1,P4HB
Up	GO:0019081	viral translation	0.0171026	0.0171026	1	EIF3D,CSDE1,PCBP2,PAIP1,EIF3F,PTBP1,EIF3G
Down	GO:0019318	hexose metabolic process	0.00521549	0.00521549	1	ENO1,TPI1,ALDOA,PMM1,FUCA2,G6PD,SLC25A1,DCXR,BCKDK,G6PC3,MPI,PTPN2,OMA1,SELENOS,FUCA1,SIRT6,PDK1,PFKL,SLC25A10,GAA,SIRT7,ZNF692,PCK2,ENO2,GALK1,GNMT
Down	GO:0019319	hexose biosynthetic process	0.0287764	0.0287764	1	ENO1,TPI1,SLC25A1,G6PC3,PTPN2,SELENOS,SIRT6,SLC25A10,SIRT7,ZNF692,PCK2,ENO2,GNMT
Up	GO:0019395	fatty acid oxidation	0.0152925	0.0152925	1	ILVBL,ADIPOR2,ECI1,ETFB,ETFA,ABCD3,IVD,PEX2,ETFDH,ECHDC1,HADHA,PEX13,ACOT8,HSD17B10,MCAT,SCP2,ACADM
Down	GO:0019400	alditol metabolic process	0.0190534	0.0190534	1	TPI1,COQ3,TKFC,GK,GOT1,PCK2
Up	GO:0019646	aerobic electron transport chain	1.09523e-06	1.09523e-06	1	CYC1,COX5B,CYCS,UQCRC1,NDUFA10,PINK1,NDUFB5,MT-ND4,COX4I1,COX7A2,NDUFS8,NDUFB10,MT-ND2,NDUFV1,NDUFB6,MT-CYB,MT-ND1,SDHAF2,MT-CO3,MT-CO2,MT-ND5,MT-CO1,UQCRFS1,SDHB
Down	GO:0019673	GDP-mannose metabolic process	0.0160533	0.0160533	1	PMM1,MPI,GFUS,GMPPB
Up	GO:0019692	deoxyribose phosphate metabolic process	0.00712249	0.00712249	1	RRM1,GUK1,DGUOK,TYMS,NUDT15,DTYMK,MBD4,NT5C2,DUT
Down	GO:0019692	deoxyribose phosphate metabolic process	0.0102798	0.0102798	1	TDG,NTHL1,GUK1,TYMS,DTYMK,RRM2,DUT,SMUG1,OGG1
Up	GO:0019693	ribose phosphate metabolic process	0.0323571	0.0323571	1	NUDT5,ATP5ME,ADSL,SIRT6,NDUFA10,COX11,GAPDH,ATP5MF,PINK1,ATP5F1C,NDUFB5,MT-ND4,EIF6,NDUFA12,ANTKMT,EFL1,ATP5PO,NDUFS8,NDUFB10,MT-ND2,NDUFV1,PGK1,NDUFB6,MT-ND1,PARG,OLA1,NCOR1,ATP5MJ,ATP5MK,MT-ND5,NT5C2,ATP5PF,MT-ATP6,NPPA,SDHB,ATP5MG,ATP5PB
Down	GO:0021762	substantia nigra development	0.00750693	0.00750693	1	YWHAQ,CALM2,CALM3,SIRT2,CNP,G6PD,YWHAE,RAD1,LDHA,CKB,CCDC14,CALM1
Down	GO:0022411	cellular component disassembly	0.0125601	0.0125601	1	SSRP1,HBS1L,TPX2,HMGA1,VRK1,SMARCB1,CALCOCO2,FSCN1,PLK1,TCF25,STMN1,CDK1,AURKA,TRNT1,TOP2A,BNIP3,CFL2,ATG12,EIF4E2,STMN2,ADD3,FLOT1,PTRH1,DFFA,JMJD4,DCTN1,KIF19,CHMP4A,SMARCC2,ACIN1,GBA,SKIV2L,KAT5,CIB1,CDK5RAP3,ADAM15,CLN3,FLII,RNF14,RACK1,NAPA,AVIL,TRIOBP,CALM1,RRP7A,VMP1,KATNB1,MTRFR,MICAL1
Up	GO:0022613	ribonucleoprotein complex biogenesis	2.56354e-32	2.56354e-32	1	DKC1,DHX30,MRM2,EIF3D,PES1,PRPF39,EIF3E,DDX18,PRKRA,BUD23,TXNL4A,RPS24,RPS6,NPM1,USP4,WDR75,ERI3,ZCCHC4,SMN1,RPL26,RPS11,CLNS1A,NMD3,RPUSD2,RPS27,SF3A3,EIF3F,EIF6,DICER1,LSM2,RPS7,EFL1,RPS5,RPL13A,RPL7L1,DDX46,SF3B6,SRSF10,RPS28,RPS9,IMP4,WDR18,EXOSC2,SF1,EIF3M,EIF2S2,RPS27L,GCFC2,CELF4,NVL,METTL17,EIF5,TAF9,EIF3I,TRMT112,RPL5,EIF3H,SNRNP200,EIF5B,EXOSC3,RPS8,SRSF1,MRPS7,NOPCHAP1,NOL10,RPS14,LSG1…
Up	GO:0022618	protein-RNA complex assembly	1.24641e-14	1.24641e-14	1	DHX30,MRM2,EIF3D,PRPF39,EIF3E,PRKRA,TXNL4A,USP4,SMN1,CLNS1A,RPS27,SF3A3,EIF3F,EIF6,DICER1,LSM2,RPS5,RPL13A,DDX46,SF3B6,SRSF10,RPS28,SF1,EIF3M,EIF2S2,RPS27L,GCFC2,CELF4,EIF5,TAF9,EIF3I,RPL5,EIF3H,SNRNP200,SRSF1,MRPS7,NOPCHAP1,RPS14,SART3,SART1,EIF2S3,SNRPD3,HTATSF1,SNRPB,SNRPE,SNRPC,SF3B1,SF3B2,USP39,STRAP,EIF3G,PTGES3
Up	GO:0022900	electron transport chain	7.44721e-10	7.44721e-10	1	CYC1,COX5B,CYCS,CDK1,ETFB,ENOX2,UQCRC1,NDUFA10,ETFA,CCNB1,PINK1,NDUFB5,MT-ND4,ETFDH,COX4I1,NDUFA12,COX7A2,NDUFS8,NDUFB10,MT-ND2,NDUFV1,NDUFB6,MT-CYB,MT-ND1,COA6,SDHAF2,MT-CO3,MT-CO2,MT-ND5,MT-CO1,GHITM,UQCRFS1,SDHB
Up	GO:0022904	respiratory electron transport chain	3.8968e-10	3.8968e-10	1	CYC1,COX5B,CYCS,CDK1,ETFB,UQCRC1,NDUFA10,ETFA,CCNB1,PINK1,NDUFB5,MT-ND4,ETFDH,COX4I1,NDUFA12,COX7A2,NDUFS8,NDUFB10,MT-ND2,NDUFV1,NDUFB6,MT-CYB,MT-ND1,COA6,SDHAF2,MT-CO3,MT-CO2,MT-ND5,MT-CO1,GHITM,UQCRFS1,SDHB
Up	GO:0030071	regulation of mitotic metaphase/anaphase transition	0.046608	0.046608	1	ACTL6B,BIRC5,CDC6,CCNB1,SMARCB1,UBE2C,ANAPC5,AURKB,MAD2L2,SMARCE1,SMARCD1,IK,BCL7A,NSMCE2,BUB3
Down	GO:0030071	regulation of mitotic metaphase/anaphase transition	1.1854e-06	1.1854e-06	1	FBXO5,CDC6,ANAPC5,SMARCB1,ZNF207,UBE2C,MAD2L2,CDC20,NDC80,ZWILCH,PLK1,NUF2,PCID2,CCNB1,CDCA8,XRCC3,ANAPC15,ZWINT,BIRC5,ANAPC11,ANAPC7,SMARCC2,AURKB,DPF2,BUB3
Down	GO:0030970	retrograde protein transport, ER to cytosol	0.028356	0.028356	1	OS9,UBE2G2,SYVN1,SELENOS,EDEM2,BCAP31,DERL2,TMEM129
Up	GO:0031123	RNA 3'-end processing	0.000473198	0.000473198	1	DKC1,CPSF6,PCF11,DHX36,PARN,CPSF7,ERI3,ZNF473,EXOSC2,PAPOLA,HSD17B10,EXOSC3,SSU72,EXOSC4,EXOSC9,EXOSC5,EXOSC7,LEO1,FBL
Up	GO:0031125	rRNA 3'-end processing	0.0124799	0.0124799	1	ERI3,EXOSC2,EXOSC3,EXOSC9,EXOSC7
Up	GO:0031126	sno(s)RNA 3'-end processing	0.00045268	0.00045268	1	DKC1,PARN,EXOSC2,EXOSC3,EXOSC4,EXOSC5,FBL
Down	GO:0031145	anaphase-promoting complex-dependent catabolic process	0.01249	0.01249	1	ANAPC5,UBE2C,CDC20,PLK1,ANAPC15,ANAPC11,ANAPC16,ANAPC7
Up	GO:0031396	regulation of protein ubiquitination	0.000790893	0.000790893	1	ARRB2,GPS2,RPS2,IVNS1ABP,FANCI,UBE2V1,USP4,SKP1,UBE2L3,PINK1,UBE2C,CENPX,CEP63,PEF1,RPS7,FBXW7,TBC1D7,UBE2V2,MAD2L2,RPL5,CAMLG,SPHK1,UBB,HDAC3,BEX3,SENP2,BEX2,DNAJA1,GTPBP4,UBE2N
Up	GO:0031397	negative regulation of protein ubiquitination	0.0180567	0.0180567	1	ARRB2,GPS2,IVNS1ABP,USP4,CEP63,RPS7,MAD2L2,RPL5,CAMLG,BEX3,SENP2,BEX2,DNAJA1,GTPBP4
Up	GO:0031398	positive regulation of protein ubiquitination	0.0206994	0.0206994	1	RPS2,FANCI,UBE2V1,SKP1,UBE2L3,PINK1,UBE2C,CENPX,PEF1,FBXW7,TBC1D7,UBE2V2,SPHK1,UBB,HDAC3,SENP2,UBE2N
Up	GO:0031503	protein-containing complex localization	0.0111582	0.0111582	1	AP2M1,IFT27,DYNC2I2,STX3,PCM1,RCC2,BIRC5,NPM1,WDR35,AP3D1,IFT52,NMD3,EIF6,FXR1,IFT43,DYNLT2B,HRAS,AKAP9,LSG1,EZR,NSG1,RAB11A,LTV1
Down	GO:0031508	pericentric heterochromatin formation	0.0156608	0.0156608	1	CENPV,SIRT6,HELLS
Down	GO:0031570	DNA integrity checkpoint signaling	0.0190534	0.0190534	1	NAE1,CDC6,BABAM1,RHNO1,PLK1,RAD1,RINT1,CDK1,E2F1,RAD9A,ORC1,RPA2,FANCD2,H2AX,BRIP1,GNB1L,CDK5RAP3,TIMELESS,DONSON,TELO2,CHEK1
Down	GO:0031577	spindle checkpoint signaling	1.65504e-05	1.65504e-05	1	ZNF207,MAD2L2,CDC20,NDC80,ZWILCH,PLK1,NUF2,PCID2,CCNB1,CDCA8,XRCC3,ANAPC15,ZWINT,BIRC5,AURKB,BUB3
Up	GO:0031647	regulation of protein stability	0.0013638	0.0013638	1	GLMP,CCT8,PRKRA,POLR2E,CCT3,TOMM7,SUMO1,SIRT6,CCT7,TARDBP,USP4,PFDN6,LAMP1,GAPDH,PINK1,TESC,PEX2,CEP63,PDCD10,RPS7,CCT4,FBXW7,PFN1,TAF9,ZSWIM7,BAG6,RPL5,CAMLG,FBXW11,HDAC3,COA8,SENP2,NAA15,ISOC2,CSNK2A1,PHB,CCT6A,GTPBP4,PDRG1,DDRGK1,PDCL3,TCP1,PTGES3,CCT2
Up	GO:0032200	telomere organization	0.0120657	0.0120657	1	DKC1,WRAP53,CCT8,DHX36,PARN,CCT3,TP53,SIRT6,CCT7,WRN,INO80E,RPA2,PKIB,HNRNPU,H3C10,CCT4,HNRNPC,HNRNPA2B1,AURKB,MAD2L2,APEX1,GAR1,EXO1,NSMCE2,CCT6A,TCP1,PTGES3,CCT2
Down	GO:0032200	telomere organization	0.0497683	0.0497683	1	H3-3B,XRCC5,SIRT2,MAD2L2,APEX1,NEK2,HNRNPC,XRCC3,HNRNPD,EXO1,RPA2,TINF2,SIRT6,MAPKAPK5,SLF2,EZH2,ERCC1,HNRNPA1,FEN1,RECQL4,GNL3,RAD51D,AURKB,TELO2,SMC6,PNKP
Up	GO:0032204	regulation of telomere maintenance	0.0246494	0.0246494	1	CCT8,DHX36,PARN,CCT3,TP53,SIRT6,CCT7,INO80E,PKIB,HNRNPU,CCT4,HNRNPC,HNRNPA2B1,AURKB,NSMCE2,CCT6A,TCP1,CCT2
Up	GO:0032206	positive regulation of telomere maintenance	0.0180567	0.0180567	1	CCT8,DHX36,PARN,CCT3,SIRT6,CCT7,INO80E,PKIB,CCT4,HNRNPA2B1,AURKB,CCT6A,TCP1,CCT2
Up	GO:0032210	regulation of telomere maintenance via telomerase	0.00624922	0.00624922	1	CCT8,PARN,CCT3,TP53,CCT7,PKIB,HNRNPU,CCT4,HNRNPC,AURKB,CCT6A,TCP1,CCT2
Up	GO:0032212	positive regulation of telomere maintenance via telomerase	0.00444546	0.00444546	1	CCT8,PARN,CCT3,CCT7,PKIB,CCT4,AURKB,CCT6A,TCP1,CCT2
Up	GO:0032259	methylation	0.0165287	0.0165287	1	GTPBP3,PCMT1,MRM2,TPMT,FTSJ1,BUD23,THUMPD3,EEF1AKMT3,ZCCHC4,ANTKMT,TRMT112,HSD17B10,METTL6,ETF1,SNRPD3,METTL5,SNRPB,SNRPE,NTMT1,RAMAC,FBL
Down	GO:0032259	methylation	0.0426602	0.0426602	1	METTL5,PRMT2,TRMT61B,FTSJ1,TFB1M,WDR6,NOP2,SMYD2,ICMT,METTL22,METTL3,TRMT1,THUMPD3,DIMT1,GTPBP3,EHMT2,NSUN6,NDUFAF7,METTL6,DALRD3
Up	GO:0032386	regulation of intracellular transport	0.0314073	0.0314073	1	NDEL1,CPSF6,SAR1A,PCM1,ASPH,AAAS,PCNT,EMD,RINT1,UBE2G2,ERGIC3,SUMO1,SIRT6,ARHGAP1,OAZ2,UFM1,LAMP1,PDCD10,TMEM97,DYNLT2B,DERL2,JUP,HDAC3,ZPR1,RBM4,EZR,TM9SF4,RAB11A,SCP2,SNX3
Down	GO:0032386	regulation of intracellular transport	0.0395768	0.0395768	1	OAZ2,OS9,EIPR1,HDAC3,UBE2G2,YWHAE,PARK7,DMAP1,RBM4,RINT1,ASPH,RANGAP1,NF2,B3GAT3,EDEM2,SIRT6,BCAP31,TMEM53,VPS35,GAS6,CEP131,NCBP2,LDLRAP1,SIRT7,JUP,BORCS5,EMD,SPAG5,DERL2,CPSF6
Down	GO:0032388	positive regulation of intracellular transport	0.019811	0.019811	1	OAZ2,EIPR1,HDAC3,YWHAE,DMAP1,ASPH,NF2,B3GAT3,EDEM2,SIRT6,BCAP31,GAS6,CEP131,NCBP2,LDLRAP1,JUP,BORCS5,EMD,SPAG5,CPSF6
Up	GO:0032543	mitochondrial translation	5.37785e-09	5.37785e-09	1	MRPL53,AURKAIP1,MRPS11,MRPL4,MRPL55,MTRF1L,UQCC2,CHCHD1,DAP3,GATB,MRPL27,MRPL49,MRPS35,RMND1,MRPS10,MRPS28,MRPL22,MRPS27,MRPL46,COA3,MRPL21,MRPL35,MRPL11,MRPS7,IARS2,MRPL32,MRPL19,MRPS23,MRPS18B,MRPL10,MRPS30,MRPL58,HARS1,MRPL42,C1QBP
Down	GO:0032543	mitochondrial translation	0.00655268	0.00655268	1	MRPL9,TUFM,MRPS7,DAP3,MRPL24,MRPL4,MRPL28,RARS2,MRPS28,FASTKD2,RMND1,MRPL51,MRPS16,MRPL55,GATB,TARS2,AURKAIP1,MRPL18,MRPS25,MRPL13,HARS1,MRPL48,MRPL40
Down	GO:0032790	ribosome disassembly	0.0317312	0.0317312	1	HBS1L,TCF25,TRNT1,EIF4E2,PTRH1,SKIV2L,RNF14,RACK1,MTRFR
Up	GO:0032981	mitochondrial respiratory chain complex I assembly	0.0432832	0.0432832	1	NDUFAF4,NDUFA10,NDUFB5,MT-ND4,NDUFS8,NDUFB10,MT-ND2,TMEM126B,NDUFB6,MT-ND1,MT-ND5,ECSIT
Up	GO:0033044	regulation of chromosome organization	0.000207204	0.000207204	1	NCAPG,CCT8,ACTL6B,DHX36,PARN,CCT3,TP53,SMC2,SIRT6,BIRC5,CCT7,CDK1,INO80E,PKIB,CDC6,HNRNPU,CCNB1,SUB1,SMARCB1,UBE2C,ANAPC5,CCT4,MACROH2A1,ANAPC1,HNRNPC,HNRNPA2B1,AURKB,MAD2L2,SMARCE1,SMARCD1,IK,BCL7A,CENPV,NSMCE2,SMARCA5,BUB3,CCT6A,TCP1,CCT2
Down	GO:0033044	regulation of chromosome organization	1.04807e-08	1.04807e-08	1	XRCC5,FBXO5,CDC6,ANAPC5,SMARCB1,MACROH2A1,ZNF207,UBE2C,MAD2L2,NCAPH2,CDC20,NDC80,ZWILCH,PLK1,NEK2,NCAPG,SMC4,HNRNPC,NUF2,CDK1,PCID2,CCNB1,CDCA8,TOP2A,XRCC3,ANAPC15,HNRNPD,ZWINT,CENPV,BIRC5,TINF2,SIRT6,ANAPC11,MAPKAPK5,SLF2,ERCC1,DDX11,HNRNPA1,FEN1,GNL3,ANAPC7,SMARCC2,RMI2,NCAPG2,KAT5,AURKB,DPF2,SMC6,BUB3,PNKP
Up	GO:0033045	regulation of sister chromatid segregation	0.0151828	0.0151828	1	ACTL6B,BIRC5,CDK1,CDC6,HNRNPU,CCNB1,SMARCB1,UBE2C,ANAPC5,ANAPC1,AURKB,MAD2L2,SMARCE1,SMARCD1,IK,BCL7A,NSMCE2,BUB3
Down	GO:0033045	regulation of sister chromatid segregation	3.6325e-07	3.6325e-07	1	FBXO5,CDC6,ANAPC5,SMARCB1,ZNF207,UBE2C,MAD2L2,CDC20,NDC80,ZWILCH,PLK1,NUF2,CDK1,PCID2,CCNB1,CDCA8,XRCC3,ANAPC15,ZWINT,BIRC5,ANAPC11,ANAPC7,SMARCC2,RMI2,KAT5,AURKB,DPF2,BUB3
Down	GO:0033046	negative regulation of sister chromatid segregation	3.38474e-06	3.38474e-06	1	FBXO5,ZNF207,MAD2L2,CDC20,NDC80,ZWILCH,PLK1,NUF2,PCID2,CCNB1,CDCA8,XRCC3,ANAPC15,ZWINT,BIRC5,AURKB,BUB3
Down	GO:0033047	regulation of mitotic sister chromatid segregation	8.82373e-07	8.82373e-07	1	FBXO5,ZNF207,MAD2L2,CDC20,NDC80,ZWILCH,PLK1,NUF2,CDK1,PCID2,CCNB1,CDCA8,XRCC3,ANAPC15,ZWINT,BIRC5,KAT5,AURKB,BUB3
Down	GO:0033048	negative regulation of mitotic sister chromatid segregation	3.38474e-06	3.38474e-06	1	FBXO5,ZNF207,MAD2L2,CDC20,NDC80,ZWILCH,PLK1,NUF2,PCID2,CCNB1,CDCA8,XRCC3,ANAPC15,ZWINT,BIRC5,AURKB,BUB3
Up	GO:0033108	mitochondrial respiratory chain complex assembly	7.91959e-05	7.91959e-05	1	NDUFAF4,COX16,NDUFA10,UQCC2,NDUFB5,MT-ND4,NDUFS8,NDUFB10,MT-ND2,UQCC1,TMEM126B,NDUFB6,COA3,MT-ND1,SDHAF2,MT-ND5,SLC25A33,COA8,ECSIT,CHCHD4,UQCRFS1,SDHAF3,PET117
Down	GO:0033108	mitochondrial respiratory chain complex assembly	0.01722	0.01722	1	NDUFA10,UQCC1,TMEM126B,STMP1,COA1,OMA1,CHCHD7,DMAC1,COA5,DMAC2,ACAD9,TAFAZZIN,BCS1L,NDUFAF3,FOXRED1,NDUFAF7,CHCHD4,NDUFS2
Up	GO:0033119	negative regulation of RNA splicing	0.00349894	0.00349894	1	SRSF7,SRSF4,SRSF10,SAP18,PTBP1,TMBIM6,RBMX,C1QBP
Down	GO:0033157	regulation of intracellular protein transport	0.0387419	0.0387419	1	OAZ2,OS9,HDAC3,UBE2G2,YWHAE,PARK7,DMAP1,ASPH,RANGAP1,B3GAT3,EDEM2,SIRT6,BCAP31,GAS6,CEP131,SIRT7,JUP,EMD,DERL2
Up	GO:0033539	fatty acid beta-oxidation using acyl-CoA dehydrogenase	0.0284964	0.0284964	1	ETFB,ETFA,IVD,ETFDH,ACADM
Down	GO:0033539	fatty acid beta-oxidation using acyl-CoA dehydrogenase	0.00644455	0.00644455	1	ETFDH,ACADM,GCDH,ETFA,IVD,ACADVL
Up	GO:0033615	mitochondrial proton-transporting ATP synthase complex assembly	0.0362071	0.0362071	1	ATPAF1,FMC1,ATPAF2,TMEM242
Up	GO:0034063	stress granule assembly	0.0218408	0.0218408	1	UBAP2L,CSDE1,LSM14A,USP10,G3BP1,CAPRIN1,YTHDF2,EIF2S1
Up	GO:0034440	lipid oxidation	0.0254567	0.0254567	1	ILVBL,ADIPOR2,ECI1,ETFB,ETFA,ABCD3,IVD,PEX2,ETFDH,ECHDC1,HADHA,PEX13,ACOT8,HSD17B10,MCAT,SCP2,ACADM
Up	GO:0034475	U4 snRNA 3'-end processing	0.000272524	0.000272524	1	EXOSC2,EXOSC3,EXOSC4,EXOSC9,EXOSC5,EXOSC7
Up	GO:0034501	protein localization to kinetochore	0.0143228	0.0143228	1	RCC2,CDK1,MTBP,AURKB,IK,BUB3
Up	GO:0034502	protein localization to chromosome	0.00378456	0.00378456	1	DKC1,WRAP53,MMS22L,RCC2,CCT8,CCT3,SIRT6,WBP2,CCT7,CDK1,RPA2,MTBP,BOD1,CCT4,MACROH2A1,AURKB,IK,BUB3,HTATSF1,CCT6A,TCP1,CCT2
Up	GO:0034504	protein localization to nucleus	0.0153192	0.0153192	1	DKC1,WRAP53,SUN1,CCT8,CCT3,SUMO1,SIRT6,CCT7,CDK1,WRN,TOR1A,UFM1,SKP1,HNRNPU,CSE1L,TMEM147,NMD3,EIF4ENIF1,CCT4,TFRC,LAMTOR5,NUP98,RPAIN,RANGRF,NVL,JUP,HDAC3,ZPR1,KPNA6,KPNA1,SEC13,CCT6A,TCP1,CCT2
Up	GO:0034655	nucleobase-containing compound catabolic process	0.0248153	0.0248153	1	DKC1,CNOT10,NUDT5,DHX36,EIF3E,PARN,CSDE1,SIRT6,SYNCRIP,PABPC4,TARDBP,NPM1,DFFA,ANGEL2,ELOC,ZCCHC7,GAPDH,HNRNPU,ITPA,PAIP1,BAX,EIF6,DICER1,FXR1,LSM2,EIF4ENIF1,YBX1,TBRG4,CAPRIN1,HNRNPC,PATL1,EXOSC2,PGK1,PABPC1,NUDT15,NCOR1,EXOSC3,APEX1,MBD4,ZPR1,NT5C2,YTHDF2,PUM1,EXOSC4,DERA,CNOT9,NORAD,DEDD2,EXOSC9,EXOSC5,EXOSC1,EXOSC7,DUT,DDX5
Down	GO:0034655	nucleobase-containing compound catabolic process	0.0330802	0.0330802	1	ENO1,HBS1L,TPI1,GAPDH,RNASEH2A,ALDOA,EIF6,TRIR,TDG,PNRC2,APEX1,PKM,NTHL1,YBX1,TBRG4,FASTK,LDHA,HNRNPC,RNASET2,PCID2,CARHSP1,ZCCHC17,TRNT1,FASTKD2,E2F1,HNRNPD,EXOSC7,MLST8,MOV10,SIRT6,DUT,METTL3,DNASE1L1,SMUG1,PFKL,NUDT10,OGG1,DFFA,UCP2,NCBP2,FEN1,RNASEH2C,SKIV2L,EDC3,NUDT5,JMJD8,DIS3L2,NUDT7,EDC4,ENO2,YTHDF3,PNRC1,CNOT8,PAIP1
Down	GO:0035384	thioester biosynthetic process	0.0325085	0.0325085	1	PDHA1,TECR,ACLY,ELOVL1,SLC25A1,GCDH,PPCS,PDK1,HTD2,ACSL3
Up	GO:0035751	regulation of lysosomal lumen pH	0.00556009	0.00556009	1	ATP6V0B,LAMP1,TMEM175,CLN5,VPS33A,CCDC115,ATP6V1D,PPT1,ATP6AP1
Down	GO:0036297	interstrand cross-link repair	1.26541e-05	1.26541e-05	1	C1ORF112,XRCC3,FANCA,FANCI,FAN1,XPA,FANCD2,EXO5,CENPX,NEIL3,FANCL,FANCG,FAAP20,HMCES,FAAP100
Down	GO:0036503	ERAD pathway	0.0402394	0.0402394	1	OS9,UBE2J2,STUB1,UBE2G2,SYVN1,BAG6,SELENOS,EDEM2,BCAP31,DNAJB12,UBXN1,DERL2,TMEM129
Down	GO:0040001	establishment of mitotic spindle localization	0.00452502	0.00452502	1	HDAC3,NDC80,PLK1,NUSAP1,GPSM2,BCCIP,CENPA,DYNLT1,INPPL1,DCTN1,KAT5
Up	GO:0042254	ribosome biogenesis	1.7399e-20	1.7399e-20	1	DKC1,DHX30,MRM2,PES1,DDX18,BUD23,RPS24,RPS6,NPM1,WDR75,ERI3,ZCCHC4,RPL26,RPS11,NMD3,RPUSD2,RPS27,EIF6,RPS7,EFL1,RPS5,RPL7L1,RPS28,RPS9,IMP4,WDR18,EXOSC2,RPS27L,NVL,METTL17,EIF5,TRMT112,RPL5,EIF5B,EXOSC3,RPS8,MRPS7,NOL10,RPS14,LSG1,PIN4,GAR1,YTHDF2,RPL27,RPL7,UTP18,RPL26L1,SART1,RPS17,EXOSC4,NOLC1,CINP,METTL5,MPHOSPH10,NOP58,NOL7,EXOSC9,RPL7A,EXOSC5,LTV1,RPL14,NSA2,RPS19BP1,EBNA1BP2,NOB1,UTP11,NIF…
Up	GO:0042255	ribosome assembly	9.856e-05	9.856e-05	1	DHX30,MRM2,NPM1,RPS27,EIF6,EFL1,RPS5,RPS28,RPS27L,EIF5,RPL5,EIF5B,MRPS7,RPS14,C1QBP
Up	GO:0042273	ribosomal large subunit biogenesis	1.22909e-06	1.22909e-06	1	DHX30,MRM2,PES1,DDX18,NPM1,RPL26,EIF6,RPL7L1,NVL,RPL5,RPL7,RPL26L1,CINP,RPL7A,RPL14,NSA2,EBNA1BP2,NIFK,GTPBP4,RSL24D1,SNU13
Up	GO:0042274	ribosomal small subunit biogenesis	5.71884e-08	5.71884e-08	1	RPS24,RPS6,NPM1,WDR75,RPS11,RPS27,RPS7,RPS5,RPS28,RPS9,IMP4,RPS27L,METTL17,RPS8,MRPS7,NOL10,RPS14,UTP18,RPS17,MPHOSPH10,NOP58,NOL7,LTV1,RPS19BP1,NOB1,UTP11,SNU13,FBL
Down	GO:0042398	modified amino acid biosynthetic process	0.000486409	0.000486409	1	CKMT1A,PARK7,ACADM,DHFR,GATM,CKB,FPGS,PLSCR1,PTDSS2,MTHFD1,HAGH
Up	GO:0042771	intrinsic apoptotic signaling pathway in response to DNA damage by p53 class mediator	0.0202407	0.0202407	1	ZNF385A,TP53,PHLDA3,RPL26,TRIAP1,RPS27L,TAF9,BAG6,SNW1
Up	GO:0042772	DNA damage response, signal transduction resulting in transcription	0.0102409	0.0102409	1	COPS3,ZNF385A,TP53,RPL26,RPS27L,MAD2L2
Up	GO:0042773	ATP synthesis coupled electron transport	2.18007e-09	2.18007e-09	1	CYC1,COX5B,CYCS,CDK1,UQCRC1,NDUFA10,CCNB1,PINK1,NDUFB5,MT-ND4,COX4I1,NDUFA12,COX7A2,NDUFS8,NDUFB10,MT-ND2,NDUFV1,NDUFB6,MT-CYB,MT-ND1,COA6,SDHAF2,MT-CO3,MT-CO2,MT-ND5,MT-CO1,GHITM,UQCRFS1,SDHB
Up	GO:0042775	mitochondrial ATP synthesis coupled electron transport	2.18007e-09	2.18007e-09	1	CYC1,COX5B,CYCS,CDK1,UQCRC1,NDUFA10,CCNB1,PINK1,NDUFB5,MT-ND4,COX4I1,NDUFA12,COX7A2,NDUFS8,NDUFB10,MT-ND2,NDUFV1,NDUFB6,MT-CYB,MT-ND1,COA6,SDHAF2,MT-CO3,MT-CO2,MT-ND5,MT-CO1,GHITM,UQCRFS1,SDHB
Up	GO:0042776	proton motive force-driven mitochondrial ATP synthesis	1.22909e-06	1.22909e-06	1	ATP5ME,NDUFA10,ATP5MF,ATP5F1C,NDUFB5,MT-ND4,NDUFA12,ANTKMT,ATP5PO,NDUFS8,NDUFB10,MT-ND2,NDUFV1,NDUFB6,MT-ND1,MT-ND5,ATP5PF,MT-ATP6,SDHB,ATP5MG,ATP5PB
Down	GO:0042998	positive regulation of Golgi to plasma membrane protein transport	0.0160533	0.0160533	1	ACSL3,CLN3,RACK1,ATP2C1
Down	GO:0043001	Golgi to plasma membrane protein transport	0.0426117	0.0426117	1	RAB34,KRT18,PREPL,ACSL3,RAB26,CLN3,RACK1,ATP2C1,BBS2
Up	GO:0043038	amino acid activation	0.0212213	0.0212213	1	TARS1,FARSB,GATB,LARS1,KARS1,PARS2,WARS1,IARS2,RARS1,HARS1
Up	GO:0043039	tRNA aminoacylation	0.0212213	0.0212213	1	TARS1,FARSB,GATB,LARS1,KARS1,PARS2,WARS1,IARS2,RARS1,HARS1
Up	GO:0043144	sno(s)RNA processing	0.00136132	0.00136132	1	DKC1,PARN,EXOSC2,EXOSC3,EXOSC4,EXOSC5,FBL
Up	GO:0043161	proteasome-mediated ubiquitin-dependent protein catabolic process	5.89896e-05	5.89896e-05	1	SIAH2,RNF126,ARRB2,SPSB3,PSMD2,PSMC5,PSMA4,UCHL1,ANAPC10,COP1,PSMD6,SUMO1,SIRT6,RMND5A,PCBP2,PSMC4,FBXL5,PSMD11,PHF20L1,SKP1,CSNK1D,UBE2A,UBE2C,ANAPC5,GLMN,FBXO3,RBCK1,PSMB7,ANAPC1,FBXW7,ASCC2,PSMB5,DDA1,PSMA6,ARMC8,TAF9,FBXO44,BAG6,SUMO2,EIF3H,CAMLG,FBXW11,ZFAND2A,PSMD4,RACK1,PSMD3,ARIH2,PSMB6,UBE2D3,NSFL1C,PSMA7,DDRGK1,PCNP,PSMB2,UBE2N,ANAPC13
Down	GO:0043161	proteasome-mediated ubiquitin-dependent protein catabolic process	0.0118	0.0118	1	PSMA4,ANAPC5,ARRB2,SIRT2,UBE2C,UCHL1,SKP1,CDC20,CUL1,STUB1,PARK7,PLK1,PCBP2,AGAP3,RNF126,PSMC5,CRBN,PSMA1,TRIM13,WWP2,ANAPC15,FBXL15,PLAA,BAG6,AMN1,PSMD6,FBXO22,PHF20L1,SIRT6,ANAPC11,RBCK1,UBE2D3,PCNP,DMAC2,ANAPC16,ARMC8,UBXN1,COP1,ANAPC7,FBXW5,KAT5,FBXL12,RNF14,RACK1,DCAF11,DDA1,RMND5B,GABARAP
Up	GO:0043414	macromolecule methylation	0.0284964	0.0284964	1	GTPBP3,PCMT1,MRM2,FTSJ1,BUD23,THUMPD3,EEF1AKMT3,ZCCHC4,ANTKMT,TRMT112,HSD17B10,METTL6,ETF1,SNRPD3,METTL5,SNRPB,SNRPE,NTMT1,FBL
Down	GO:0043414	macromolecule methylation	0.0184766	0.0184766	1	METTL5,PRMT2,TRMT61B,FTSJ1,TFB1M,WDR6,NOP2,SMYD2,ICMT,METTL22,METTL3,TRMT1,THUMPD3,DIMT1,GTPBP3,EHMT2,NSUN6,NDUFAF7,METTL6,DALRD3
Up	GO:0043461	proton-transporting ATP synthase complex assembly	0.0362071	0.0362071	1	ATPAF1,FMC1,ATPAF2,TMEM242
Up	GO:0043484	regulation of RNA splicing	1.80746e-05	1.80746e-05	1	TADA1,SRSF7,SRSF4,RBM39,MYOD1,ESRP1,HNRNPL,HNRNPU,CLNS1A,FXR1,SRSF10,NUP98,RBM3,SF1,HNRNPK,CELF4,TAF9,AKAP17A,PQBP1,SON,WTAP,SAP18,SRSF1,SRRM1,ZPR1,RBM4,ENY2,TAF12,PTBP1,JMJD6,TMBIM6,SNW1,RBMX,DDX5,C1QBP
Up	GO:0043487	regulation of RNA stability	0.0147887	0.0147887	1	DKC1,CNOT10,DHX36,PARN,CSDE1,SYNCRIP,TARDBP,NPM1,ANGEL2,HNRNPU,PAIP1,FXR1,EIF4ENIF1,YBX1,TBRG4,CAPRIN1,HNRNPC,PATL1,PABPC1,APEX1,YTHDF2,PUM1,CNOT9,NORAD,EXOSC9,EXOSC7
Up	GO:0043488	regulation of mRNA stability	0.0124799	0.0124799	1	CNOT10,DHX36,PARN,CSDE1,SYNCRIP,TARDBP,NPM1,ANGEL2,HNRNPU,PAIP1,FXR1,EIF4ENIF1,YBX1,TBRG4,CAPRIN1,HNRNPC,PATL1,PABPC1,APEX1,YTHDF2,PUM1,CNOT9,NORAD,EXOSC9,EXOSC7
Up	GO:0043489	RNA stabilization	0.0355236	0.0355236	1	DKC1,DHX36,PARN,CSDE1,SYNCRIP,TARDBP,ANGEL2,HNRNPU,PAIP1,EIF4ENIF1,YBX1,HNRNPC,PABPC1
Down	GO:0043603	amide metabolic process	0.0240002	0.0240002	1	PDHA1,TECR,SOD1,RTN4,ST6GALNAC5,ACLY,NAGK,G6PD,HEXB,HEXA,P4HB,ELOVL1,AGK,COASY,SLC25A1,PANK2,B4GALT3,SMPD4,SPHK1,MTHFD2,DHFR,GCDH,GSTO1,SHMT1,PPCDC,HSD17B4,MLST8,PPCS,XPNPEP1,PDK1,HTD2,ETHE1,GSTK1,PLA2G6,ACSL3,BTD,SMPD2,RTN1,FPGS,GBA,ACE,AMDHD2,GSTA4,MVD,NUDT7,SPHK2,PIN1,HAGH,ABCG1
Down	GO:0043604	amide biosynthetic process	0.0240008	0.0240008	1	PDHA1,TECR,ST6GALNAC5,ACLY,ELOVL1,AGK,COASY,SLC25A1,PANK2,B4GALT3,SMPD4,SPHK1,GCDH,PPCDC,PPCS,PDK1,HTD2,PLA2G6,ACSL3,SMPD2,GBA,SPHK2,HAGH
Down	GO:0044272	sulfur compound biosynthetic process	0.0363338	0.0363338	1	PDHA1,TECR,B3GNT2,PAPSS1,ACLY,SLC35B2,ELOVL1,COASY,SLC25A1,PANK2,MPST,ST3GAL4,GCDH,PPCDC,ENOPH1,B3GAT3,PPCS,PDK1,HTD2,ACSL3,CBS,MTHFD1,HAGH,AKR1A1
Down	GO:0044282	small molecule catabolic process	0.0363602	0.0363602	1	ENO1,BCKDHA,TPI1,ACAT2,GLUL,QDPR,MFSD2A,NAGK,ILVBL,PARK7,BCKDK,MPST,ETFDH,ACADM,ASRGL1,MPI,TKFC,GCDH,SHMT1,HIBCH,HSD17B4,PFKL,GOT1,ETFA,CBS,FAAH,AMDHD2,PCK2,NUDT5,IVD,NUDT7,SLC25A44,ENO2,ACOX3,IDUA,CRYM,GALK1,AKR1A1,ACADVL
Down	GO:0044283	small molecule biosynthetic process	2.76401e-05	2.76401e-05	1	ENO1,TPI1,TECR,SOD1,GLUL,COQ9,EIF6,QDPR,SIRT2,DHCR7,FDPS,ACLY,COQ3,G6PD,ILVBL,PARK7,ELOVL1,SLC25A1,PDSS1,HSD17B7,HMGCR,G6PC3,SPHK1,SCD,COQ4,DHFR,IP6K2,DTYMK,PTPN2,ERLIN1,SHMT1,PYCR1,ENOPH1,SELENOS,GATM,EBP,SIRT6,NSDHL,HTD2,PSAT1,COQ8B,SREBF2,GOT1,SREBF1,SLC25A10,LSS,CBS,ASL,SERINC3,SIRT7,TK1,DCTD,ZNF692,GBA,FADS1,FDXR,PCK2,OSBPL9,CLN3,MVD,ENO2,MTHFD1,PTGES2,SPHK2,COQ8A,HSD3B7,GNMT,ABCG1,ACADVL,PY…
Up	GO:0044743	protein transmembrane import into intracellular organelle	0.0293572	0.0293572	1	PEX1,PEX2,PEX13,GRPEL1,TOMM40,CHCHD4,GRPEL2,TIMM17A,TIMM23
Down	GO:0044770	cell cycle phase transition	4.25308e-06	4.25308e-06	1	FBXO5,ERCC3,NAE1,CDC6,CCNB2,ANAPC5,SMARCB1,PAGR1,MACROH2A1,ZNF207,SIRT2,PRMT2,UBE2C,MAD2L2,CDC20,CUL1,NDC80,EIF4E,BABAM1,ZWILCH,RHNO1,PLK1,RAD1,CCNA1,CCNA2,RINT1,NUF2,CDK1,PCID2,CCNB1,AURKA,ANLN,CDCA8,XRCC3,CCNE2,E2F1,ANAPC15,RAD9A,FBXL15,ZWINT,CDKN3,ENSA,FHL1,ORC1,BIRC5,RPA2,CDKN2C,ANAPC11,RRM2,EZH2,FANCD2,CDC25B,H2AX,CDC25C,ANAPC7,SMARCC2,TFDP1,MELK,BRIP1,GNB1L,CDK5RAP3,AURKB,TIMELESS,DONSON,TE…
Down	GO:0044772	mitotic cell cycle phase transition	9.7912e-06	9.7912e-06	1	FBXO5,ERCC3,NAE1,CDC6,CCNB2,ANAPC5,SMARCB1,ZNF207,SIRT2,PRMT2,UBE2C,MAD2L2,CDC20,CUL1,NDC80,EIF4E,BABAM1,ZWILCH,PLK1,CCNA1,CCNA2,RINT1,NUF2,CDK1,PCID2,CCNB1,AURKA,ANLN,CDCA8,XRCC3,CCNE2,E2F1,ANAPC15,FBXL15,ZWINT,CDKN3,ENSA,FHL1,ORC1,BIRC5,RPA2,CDKN2C,ANAPC11,RRM2,CDC25B,CDC25C,ANAPC7,SMARCC2,TFDP1,MELK,CDK5RAP3,AURKB,DONSON,DPF2,CHEK1,CDK2AP2,BUB3,CCNO,CCND3,CDK10
Up	GO:0044784	metaphase/anaphase transition of cell cycle	0.0376243	0.0376243	1	ACTL6B,BIRC5,CDC6,CCNB1,SMARCB1,UBE2C,ANAPC5,ANAPC1,AURKB,MAD2L2,SMARCE1,SMARCD1,IK,BCL7A,NSMCE2,BUB3
Down	GO:0044784	metaphase/anaphase transition of cell cycle	4.29739e-06	4.29739e-06	1	FBXO5,CDC6,ANAPC5,SMARCB1,ZNF207,UBE2C,MAD2L2,CDC20,NDC80,ZWILCH,PLK1,NUF2,PCID2,CCNB1,CDCA8,XRCC3,ANAPC15,ZWINT,BIRC5,ANAPC11,ANAPC7,SMARCC2,AURKB,DPF2,BUB3
Down	GO:0044839	cell cycle G2/M phase transition	0.00716235	0.00716235	1	FBXO5,NAE1,CDC6,MACROH2A1,BABAM1,PLK1,CCNA2,RINT1,CDK1,CCNB1,AURKA,FBXL15,ENSA,FHL1,ORC1,CDC25B,CDC25C,MELK,CDK5RAP3,AURKB,DONSON,CHEK1,CDK10
Down	GO:0045007	depurination	0.00212416	0.00212416	1	MPG,OGG1,NEIL3,MUTYH
Down	GO:0045008	depyrimidination	0.0440443	0.0440443	1	TDG,NTHL1,SMUG1,OGG1
Up	GO:0045047	protein targeting to ER	0.0015272	0.0015272	1	SEC61A1,SRP19,SPCS1,BAG6,SPCS2,ZFAND2A,SEC63,SRP14,SRP54,SRP9
Up	GO:0045048	protein insertion into ER membrane	0.00268922	0.00268922	1	SEC61A1,NOMO1,TMEM147,TMCO1,EMC8,EMC4,BAG6,CAMLG,RAB5IF,EMC3
Up	GO:0045116	protein neddylation	0.000306672	0.000306672	1	COPS3,COPS6,GPS1,COPS7A,NEDD8,COPS7B,RPL5,COPS5,COPS2,COPS8,DCUN1D5
Up	GO:0045292	mRNA cis splicing, via spliceosome	0.00115188	0.00115188	1	WBP4,PRPF39,CLNS1A,SNRNP200,SRSF1,SART1,SNRPC,CWC15
Up	GO:0045333	cellular respiration	9.60531e-12	9.60531e-12	1	CYC1,IDH3G,ATP5ME,IDH3B,COX5B,CYCS,CDK1,ETFB,UQCRC1,NDUFA10,UQCC2,ETFA,ATP5MF,CCNB1,PINK1,ATP5F1C,NDUFB5,MT-ND4,ETFDH,COX4I1,NDUFA12,IFNAR1,ANTKMT,ATP5PO,MACROH2A1,COX7A2,NDUFS8,NDUFB10,MT-ND2,NDUFV1,MRPS36,NDUFB6,MT-CYB,MT-ND1,COA6,SDHAF2,MT-CO3,MT-CO2,MT-ND5,SLC25A33,MT-CO1,ATP5PF,GHITM,MT-ATP6,UQCRFS1,SDHB,ATP5MG,PRELID1,ATP5PB
Up	GO:0045454	cell redox homeostasis	0.046255	0.046255	1	EGLN2,PRDX4,TXN2,GLRX3,PRDX1,PRDX2,PRDX5,TXNRD1,SELENOS
Up	GO:0045727	positive regulation of translation	2.21615e-06	2.21615e-06	1	EIF3D,CNBP,DHX36,EIF3E,CSDE1,SYNCRIP,NPM1,UQCC2,ZCCHC4,RPL26,HNRNPU,PAIP1,RMND1,EIF6,FXR1,EIF5A,YBX1,MRPS27,RBM3,PABPC1,RPS27L,COA3,POLDIP3,RPL5,RPS6KB2,YTHDF2,METTL5,EEF2,C1QBP
Down	GO:0045786	negative regulation of cell cycle	0.0030703	0.0030703	1	FBXO5,NAE1,CDC6,MACROH2A1,ZNF207,PRMT2,MAD2L2,CDC20,NDC80,BABAM1,ZWILCH,RHNO1,PLK1,NEK2,RAD1,RINT1,NUF2,CDK1,PCID2,CCNB1,CDCA8,HTRA2,XRCC3,TRIM37,E2F1,ANAPC15,RAD9A,ZWINT,FHL1,ORC1,BIRC5,RPA2,RNF167,MEN1,FANCD2,AURKAIP1,H2AX,TAF6,BRIP1,GNB1L,CDK5RAP3,AURKB,TIMELESS,DONSON,TELO2,CHEK1,CDK2AP2,BUB3
Down	GO:0045787	positive regulation of cell cycle	6.36712e-06	6.36712e-06	1	FBXO5,CDC6,ANAPC5,PAGR1,MACROH2A1,SIRT2,UBE2C,NCAPH2,CDC20,NDC80,EIF4E,RHNO1,NUSAP1,NCAPG,RANBP1,SMC4,CDK1,PCID2,SPHK1,GPSM2,CCNB1,AURKA,CDCA8,XRCC3,CENPV,BIRC5,PLK4,ANAPC11,RRM2,SLF2,EZH2,CDC25B,KIF23,CDC25C,DDX11,FEN1,ANAPC7,TFDP1,NCAPG2,KAT5,PLSCR1,AURKB,EPGN,SPAG5,CHEK1,SMC6,CCND3,CDK10
Down	GO:0045839	negative regulation of mitotic nuclear division	1.18292e-06	1.18292e-06	1	FBXO5,ZNF207,MAD2L2,CDC20,NDC80,ZWILCH,PLK1,NUF2,PCID2,CCNB1,CDCA8,XRCC3,ANAPC15,ZWINT,BIRC5,AURKAIP1,AURKB,CHEK1,BUB3
Down	GO:0045841	negative regulation of mitotic metaphase/anaphase transition	3.38474e-06	3.38474e-06	1	FBXO5,ZNF207,MAD2L2,CDC20,NDC80,ZWILCH,PLK1,NUF2,PCID2,CCNB1,CDCA8,XRCC3,ANAPC15,ZWINT,BIRC5,AURKB,BUB3
Down	GO:0045930	negative regulation of mitotic cell cycle	0.00293446	0.00293446	1	FBXO5,NAE1,CDC6,ZNF207,PRMT2,MAD2L2,CDC20,NDC80,BABAM1,ZWILCH,PLK1,RINT1,NUF2,CDK1,PCID2,CCNB1,CDCA8,XRCC3,ANAPC15,RAD9A,ZWINT,FHL1,ORC1,BIRC5,RPA2,FANCD2,AURKAIP1,CDK5RAP3,AURKB,DONSON,CHEK1,CDK2AP2,BUB3
Down	GO:0045931	positive regulation of mitotic cell cycle	0.025219	0.025219	1	FBXO5,CDC6,ANAPC5,UBE2C,CDC20,EIF4E,CDK1,SPHK1,CCNB1,AURKA,ANAPC11,RRM2,CDC25B,CDC25C,ANAPC7,TFDP1,CDK10
Up	GO:0046034	ATP metabolic process	0.000331321	0.000331321	1	NUDT5,ATP5ME,SIRT6,NDUFA10,COX11,GAPDH,ATP5MF,PINK1,ATP5F1C,NDUFB5,MT-ND4,EIF6,NDUFA12,ANTKMT,ATP5PO,NDUFS8,NDUFB10,MT-ND2,NDUFV1,PGK1,NDUFB6,MT-ND1,PARG,OLA1,NCOR1,ATP5MJ,ATP5MK,MT-ND5,ATP5PF,MT-ATP6,SDHB,ATP5MG,ATP5PB
Down	GO:0046165	alcohol biosynthetic process	0.000326493	0.000326493	1	SOD1,QDPR,DHCR7,FDPS,ACLY,G6PD,PARK7,HSD17B7,HMGCR,SPHK1,DHFR,IP6K2,ERLIN1,EBP,NSDHL,SREBF2,GOT1,SREBF1,LSS,GBA,PCK2,MVD,SPHK2,ABCG1
Down	GO:0046364	monosaccharide biosynthetic process	0.0154632	0.0154632	1	ENO1,TPI1,G6PD,SLC25A1,G6PC3,PTPN2,SELENOS,SIRT6,SLC25A10,SIRT7,ZNF692,PCK2,ENO2,GNMT
Up	GO:0046385	deoxyribose phosphate biosynthetic process	0.00132814	0.00132814	1	RRM1,GUK1,DGUOK,TYMS,DTYMK,DUT
Down	GO:0046385	deoxyribose phosphate biosynthetic process	0.0170301	0.0170301	1	GUK1,TYMS,DTYMK,RRM2,DUT
Up	GO:0046390	ribose phosphate biosynthetic process	0.000725165	0.000725165	1	ATP5ME,ADSL,NDUFA10,COX11,ATP5MF,PINK1,ATP5F1C,NDUFB5,MT-ND4,NDUFA12,ANTKMT,ATP5PO,NDUFS8,NDUFB10,MT-ND2,NDUFV1,NDUFB6,MT-ND1,ATP5MJ,ATP5MK,MT-ND5,ATP5PF,MT-ATP6,NPPA,SDHB,ATP5MG,ATP5PB
Down	GO:0046395	carboxylic acid catabolic process	0.0321388	0.0321388	1	BCKDHA,ACAT2,GLUL,QDPR,MFSD2A,NAGK,ILVBL,BCKDK,MPST,ETFDH,ACADM,ASRGL1,GCDH,SHMT1,HIBCH,HSD17B4,GOT1,ETFA,CBS,FAAH,AMDHD2,PCK2,IVD,NUDT7,SLC25A44,ACOX3,IDUA,CRYM,AKR1A1,ACADVL
Down	GO:0046825	regulation of protein export from nucleus	0.0429212	0.0429212	1	YWHAE,PARK7,RANGAP1,SIRT6,GAS6,SIRT7,EMD
Up	GO:0048024	regulation of mRNA splicing, via spliceosome	2.7697e-05	2.7697e-05	1	SRSF7,SRSF4,RBM39,HNRNPL,HNRNPU,CLNS1A,FXR1,SRSF10,NUP98,RBM3,SF1,HNRNPK,CELF4,SON,WTAP,SAP18,SRRM1,RBM4,PTBP1,JMJD6,SNW1,RBMX,DDX5,C1QBP
Up	GO:0048025	negative regulation of mRNA splicing, via spliceosome	0.0033914	0.0033914	1	SRSF7,SRSF4,SRSF10,SAP18,PTBP1,RBMX,C1QBP
Up	GO:0048193	Golgi vesicle transport	0.000272449	0.000272449	1	GOSR2,GOLGA4,ATP9B,SAR1A,ACSL3,ARFGAP2,RAB34,GOSR1,SCAMP3,YKT6,RINT1,RAB1A,ERGIC3,EXOC5,VAPB,SEC31A,RAB2A,PITPNB,LAMP1,TMED4,CSNK1D,AP3D1,TMED2,PEF1,RAB3IP,SEC22A,RANGRF,LMAN2,TRAPPC2B,SNAP23,COPB1,PHAF1,ARF4,TRAPPC3,TFG,RACK1,TEX261,SEC13,BET1,BNIP1,SNX3,COG1,COPB2,RAB14,TMED9
Up	GO:0048199	vesicle targeting, to, from or within Golgi	0.033016	0.033016	1	SAR1A,ARFGAP2,CSNK1D,TMED2,PEF1,TRAPPC2B,TRAPPC3,TMED9
Down	GO:0048284	organelle fusion	0.0488925	0.0488925	1	STX1A,STOML2,CDK1,RAB34,SPHK1,STX7,NME3,GDAP1,BNIP3,OMA1,VAMP4,GOSR2,CHMP4A,STX10,CLN3,C2CD5,MFF,CIDEB,SNAP47,CPLANE2,STX4
Down	GO:0048285	organelle fission	5.40844e-11	5.40844e-11	1	HSPA2,FBXO5,TPX2,ANAPC5,ZNF207,SIRT2,UBE2C,MAD2L2,NCAPH2,CDC20,CYRIB,RAD54L,NDC80,ZWILCH,PLK1,NEK2,RAD1,CCNA1,REC8,NUSAP1,NCAPG,UBE2I,RANBP1,SMC4,NUF2,CDK1,PCID2,BCCIP,PRC1,TUBB8,CCNB1,AURKA,ANLN,CDCA8,SKA3,TOP2A,XRCC3,GDAP1,BNIP3,ANAPC15,CENPK,ZWINT,BAG6,BIRC5,MND1,DNM1L,ANAPC11,TDRKH,FANCD2,CDCA2,AURKAIP1,VPS35,STAG1,MTFR2,BANF1,UCP2,CENPX,CHMP4A,KIF23,CDC25C,DSN1,DMC1,ANAPC7,SIRT7,KIF11,BRIP1,…
Down	GO:0048857	neural nucleus development	0.0160533	0.0160533	1	YWHAQ,CALM2,CALM3,SIRT2,CNP,G6PD,YWHAE,RAD1,LDHA,CKB,CCDC14,CALM1
Down	GO:0050000	chromosome localization	0.0224652	0.0224652	1	PMF1,ZNF207,SIRT2,NDC80,ZWILCH,NEK2,NUF2,CCNB1,CDCA8,SKA3,ZWINT,BIRC5,CHMP4A,DSN1,KAT5,AURKB,SPAG5,BUB3,KIFC1
Up	GO:0050684	regulation of mRNA processing	0.00026028	0.00026028	1	SRSF7,DHX36,SRSF4,RBM39,HNRNPL,HNRNPU,CLNS1A,FXR1,SRSF10,NUP98,RBM3,SF1,HNRNPK,CELF4,SON,WTAP,SAP18,SRRM1,RBM4,PTBP1,JMJD6,SNW1,RBMX,DDX5,C1QBP
Up	GO:0050686	negative regulation of mRNA processing	0.00503154	0.00503154	1	SRSF7,SRSF4,SRSF10,SAP18,PTBP1,RBMX,C1QBP
Up	GO:0050779	RNA destabilization	0.00402178	0.00402178	1	CNOT10,DHX36,PARN,CSDE1,SYNCRIP,TARDBP,HNRNPU,PAIP1,FXR1,EIF4ENIF1,YBX1,CAPRIN1,PATL1,PABPC1,YTHDF2,PUM1,CNOT9,EXOSC9,EXOSC7
Up	GO:0050821	protein stabilization	0.0010885	0.0010885	1	GLMP,CCT8,PRKRA,POLR2E,CCT3,SUMO1,CCT7,PFDN6,LAMP1,GAPDH,PINK1,TESC,CEP63,PDCD10,RPS7,CCT4,FBXW7,PFN1,TAF9,ZSWIM7,BAG6,RPL5,CAMLG,COA8,NAA15,CSNK2A1,PHB,CCT6A,GTPBP4,PDRG1,PDCL3,TCP1,PTGES3,CCT2
Up	GO:0051052	regulation of DNA metabolic process	0.000208079	0.000208079	1	PARPBP,HMGB1,CDC25A,WRAP53,TADA1,CHTF18,PPP4C,CCT8,ACTL6B,DHX36,PARN,CCT3,VPS72,TP53,UBE2V1,SIRT6,HMCES,CCT7,NPM1,WRN,DFFA,INO80E,RPA2,PKIB,DEK,ORC3,CDC6,HNRNPU,SUB1,BAX,SMARCB1,NUDT16L1,PPP2CA,CDKN1A,CCT4,TFRC,HNRNPC,ING3,HNRNPA2B1,AURKB,UBE2V2,PARG,TAF9,MAD2L2,H1-2,SMARCE1,SMARCD1,BCL7A,ENY2,TAF12,BRD8,SSBP1,KPNA1,NSMCE2,SMARCA5,CCT6A,GTPBP4,OTUB1,TCP1,UBE2N,POLE3,CCT2
Down	GO:0051052	regulation of DNA metabolic process	0.0135796	0.0135796	1	HMGB1,XRCC5,FBXO5,CDC6,TADA3,KPNA2,SMARCB1,RFC2,MAD2L2,YEATS4,SF3B3,BABAM1,MEAF6,NEK2,DMAP1,CCNA2,HNRNPC,RFC5,ING3,CDK9,HNRNPD,ENY2,MORF4L2,RPA2,TINF2,SIRT6,MAPKAPK5,NUDT16L1,MPV17,SLF2,MCM4,ERCC1,OGG1,H2AX,DFFA,EHMT2,PARPBP,DDX11,HNRNPA1,PPP4C,GNL3,CYREN,SIRT7,SMARCC2,RMI2,TAF6,KAT5,AURKB,TIMELESS,DPF2,HMCES,CHEK1,SMC6,RFC4,PNKP
Up	GO:0051054	positive regulation of DNA metabolic process	0.00661088	0.00661088	1	HMGB1,CDC25A,WRAP53,CHTF18,CCT8,ACTL6B,DHX36,PARN,CCT3,VPS72,SIRT6,HMCES,CCT7,WRN,INO80E,PKIB,BAX,SMARCB1,CDKN1A,CCT4,TFRC,ING3,HNRNPA2B1,AURKB,UBE2V2,MAD2L2,SMARCE1,SMARCD1,BCL7A,BRD8,SSBP1,SMARCA5,CCT6A,TCP1,UBE2N,CCT2
Up	GO:0051084	'de novo' post-translational protein folding	0.00268922	0.00268922	1	SELENOF,SDF2,ST13,DNAJC7,DNAJB14,HSPA9,HSPA14,CHCHD4,PTGES3,CCT2
Down	GO:0051168	nuclear export	0.0130878	0.0130878	1	CSE1L,SRSF3,EIF6,NUP85,NUP42,EIF4E,YWHAE,PARK7,DDX19A,UBE2I,PCID2,RANGAP1,ENY2,STRADA,SIRT6,GAS6,NCBP2,DDX25,HNRNPA1,NUP107,SIRT7,THOC6,EMD,RAE1,CPSF6
Up	GO:0051169	nuclear transport	0.016302	0.016302	1	CPSF6,AAAS,EMD,SUMO1,SIRT6,NPM1,NUP160,UFM1,CSE1L,NMD3,EIF6,CITED1,EIF4ENIF1,RANBP3,NUP98,RPAIN,RANGRF,HNRNPA2B1,DDX19B,THOC1,HTATIP2,POLDIP3,CHTOP,THOC6,NCBP3,JUP,HDAC3,ZPR1,RBM4,ENY2,LSG1,KPNA6,KPNA1,LTV1,SEC13,UBE2I
Down	GO:0051169	nuclear transport	0.0363338	0.0363338	1	CSE1L,KPNA2,ANP32A,SRSF3,EIF6,NUP85,HDAC3,NUP42,EIF4E,YWHAE,PARK7,DMAP1,DDX19A,UBE2I,RBM4,PCID2,RANGAP1,HTATIP2,IPO9,ENY2,STRADA,SIRT6,TMEM53,GAS6,NCBP2,RPAIN,DDX25,HNRNPA1,NUP107,SIRT7,THOC6,JUP,EMD,RAE1,CPSF6
Up	GO:0051205	protein insertion into membrane	0.0116306	0.0116306	1	MAIP1,SEC61A1,NOMO1,TMEM147,TMCO1,EMC8,EMC4,BAG6,CAMLG,RAB5IF,EMC3
Up	GO:0051225	spindle assembly	0.0120971	0.0120971	1	TUBGCP3,AAAS,LSM14A,RACGAP1,BIRC5,TUBB8,HAUS2,CHMP5,HNRNPU,CSNK1D,TPX2,CEP63,CHMP2A,WRAP73,RANGRF,AURKB,NCOR1,HDAC3,RAB11A,DRG1
Down	GO:0051225	spindle assembly	0.00806156	0.00806156	1	TPX2,HAUS1,ZNF207,HDAC3,PLK1,NEK2,GPSM2,BCCIP,PRC1,TUBB8,CDCA8,BIRC5,HAUS4,STAG1,CHMP4A,KIF23,KIF11,AURKB,SPAG5,KIFC1,KIFC2
Down	GO:0051231	spindle elongation	0.00974352	0.00974352	1	PRC1,CDCA8,BIRC5,KIF23,KIF11,AURKB
Down	GO:0051255	spindle midzone assembly	0.0356849	0.0356849	1	PRC1,CDCA8,BIRC5,KIF23,AURKB
Down	GO:0051256	mitotic spindle midzone assembly	0.0252569	0.0252569	1	PRC1,CDCA8,BIRC5,KIF23,AURKB
Down	GO:0051293	establishment of spindle localization	0.0186655	0.0186655	1	HDAC3,NDC80,PLK1,NUSAP1,GPSM2,BCCIP,CENPA,DYNLT1,INPPL1,DCTN1,KAT5,LLGL1
Down	GO:0051294	establishment of spindle orientation	0.00546889	0.00546889	1	HDAC3,NDC80,PLK1,GPSM2,BCCIP,CENPA,DYNLT1,INPPL1,DCTN1,KAT5,LLGL1
Down	GO:0051301	cell division	0.000820626	0.000820626	1	TUBA1B,TUBB,CALM2,CALM3,CDC6,TADA3,SEPTIN2,SIRT2,BCL2L1,PLK1,NUSAP1,STMN1,EXOC5,PRC1,WDR5,BCAR1,AURKA,ANLN,CDCA8,CENPV,EXOC3,BIRC5,CENPA,SEPTIN11,CDC25B,EXOC7,CHMP4A,KIF23,SEPTIN5,GNL3,UNC119,ANAPC7,SEPTIN4,TAFAZZIN,CIB1,AURKB,CDK2AP2,RACK1,SPART,PIN1,CALM1,SSNA1
Down	GO:0051302	regulation of cell division	0.0355404	0.0355404	1	CALM2,CALM3,CDC6,TADA3,SIRT2,BCL2L1,PLK1,PRC1,WDR5,AURKA,CDCA8,CENPV,BIRC5,CDC25B,KIF23,CIB1,AURKB,CDK2AP2,RACK1,PIN1,CALM1
Down	GO:0051303	establishment of chromosome localization	0.014184	0.014184	1	PMF1,ZNF207,SIRT2,NDC80,ZWILCH,NEK2,NUF2,CCNB1,CDCA8,SKA3,ZWINT,BIRC5,CHMP4A,DSN1,KAT5,AURKB,SPAG5,BUB3,KIFC1
Down	GO:0051304	chromosome separation	3.3768e-09	3.3768e-09	1	FBXO5,ANAPC5,ZNF207,UBE2C,MAD2L2,NCAPH2,CDC20,NDC80,ZWILCH,PLK1,NCAPG,SMC4,NUF2,PCID2,CCNB1,CDCA8,XRCC3,ANAPC15,ZWINT,BIRC5,ANAPC11,ANAPC7,NCAPG2,PLSCR1,AURKB,DIS3L2,BUB3
Down	GO:0051306	mitotic sister chromatid separation	7.62587e-09	7.62587e-09	1	FBXO5,ANAPC5,ZNF207,UBE2C,MAD2L2,NCAPH2,CDC20,NDC80,ZWILCH,PLK1,NUF2,PCID2,CCNB1,CDCA8,XRCC3,ANAPC15,ZWINT,BIRC5,ANAPC11,ANAPC7,AURKB,DIS3L2,BUB3
Down	GO:0051310	metaphase chromosome alignment	0.00716235	0.00716235	1	PMF1,ZNF207,SIRT2,NDC80,ZWILCH,NEK2,NUF2,CCNB1,CDCA8,SKA3,ZWINT,BIRC5,CHMP4A,DSN1,KAT5,AURKB,SPAG5,BUB3,KIFC1
Down	GO:0051315	attachment of mitotic spindle microtubules to kinetochore	0.0429212	0.0429212	1	NDC80,NUF2,CDCA8,SKA3,BIRC5,KAT5,AURKB
Down	GO:0051321	meiotic cell cycle	0.0115219	0.0115219	1	HSPA2,FBXO5,ANAPC5,SIRT2,NCAPH2,CDC20,RAD54L,RAD1,CCNA1,REC8,NUF2,TUBB8,TOP2A,ANAPC15,ZWINT,BAG6,MND1,ANAPC11,TDRKH,METTL3,FANCD2,CDC25B,ANAPC16,CENPX,CDC25C,DMC1,ANAPC7,SIRT7,BRIP1,RAD51D,BRME1
Down	GO:0051342	regulation of cyclic-nucleotide phosphodiesterase activity	0.00623608	0.00623608	1	CALM2,CALM3,MAPK7,RACK1,CALM1
Down	GO:0051343	positive regulation of cyclic-nucleotide phosphodiesterase activity	0.00212416	0.00212416	1	CALM2,CALM3,RACK1,CALM1
Up	GO:0051438	regulation of ubiquitin-protein transferase activity	0.046255	0.046255	1	RPS2,SKP1,UBE2L3,PINK1,UBE2C,RPS7,FBXW7,MAD2L2,RPL5
Down	GO:0051445	regulation of meiotic cell cycle	0.00487879	0.00487879	1	FBXO5,ANAPC5,SIRT2,CDC20,RAD1,ANAPC15,ZWINT,ANAPC11,METTL3,CDC25B,ANAPC16,CDC25C,ANAPC7
Up	GO:0051604	protein maturation	2.6234e-07	2.6234e-07	1	NKTR,CIAO1,TTC1,F12,ASPH,CYFIP2,CCT8,NCSTN,CCT3,YAE1,CCT7,DFFA,PFDN6,TOR1A,SLC30A5,PGAP3,PLGRKT,CPD,PIGT,TESC,PSENEN,P4HB,SPCS1,ZMPSTE24,DNAJC5,SELENOF,IMMP1L,SDF2,CCT4,GLRX3,LMF2,FKBP8,PGK1,HSPH1,YME1L1,MPDU1,CBWD5,ST13,DNAJC7,DNAJB14,HSPA9,PPIH,CLN5,PIGL,PARL,HM13,ACE,CHORDC1,SPCS2,ZPR1,RCE1,CISD3,PPIE,CPE,HSPA14,NPPA,NAA15,CHCHD4,CSNK2A1,SPG7,DOHH,AHSA1,DNAJB11,PIGH,DNAJA1,NUDC,PFDN4,PPID,CCT6…
Up	GO:0051648	vesicle localization	0.00191359	0.00191359	1	NDEL1,SEPTIN5,SAR1A,ARFGAP2,TSG101,YKT6,RAB1A,EXOC5,TOR1A,CSNK1D,AP3D1,PINK1,TMED2,PDCD6IP,PEF1,DTNBP1,CHMP2A,AP3S1,IKBKG,TRAPPC2B,SNAP23,COPS5,VPS33A,FBXW11,TRAPPC3,AP1M2,AP3S2,BLOC1S2,RAB11A,CDH3,TMED9
Up	GO:0051650	establishment of vesicle localization	0.00200133	0.00200133	1	NDEL1,SEPTIN5,SAR1A,ARFGAP2,TSG101,YKT6,RAB1A,EXOC5,TOR1A,CSNK1D,AP3D1,PINK1,TMED2,PDCD6IP,PEF1,DTNBP1,CHMP2A,AP3S1,IKBKG,TRAPPC2B,SNAP23,COPS5,FBXW11,TRAPPC3,AP1M2,AP3S2,BLOC1S2,RAB11A,CDH3,TMED9
Down	GO:0051653	spindle localization	0.0240923	0.0240923	1	HDAC3,NDC80,PLK1,NUSAP1,GPSM2,BCCIP,CENPA,DYNLT1,INPPL1,DCTN1,KAT5,LLGL1
Up	GO:0051656	establishment of organelle localization	0.000458335	0.000458335	1	KIF22,EML4,NDEL1,SEPTIN5,SAR1A,PCM1,RCC2,ARFGAP2,TSG101,YKT6,RAB1A,RACGAP1,EXOC5,BIRC5,NPM1,TOR1A,CHMP5,LAMP1,HNRNPU,CSNK1D,CCNB1,AP3D1,PINK1,TMED2,BOD1,NMD3,PDCD10,PDCD6IP,PEF1,EIF6,CFL1,DTNBP1,CHMP2A,SKA2,AP3S1,IKBKG,AURKB,C12ORF4,TRAPPC2B,SNAP23,COPS5,UBB,FBXW11,HDAC3,TRAPPC3,LSG1,MARK1,EZR,AP1M2,BUB3,AP3S2,BLOC1S2,RAB11A,LTV1,CDH3,NSFL1C,NUDC,TMED9
Down	GO:0051656	establishment of organelle localization	0.00689658	0.00689658	1	YWHAZ,PMF1,NEFL,TMEM230,SDCBP,EIF6,ZNF207,SIRT2,HDAC3,NDC80,ZWILCH,ARFGAP2,PLK1,NEK2,ARFGAP3,NUSAP1,NUF2,GPSM2,EXOC5,BCCIP,CCNB1,IKBKG,CDCA8,SKA3,STXBP2,ZWINT,EXOC3,TOR1A,BIRC5,CENPA,DYNLT1,INPPL1,EXOC7,DCTN1,CHMP4A,SEPTIN5,DSN1,AP3B2,RHOT2,TRAPPC1,KAT5,TRAPPC2L,BORCS5,AURKB,CLN3,SPAG5,BBS2,BUB3,MREG,SPHK2,KIFC1,KXD1,TMED2,LLGL1
Down	GO:0051783	regulation of nuclear division	1.13567e-07	1.13567e-07	1	FBXO5,ANAPC5,ZNF207,SIRT2,UBE2C,MAD2L2,CDC20,NDC80,ZWILCH,PLK1,NEK2,RAD1,NUSAP1,NUF2,PCID2,CCNB1,AURKA,CDCA8,XRCC3,ANAPC15,ZWINT,BIRC5,ANAPC11,CDCA2,AURKAIP1,CDC25C,ANAPC7,AURKB,EPGN,CHEK1,BUB3,PIN1
Down	GO:0051784	negative regulation of nuclear division	1.13585e-06	1.13585e-06	1	FBXO5,ZNF207,MAD2L2,CDC20,NDC80,ZWILCH,PLK1,RAD1,NUF2,PCID2,CCNB1,CDCA8,XRCC3,ANAPC15,ZWINT,BIRC5,AURKAIP1,AURKB,CHEK1,BUB3
Up	GO:0051881	regulation of mitochondrial membrane potential	0.0134723	0.0134723	1	IFI6,FZD9,PINK1,BAX,PPA2,UBB,SLC25A33,RACK1,PYCR1,BCL2L1,PRELID1
Up	GO:0051983	regulation of chromosome segregation	0.000482586	0.000482586	1	NCAPG,RCC2,ACTL6B,SMC2,BIRC5,CDK1,CDC6,HNRNPU,CCNB1,SMARCB1,UBE2C,ANAPC5,ANAPC1,PLSCR1,AURKB,MAD2L2,RAD18,SMARCE1,SMARCD1,IK,BCL7A,PUM1,NSMCE2,BUB3,CSNK2A1
Down	GO:0051983	regulation of chromosome segregation	1.63061e-09	1.63061e-09	1	FBXO5,CDC6,ANAPC5,SMARCB1,ZNF207,SIRT2,UBE2C,MAD2L2,NCAPH2,CDC20,NDC80,ZWILCH,PLK1,NCAPG,SMC4,NUF2,CDK1,PCID2,CCNB1,CDCA8,XRCC3,ANAPC15,ZWINT,BIRC5,ANAPC11,CDCA2,ANAPC7,SMARCC2,RMI2,NCAPG2,KAT5,PLSCR1,AURKB,DPF2,SMC6,BUB3
Up	GO:0051984	positive regulation of chromosome segregation	0.00116441	0.00116441	1	NCAPG,RCC2,SMC2,BIRC5,CDK1,CDC6,HNRNPU,CCNB1,AURKB,RAD18
Down	GO:0051984	positive regulation of chromosome segregation	7.14524e-06	7.14524e-06	1	CDC6,SIRT2,NCAPH2,NCAPG,SMC4,CDK1,CCNB1,CDCA8,BIRC5,NCAPG2,KAT5,AURKB,SMC6
Down	GO:0051985	negative regulation of chromosome segregation	6.36712e-06	6.36712e-06	1	FBXO5,ZNF207,MAD2L2,CDC20,NDC80,ZWILCH,PLK1,NUF2,PCID2,CCNB1,CDCA8,XRCC3,ANAPC15,ZWINT,BIRC5,AURKB,BUB3
Up	GO:0051987	positive regulation of attachment of spindle microtubules to kinetochore	0.0190663	0.0190663	1	RCC2,BIRC5,HNRNPU,CCNB1,AURKB
Down	GO:0051987	positive regulation of attachment of spindle microtubules to kinetochore	0.00401328	0.00401328	1	SIRT2,CCNB1,CDCA8,BIRC5,KAT5,AURKB
Down	GO:0051988	regulation of attachment of spindle microtubules to kinetochore	0.00094915	0.00094915	1	SIRT2,ZWILCH,NEK2,CCNB1,CDCA8,BIRC5,KAT5,AURKB,SPAG5
Down	GO:0060316	positive regulation of ryanodine-sensitive calcium-release channel activity	0.0106606	0.0106606	1	CALM2,CALM3,ASPH,GSTO1,CALM1
Up	GO:0061013	regulation of mRNA catabolic process	0.0386431	0.0386431	1	CNOT10,DHX36,PARN,CSDE1,SYNCRIP,TARDBP,NPM1,ANGEL2,HNRNPU,PAIP1,FXR1,EIF4ENIF1,YBX1,TBRG4,CAPRIN1,HNRNPC,PATL1,PABPC1,APEX1,YTHDF2,PUM1,CNOT9,NORAD,EXOSC9,EXOSC7
Up	GO:0061014	positive regulation of mRNA catabolic process	0.00514281	0.00514281	1	CNOT10,DHX36,PARN,CSDE1,SYNCRIP,TARDBP,HNRNPU,PAIP1,FXR1,EIF4ENIF1,YBX1,CAPRIN1,PATL1,PABPC1,YTHDF2,PUM1,CNOT9,EXOSC9,EXOSC7
Up	GO:0061077	chaperone-mediated protein folding	6.32003e-08	6.32003e-08	1	CCT8,CCT3,CCT7,DFFA,PFDN6,TOR1A,DNAJC5,SDF2,CCT4,ST13,DNAJC7,DNAJB14,HSPA9,CHORDC1,HSPA14,CSNK2A1,PFDN4,PPID,CCT6A,PDCL3,TCP1,PTGES3,CCT2
Up	GO:0061157	mRNA destabilization	0.00271099	0.00271099	1	CNOT10,DHX36,PARN,CSDE1,SYNCRIP,TARDBP,HNRNPU,PAIP1,FXR1,EIF4ENIF1,YBX1,CAPRIN1,PATL1,PABPC1,YTHDF2,PUM1,CNOT9,EXOSC9,EXOSC7
Down	GO:0061640	cytoskeleton-dependent cytokinesis	0.0432018	0.0432018	1	SEPTIN2,PLK1,NUSAP1,STMN1,EXOC5,ANLN,CDCA8,EXOC3,BIRC5,CENPA,SEPTIN11,EXOC7,CHMP4A,KIF23,SEPTIN5,UNC119,SEPTIN4,AURKB
Up	GO:0062028	regulation of stress granule assembly	0.0119467	0.0119467	1	UBAP2L,USP10,G3BP1,CAPRIN1
Up	GO:0062029	positive regulation of stress granule assembly	0.033016	0.033016	1	UBAP2L,G3BP1,CAPRIN1
Up	GO:0065004	protein-DNA complex assembly	0.0427163	0.0427163	1	SET,HMGB1,CDC45,TP53,GTF2B,RAD51C,NPM1,MED16,H3C10,GTF2A2,TAF11,MACROH2A1,CENPW,NAP1L4,TAF9,NASP,NAP1L1,HAT1,TAF12,CENPV,SART3,MED19,SMARCA5,ASF1A,MED4,POLE3
Up	GO:0070198	protein localization to chromosome, telomeric region	0.00268922	0.00268922	1	DKC1,WRAP53,CCT8,CCT3,CCT7,CCT4,MACROH2A1,CCT6A,TCP1,CCT2
Up	GO:0070199	establishment of protein localization to chromosome	0.000150379	0.000150379	1	DKC1,WRAP53,CCT8,CCT3,WBP2,CCT7,CCT4,MACROH2A1,CCT6A,TCP1,CCT2
Up	GO:0070200	establishment of protein localization to telomere	8.60374e-05	8.60374e-05	1	DKC1,WRAP53,CCT8,CCT3,CCT7,CCT4,CCT6A,TCP1,CCT2
Down	GO:0070201	regulation of establishment of protein localization	0.0365112	0.0365112	1	OAZ2,OS9,EIPR1,HDAC3,STX1A,UBE2J2,UBE2G2,YWHAE,PARK7,PSMD9,DMAP1,SAE1,HMGCR,ASPH,RANGAP1,HTRA2,WWP2,ENSA,B3GAT3,EDEM2,DNM1L,SIRT6,BCAP31,UBE2D3,GDI1,SREBF2,GAS6,PPIA,SREBF1,PLA2G6,CEP131,ACSL3,SIRT7,JUP,CIB1,ITGB1BP1,EMD,CLN3,C2CD5,MFF,RACK1,ATP2C1,DERL2,APBB3,VPS28,CDK16,ABCG1,STX4,LLGL1
Up	GO:0070202	regulation of establishment of protein localization to chromosome	1.76946e-06	1.76946e-06	1	DKC1,WRAP53,CCT8,CCT3,CCT7,CCT4,CCT6A,TCP1,CCT2
Up	GO:0070203	regulation of establishment of protein localization to telomere	5.89052e-07	5.89052e-07	1	DKC1,WRAP53,CCT8,CCT3,CCT7,CCT4,CCT6A,TCP1,CCT2
Up	GO:0070585	protein localization to mitochondrion	0.00802548	0.00802548	1	MAIP1,TOMM7,UBE2L3,PINK1,IMMP1L,TIMM8B,FBXW7,FKBP8,SAE1,PARL,MTCH1,GRPEL1,TOMM40,TOMM6,ARIH2,CHCHD4,UBE2D3,GRPEL2,TIMM17A,DNAJA1,TIMM23
Up	GO:0070934	CRD-mediated mRNA stabilization	0.0024377	0.0024377	1	CSDE1,SYNCRIP,HNRNPU,PAIP1,YBX1,PABPC1
Up	GO:0070972	protein localization to endoplasmic reticulum	0.0488324	0.0488324	1	SEC61A1,SRP19,SPCS1,BAG6,SPCS2,ZFAND2A,SEC63,SRP14,BTF3,SRP54,SRP9,DDRGK1
Up	GO:0070979	protein K11-linked ubiquitination	0.0115382	0.0115382	1	ANAPC10,UBE2L3,UBE2A,UBE2C,ANAPC5,ANAPC1,UBE2T,UBE2D3,ANAPC13
Up	GO:0071025	RNA surveillance	0.0033914	0.0033914	1	ZCCHC7,EXOSC2,EXOSC3,EXOSC4,EXOSC9,EXOSC5,EXOSC7
Up	GO:0071027	nuclear RNA surveillance	0.00136132	0.00136132	1	ZCCHC7,EXOSC2,EXOSC3,EXOSC4,EXOSC9,EXOSC5,EXOSC7
Up	GO:0071028	nuclear mRNA surveillance	0.0124799	0.0124799	1	ZCCHC7,EXOSC4,EXOSC9,EXOSC5,EXOSC7
Up	GO:0071035	nuclear polyadenylation-dependent rRNA catabolic process	0.00181745	0.00181745	1	ZCCHC7,EXOSC2,EXOSC3,EXOSC9,EXOSC7
Up	GO:0071038	TRAMP-dependent tRNA surveillance pathway	0.00181745	0.00181745	1	ZCCHC7,EXOSC2,EXOSC3,EXOSC9,EXOSC7
Up	GO:0071051	poly(A)-dependent snoRNA 3'-end processing	0.00400201	0.00400201	1	PARN,EXOSC2,EXOSC3,EXOSC4,EXOSC5
Down	GO:0071173	spindle assembly checkpoint signaling	1.23019e-05	1.23019e-05	1	ZNF207,MAD2L2,CDC20,NDC80,ZWILCH,PLK1,NUF2,PCID2,CCNB1,CDCA8,XRCC3,ANAPC15,ZWINT,BIRC5,AURKB,BUB3
Down	GO:0071174	mitotic spindle checkpoint signaling	1.23019e-05	1.23019e-05	1	ZNF207,MAD2L2,CDC20,NDC80,ZWILCH,PLK1,NUF2,PCID2,CCNB1,CDCA8,XRCC3,ANAPC15,ZWINT,BIRC5,AURKB,BUB3
Down	GO:0071616	acyl-CoA biosynthetic process	0.0325085	0.0325085	1	PDHA1,TECR,ACLY,ELOVL1,SLC25A1,GCDH,PPCS,PDK1,HTD2,ACSL3
Down	GO:0071787	endoplasmic reticulum tubular network formation	0.00750693	0.00750693	1	ARL6IP1,RTN4,ZFYVE27,RTN1
Up	GO:0071806	protein transmembrane transport	0.00852335	0.00852335	1	SEC61A1,PEX1,PEX2,PEX13,GRPEL1,TOMM40,SEC63,CHCHD4,GRPEL2,SRP54,TIMM17A,TIMM23
Up	GO:0071824	protein-DNA complex organization	0.0176224	0.0176224	1	SET,HMGB1,CDC45,TP53,GTF2B,RAD51C,NPM1,MED16,H3C10,SMARCB1,GTF2A2,TAF11,MACROH2A1,CENPW,CHD2,NAP1L4,TAF9,NASP,SMARCE1,SMARCD1,NAP1L1,HAT1,TAF12,CENPV,SART3,MED19,SMARCA5,ASF1A,MED4,POLE3
Up	GO:0071826	protein-RNA complex organization	2.93593e-14	2.93593e-14	1	DHX30,MRM2,EIF3D,PRPF39,EIF3E,PRKRA,TXNL4A,USP4,SMN1,CLNS1A,RPS27,SF3A3,EIF3F,EIF6,DICER1,LSM2,RPS5,RPL13A,DDX46,SF3B6,SRSF10,RPS28,SF1,EIF3M,EIF2S2,RPS27L,GCFC2,CELF4,EIF5,TAF9,EIF3I,KLC1,RPL5,EIF3H,SNRNP200,SRSF1,MRPS7,NOPCHAP1,RPS14,SART3,SART1,EIF2S3,SNRPD3,HTATSF1,SNRPB,SNRPE,SNRPC,SF3B1,SF3B2,USP39,STRAP,EIF3G,PTGES3
Up	GO:0071897	DNA biosynthetic process	0.00290853	0.00290853	1	DKC1,WRAP53,CHTF18,POLD2,CCT8,RRM1,PARN,CCT3,TP53,CCT7,WRN,PKIB,USP10,HNRNPU,TYMS,CDKN1A,CCT4,HNRNPC,AURKB,MAD2L2,GAR1,CCT6A,TCP1,PTGES3,CCT2
Up	GO:0072332	intrinsic apoptotic signaling pathway by p53 class mediator	0.00444546	0.00444546	1	ZNF385A,TP53,PHLDA3,RPL26,ARMC10,EIF5A,RPS7,TRIAP1,RPS27L,TAF9,BAG6,UBB,SNW1,DDX5
Down	GO:0072344	rescue of stalled ribosome	0.00827665	0.00827665	1	HBS1L,TCF25,TRNT1,EIF4E2,PTRH1,SKIV2L,RNF14,RACK1,MTRFR
Up	GO:0072521	purine-containing compound metabolic process	0.0111582	0.0111582	1	ACSL3,NUDT5,ATP5ME,ADSL,GUK1,TP53,SIRT6,IDH2,ACLY,DGUOK,SHMT1,NDUFA10,ACSL1,COX11,RBKS,PDHA1,GAPDH,ATP5MF,PINK1,COASY,ADK,ATP5F1C,NDUFB5,MT-ND4,EIF6,NDUFA12,ELOVL1,ANTKMT,EFL1,DGAT2,ATP5PO,MACROH2A1,NADSYN1,NDUFS8,NDUFB10,MT-ND2,ACOT8,TECR,NDUFV1,PGK1,NDUFB6,MT-ND1,PARG,OLA1,NUDT15,NCOR1,ATP5MJ,ATP5MK,MT-ND5,NT5C2,ATP5PF,DERA,MT-ATP6,NPPA,SDHB,ATP5MG,ATP5PB,PPT1
Down	GO:0072521	purine-containing compound metabolic process	0.033658	0.033658	1	NDUFA10,ENO1,PDHA1,TPI1,GAPDH,TECR,ADK,ALDOA,MACROH2A1,EIF6,PAPSS1,PAICS,ACLY,G6PD,PKM,ELOVL1,COASY,SLC25A1,PANK2,GUK1,IMPDH1,MACROD1,LDHA,NDUFV3,NAXD,ATP5F1D,GCDH,SHMT1,ATIC,PPCDC,HSD17B4,IMPDH2,ADSL,MLST8,PPCS,ABHD14B,SIRT6,TALDO1,PDK1,HTD2,PFKL,NUDT10,PRPSAP1,UCP2,ACSL3,OARD1,NUDT5,JMJD8,MVD,NUDT7,ENO2,AMPD2,MTHFD1,SPHK2,GNMT,NDUFS2
Up	GO:0072522	purine-containing compound biosynthetic process	8.25265e-05	8.25265e-05	1	ACSL3,ATP5ME,ADSL,GUK1,ACLY,DGUOK,SHMT1,NDUFA10,ACSL1,COX11,PDHA1,ATP5MF,PINK1,COASY,ATP5F1C,NDUFB5,MT-ND4,NDUFA12,ELOVL1,ANTKMT,ATP5PO,NADSYN1,NDUFS8,NDUFB10,MT-ND2,TECR,NDUFV1,NDUFB6,MT-ND1,ATP5MJ,ATP5MK,MT-ND5,ATP5PF,MT-ATP6,NPPA,SDHB,ATP5MG,ATP5PB,PPT1
Down	GO:0072522	purine-containing compound biosynthetic process	0.0187215	0.0187215	1	NDUFA10,ENO1,PDHA1,TECR,ALDOA,PAPSS1,PAICS,ACLY,ELOVL1,COASY,SLC25A1,PANK2,GUK1,IMPDH1,NDUFV3,NAXD,ATP5F1D,GCDH,SHMT1,ATIC,PPCDC,IMPDH2,ADSL,PPCS,PDK1,HTD2,PRPSAP1,ACSL3,AMPD2,MTHFD1,SPHK2,NDUFS2
Down	GO:0072527	pyrimidine-containing compound metabolic process	0.0348868	0.0348868	1	UCK1,TDG,CTPS1,NTHL1,TYMS,DTYMK,DUT,SMUG1,OGG1,THTPA,TK1,DCTD
Up	GO:0072594	establishment of protein localization to organelle	3.20794e-07	3.20794e-07	1	DKC1,WRAP53,CCT8,MAIP1,SEC61A1,TSG101,CCT3,TOMM7,SRP19,SUMO1,SIRT6,PEX1,WBP2,CCT7,UFM1,LAMP1,UBE2L3,CSE1L,AP3D1,PINK1,PEX2,SPCS1,EIF4ENIF1,IMMP1L,TIMM8B,CCT4,MACROH2A1,PEX13,FBXW7,NUP98,RPAIN,RANGRF,SAE1,BAG6,PARL,SCARB2,SPCS2,MTCH1,JUP,HDAC3,ZPR1,ZFAND2A,GRPEL1,KPNA6,TOMM40,TOMM6,KPNA1,SEC63,ARIH2,CHCHD4,UBE2D3,RAB11A,SEC13,GRPEL2,SRP14,SRP54,TIMM17A,SRP9,DNAJA1,CCT6A,TIMM23,TCP1,ZFAND6,CCT2
Up	GO:0072599	establishment of protein localization to endoplasmic reticulum	0.00444546	0.00444546	1	SEC61A1,SRP19,SPCS1,BAG6,SPCS2,ZFAND2A,SEC63,SRP14,SRP54,SRP9
Up	GO:0072655	establishment of protein localization to mitochondrion	0.00913782	0.00913782	1	MAIP1,TOMM7,UBE2L3,PINK1,IMMP1L,TIMM8B,FBXW7,SAE1,PARL,MTCH1,GRPEL1,TOMM40,TOMM6,ARIH2,CHCHD4,UBE2D3,GRPEL2,TIMM17A,DNAJA1,TIMM23
Up	GO:0075522	IRES-dependent viral translational initiation	0.0190663	0.0190663	1	EIF3D,CSDE1,PCBP2,EIF3F,PTBP1
Up	GO:0080135	regulation of cellular response to stress	0.0240032	0.0240032	1	PARPBP,HMGB1,WRAP53,TADA1,COPS3,ZNF385A,PPP4C,ACTL6B,VPS72,UBE2V1,SIRT6,NPM1,INO80E,RPA2,DEK,RPL26,PINK1,BAX,SMARCB1,NUDT16L1,TMEM259,PDCD10,TRIAP1,FBXW7,ING3,DDIAS,DNAJC7,UBE2V2,PARG,TAF9,MAD2L2,BAG6,TPT1,SMARCE1,SMARCD1,COPS5,TMEM33,CHORDC1,BCL7A,ENY2,TAF12,BRD8,RACK1,BMP7,SELENOS,BCL2L1,EEF1E1,DNAJA1,DDRGK1,TMBIM6,OTUB1,UBE2N,DDX5
Down	GO:0080135	regulation of cellular response to stress	0.0456901	0.0456901	1	HMGB1,ENO1,TADA3,SMARCB1,MAD2L2,YEATS4,BCL2L1,SF3B3,BABAM1,STUB1,MICU1,MEAF6,PARK7,SYVN1,DMAP1,DHFR,SMYD2,ING3,CDK9,BAG6,SELENOS,ENY2,MORF4L2,RPA2,SIRT6,NUDT16L1,BCAP31,SLF2,SLC25A14,ERCC1,OGG1,PPIA,H2AX,PARPBP,DDX11,UBXN1,PPP4C,CYREN,SIRT7,TMEM33,SMARCC2,RMI2,TAF6,KAT5,CLN3,TIMELESS,TELO2,TPT1,DPF2,CHEK1,RACK1,PNKP
Down	GO:0090068	positive regulation of cell cycle process	3.6325e-07	3.6325e-07	1	FBXO5,CDC6,ANAPC5,PAGR1,MACROH2A1,SIRT2,UBE2C,NCAPH2,CDC20,NDC80,RHNO1,NUSAP1,NCAPG,RANBP1,SMC4,CDK1,PCID2,GPSM2,CCNB1,AURKA,CDCA8,XRCC3,CENPV,BIRC5,PLK4,ANAPC11,RRM2,SLF2,EZH2,CDC25B,KIF23,CDC25C,DDX11,FEN1,ANAPC7,TFDP1,NCAPG2,KAT5,PLSCR1,AURKB,EPGN,SPAG5,SMC6,CDK10
Up	GO:0090114	COPII-coated vesicle budding	0.0180567	0.0180567	1	SAR1A,RAB1A,VAPB,SEC31A,CSNK1D,TMED2,PEF1,TRAPPC2B,TRAPPC3,SEC13
Up	GO:0090150	establishment of protein localization to membrane	0.00400201	0.00400201	1	GOLGA4,ACSL3,STX3,MAIP1,RAB34,SEC61A1,NOMO1,TOMM7,SRP19,TMEM147,RAB3IP,TMCO1,TIMM8B,GORASP2,EMC8,EMC4,ZDHHC6,HRAS,BAG6,CAMLG,RAB5IF,MTCH1,SSR1,PHAF1,TOMM40,TOMM6,RACK1,ATAD1,SEC63,RAB11A,SRP14,BID,SRP54,SRP9,EMC3,ATP6AP1
Down	GO:0090150	establishment of protein localization to membrane	0.0190534	0.0190534	1	ARL6IP1,UBL4A,SDCBP,RAB3IP,ATP13A1,AGK,SRP9,RAB34,KRT18,EMC9,ZDHHC24,PREPL,BAG6,TMEM147,VPS37A,ICMT,GDI1,VPS35,MTCH1,ZDHHC1,ACSL3,CHMP4A,AFDN,BCS1L,RAB26,CIB1,ITGB1BP1,CLN3,C2CD5,MFF,RACK1,ATP2C1,BBS2,RAB5IF
Up	GO:0090199	regulation of release of cytochrome c from mitochondria	0.00661088	0.00661088	1	TP53,BIK,PINK1,BAX,TRIAP1,DNM1L,GHITM,BID,BCL2L1,PRELID1,FXN
Down	GO:0090231	regulation of spindle checkpoint	0.00137903	0.00137903	1	NDC80,PCID2,CCNB1,CDCA8,XRCC3,ANAPC15,ZWINT,BIRC5,AURKB
Down	GO:0090232	positive regulation of spindle checkpoint	0.00974352	0.00974352	1	NDC80,PCID2,CDCA8,XRCC3,BIRC5,AURKB
Down	GO:0090235	regulation of metaphase plate congression	0.047266	0.047266	1	CDCA8,BIRC5,KAT5,AURKB,SPAG5
Down	GO:0090266	regulation of mitotic cell cycle spindle assembly checkpoint	0.00546889	0.00546889	1	NDC80,PCID2,CCNB1,CDCA8,XRCC3,ANAPC15,BIRC5,AURKB
Down	GO:0090267	positive regulation of mitotic cell cycle spindle assembly checkpoint	0.00644455	0.00644455	1	NDC80,PCID2,CDCA8,XRCC3,BIRC5,AURKB
Up	GO:0090307	mitotic spindle assembly	0.0392362	0.0392362	1	AAAS,LSM14A,RACGAP1,BIRC5,CHMP5,HNRNPU,TPX2,CHMP2A,WRAP73,RANGRF,AURKB,RAB11A,DRG1
Down	GO:0090307	mitotic spindle assembly	0.0220371	0.0220371	1	TPX2,ZNF207,PLK1,BCCIP,PRC1,CDCA8,BIRC5,STAG1,CHMP4A,KIF23,KIF11,AURKB,KIFC1,KIFC2
Up	GO:0090666	scaRNA localization to Cajal body	0.000154439	0.000154439	1	DKC1,WRAP53,CCT4,TCP1,CCT2
Up	GO:0090669	telomerase RNA stabilization	0.033016	0.033016	1	DKC1,DHX36,PARN
Up	GO:0090670	RNA localization to Cajal body	2.7084e-05	2.7084e-05	1	DKC1,WRAP53,CCT8,PARN,CCT3,CCT7,CCT4,CCT6A,TCP1,CCT2
Up	GO:0090671	telomerase RNA localization to Cajal body	2.7084e-05	2.7084e-05	1	DKC1,WRAP53,CCT8,PARN,CCT3,CCT7,CCT4,CCT6A,TCP1,CCT2
Up	GO:0090672	telomerase RNA localization	2.7084e-05	2.7084e-05	1	DKC1,WRAP53,CCT8,PARN,CCT3,CCT7,CCT4,CCT6A,TCP1,CCT2
Up	GO:0090685	RNA localization to nucleus	2.7084e-05	2.7084e-05	1	DKC1,WRAP53,CCT8,PARN,CCT3,CCT7,CCT4,CCT6A,TCP1,CCT2
Up	GO:0097193	intrinsic apoptotic signaling pathway	0.032096	0.032096	1	ZNF385A,IFI6,CYCS,TP53,PHLDA3,RPL26,PINK1,BAX,P4HB,PDCD10,CDKN1A,ARMC10,EIF5A,RPS7,TRIAP1,FBXW7,DNM1L,DDIAS,RPS27L,TAF9,BAG6,TPT1,UBB,RACK1,SELENOK,BID,PYCR1,SELENOS,BCL2L1,DNAJA1,TMBIM6,SNW1,DDX5
Up	GO:0097250	mitochondrial respirasome assembly	4.28193e-07	4.28193e-07	1	NDUFAF4,COX16,NDUFA10,UQCC2,ATPAF1,NDUFB5,MT-ND4,COX7A2,NDUFS8,NDUFB10,MT-ND2,UQCC1,TMEM126B,FMC1,NDUFB6,ATPAF2,COA3,MT-ND1,SDHAF2,RAB5IF,HIGD1A,MT-ND5,SLC25A33,COA8,ECSIT,TMEM242,UQCRFS1,SDHAF3,PET117
Up	GO:0098813	nuclear chromosome segregation	0.00122278	0.00122278	1	KIF22,EML4,NCAPG,RCC2,AAAS,ACTL6B,TUBG1,LSM14A,RACGAP1,SMC2,BIRC5,CDK1,TUBB8,CHMP5,CDC6,HNRNPU,CCNB1,SMARCB1,TPX2,UBE2C,RNF212,BOD1,ANAPC5,ANAPC1,CHMP2A,WRAP73,SKA2,RANGRF,CENPK,AURKB,MAD2L2,BAG6,SMARCE1,SMARCD1,IK,BCL7A,NSMCE2,SMARCA5,BUB3,RAB11A,DRG1,NUDC
Down	GO:0098813	nuclear chromosome segregation	1.59355e-08	1.59355e-08	1	FBXO5,TPX2,PMF1,CDC6,ANAPC5,SMARCB1,ZNF207,SIRT2,UBE2C,MAD2L2,NCAPH2,CDC20,NDC80,ZWILCH,PLK1,NEK2,NUSAP1,NCAPG,SMC4,NUF2,CDK1,PCID2,BCCIP,PRC1,TUBB8,CCNB1,CDCA8,SKA3,TOP2A,XRCC3,ANAPC15,CENPK,ZWINT,BAG6,BIRC5,MND1,ANAPC11,FANCD2,STAG1,CHMP4A,KIF23,DSN1,ANAPC7,SIRT7,SMARCC2,RMI2,KIF11,NCAPG2,KAT5,AURKB,DIS3L2,SPAG5,DPF2,BUB3,KIFC1,KIFC2
Up	GO:0106354	tRNA surveillance	0.00400201	0.00400201	1	ZCCHC7,EXOSC2,EXOSC3,EXOSC9,EXOSC7
Down	GO:0120187	positive regulation of protein localization to chromatin	0.0156608	0.0156608	1	VRK1,CDK9,SIRT6
Up	GO:0140014	mitotic nuclear division	0.0013769	0.0013769	1	KIF22,EML4,NDEL1,AURKAIP1,NCAPG,AAAS,TUBG1,LSM14A,RACGAP1,SMC2,BIRC5,CDK1,CHMP5,HNRNPU,CCNB1,TPX2,UBE2C,BOD1,ANAPC5,DAPK3,CHMP2A,WRAP73,SKA2,RANGRF,CENPK,AURKB,MAD2L2,IK,BANF1,ANKLE2,BMP7,NSMCE2,SMARCA5,BUB3,RAB11A,NSFL1C,DRG1,NUDC,UBE2I
Down	GO:0140014	mitotic nuclear division	1.63061e-09	1.63061e-09	1	FBXO5,TPX2,ANAPC5,ZNF207,SIRT2,UBE2C,MAD2L2,NCAPH2,CDC20,NDC80,ZWILCH,PLK1,NEK2,NUSAP1,NCAPG,UBE2I,RANBP1,SMC4,NUF2,CDK1,PCID2,BCCIP,PRC1,CCNB1,AURKA,ANLN,CDCA8,SKA3,XRCC3,ANAPC15,CENPK,ZWINT,BIRC5,ANAPC11,CDCA2,AURKAIP1,STAG1,BANF1,CHMP4A,KIF23,CDC25C,DSN1,ANAPC7,KIF11,NCAPG2,KAT5,AURKB,EPGN,DIS3L2,SPAG5,CHEK1,BUB3,PIN1,KIFC1,KIFC2
Up	GO:0140053	mitochondrial gene expression	1.03488e-09	1.03488e-09	1	MRPL53,AURKAIP1,FOXO3,MRPS11,MRPL4,MRPL55,MTRF1L,UQCC2,CHCHD1,DAP3,GATB,MRPL27,MRPL49,MRPS35,RMND1,MRPS10,MRPS28,TBRG4,MRPL22,MTERF1,MRPS27,MRPL46,COA3,MRPL21,HSD17B10,MRPL35,MRPL11,TRIT1,MRPS7,SLC25A33,IARS2,MRPL32,MRPL19,MRPS23,MRPS18B,MRPL10,MRPS30,MRPL58,HARS1,MRPL42,C1QBP
Down	GO:0140053	mitochondrial gene expression	0.00246291	0.00246291	1	MRPL9,TUFM,MRPS7,DAP3,MRPL24,MRPL4,MRPL28,TBRG4,FASTK,TRMT61B,RARS2,MRPS28,TFB1M,TRNT1,FASTKD2,RMND1,MRPL51,MRPS16,MRPL55,GATB,TARS2,AURKAIP1,MRPL18,MRPS25,MRPL13,HARS1,MRPL48,MRPL40
Up	GO:0140694	membraneless organelle assembly	4.91527e-05	4.91527e-05	1	DHX30,MRM2,UBAP2L,TUBGCP3,PPP1R35,AAAS,CSDE1,LSM14A,RACGAP1,BIRC5,NPM1,TUBB8,CAV3,HAUS2,USP10,CHMP5,HNRNPU,AUP1,CSNK1D,TPX2,CEP63,RPS27,EIF6,FXR1,EIF4ENIF1,EFL1,RPS5,CENPW,RPS28,G3BP1,CAPRIN1,CHMP2A,WRAP73,PATL1,RANGRF,RPS27L,EIF5,AURKB,ADPRHL1,NCOR1,RPL5,EIF5B,MRPS7,HDAC3,RPS14,YTHDF2,EIF2S1,LMOD2,JMJD6,PSPC1,RAB11A,WDR1,DRG1,C1QBP
Down	GO:0140694	membraneless organelle assembly	0.0180717	0.0180717	1	XRCC5,TPX2,ERAL1,HAUS1,EIF6,ZNF207,MRPS7,FSCN1,HDAC3,PLK1,NEK2,DHX30,TPM1,TNNT1,GPSM2,BCCIP,PRC1,TUBB8,ANLN,CDCA8,UBAP2L,FASTKD2,NOP2,TRIM37,DBNL,CSRP2,BIRC5,HAUS4,PLK4,CENPA,GRB7,G3BP1,STAG1,CHMP4A,KIF23,KIF11,EDC3,AURKB,FLII,SPAG5,YTHDF3,KIFC1,RRP7A,KIFC2,MEF2A
Up	GO:0141188	nucleic acid catabolic process	0.00543313	0.00543313	1	DKC1,CNOT10,DHX36,EIF3E,PARN,CSDE1,SYNCRIP,PABPC4,TARDBP,NPM1,DFFA,ANGEL2,ELOC,ZCCHC7,HNRNPU,PAIP1,BAX,DICER1,FXR1,LSM2,EIF4ENIF1,YBX1,TBRG4,CAPRIN1,HNRNPC,PATL1,EXOSC2,PABPC1,EXOSC3,APEX1,ZPR1,YTHDF2,PUM1,EXOSC4,CNOT9,NORAD,DEDD2,EXOSC9,EXOSC5,EXOSC1,EXOSC7,DDX5
Down	GO:0170033	L-amino acid metabolic process	0.0136985	0.0136985	1	GLUL,EGLN2,QDPR,ILVBL,P4HB,PARK7,NIT2,ASRGL1,SHMT1,PYCR1,ENOPH1,PSAT1,GOT1,UCP2,AADAT,CBS,ASL,SERINC3,FPGS,CLN3,IVD,MTHFD1,GNMT,PYCR3
Down	GO:0170034	L-amino acid biosynthetic process	0.00110059	0.00110059	1	GLUL,ILVBL,PARK7,SHMT1,PYCR1,ENOPH1,PSAT1,GOT1,CBS,ASL,SERINC3,CLN3,MTHFD1,PYCR3
Down	GO:0170038	proteinogenic amino acid biosynthetic process	0.00334751	0.00334751	1	GLUL,ILVBL,SHMT1,PYCR1,ENOPH1,PSAT1,GOT1,CBS,ASL,SERINC3,CLN3,MTHFD1,PYCR3
Down	GO:0180012	co-transcriptional RNA 3'-end processing, cleavage and polyadenylation pathway	0.028356	0.028356	1	CSTF3,PCF11,CPSF1,PAPOLA
Down	GO:0180046	GPI anchored protein biosynthesis	0.0001595	0.0001595	1	PIGS,DPM2,PIGK,PIGF,GPAA1,PIGT,PIGP,PIGA,PGAP2,PIGO,PIGQ,PGAP3
Up	GO:1900044	regulation of protein K63-linked ubiquitination	0.0386739	0.0386739	1	GPS2,UBE2V1,CEP63,UBE2V2,UBE2N
Down	GO:1900063	regulation of peroxisome organization	0.0403918	0.0403918	1	DNM1L,PJVK,MFF
Up	GO:1900152	negative regulation of nuclear-transcribed mRNA catabolic process, deadenylation-dependent decay	0.0041706	0.0041706	1	CSDE1,SYNCRIP,HNRNPU,PAIP1,YBX1,PABPC1
Up	GO:1900180	regulation of protein localization to nucleus	0.0195391	0.0195391	1	DKC1,CCT8,CCT3,SUMO1,SIRT6,CCT7,CDK1,UFM1,NMD3,CCT4,TFRC,LAMTOR5,NVL,JUP,HDAC3,ZPR1,CCT6A,TCP1,CCT2
Up	GO:1900182	positive regulation of protein localization to nucleus	0.018681	0.018681	1	DKC1,CCT8,CCT3,CCT7,CDK1,NMD3,CCT4,TFRC,LAMTOR5,JUP,HDAC3,ZPR1,CCT6A,TCP1,CCT2
Down	GO:1901136	carbohydrate derivative catabolic process	0.00716235	0.00716235	1	ENO1,TPI1,GAPDH,ALDOA,EIF6,TDG,FUCA2,NAGK,HEXB,HEXA,PKM,NTHL1,LDHA,MLST8,EDEM2,FUCA1,SIRT6,DUT,NAGA,SMUG1,PFKL,NUDT10,OGG1,UCP2,GUSB,NGLY1,GBA,AMDHD2,JMJD8,ENO2,IDUA
Up	GO:1901293	nucleoside phosphate biosynthetic process	5.26427e-06	5.26427e-06	1	ACSL3,ATP5ME,RRM1,ADSL,GUK1,PMM1,ACLY,DGUOK,NME2,NDUFA10,ACSL1,COX11,PDHA1,ATP5MF,TYMS,PINK1,COASY,ADK,GNPDA2,ATP5F1C,NDUFB5,MT-ND4,NDUFA12,ELOVL1,ANTKMT,ATP5PO,NADSYN1,NDUFS8,NDUFB10,MT-ND2,TECR,NDUFV1,NDUFB6,MT-ND1,KARS1,DTYMK,ATP5MJ,ATP5MK,MT-ND5,ATP5PF,MT-ATP6,NPPA,SDHB,ATP5MG,DUT,ATP5PB,PPT1
Down	GO:1901293	nucleoside phosphate biosynthetic process	0.000116481	0.000116481	1	NDUFA10,ENO1,PDHA1,TECR,ADK,ALDOA,PAPSS1,UCK1,PAICS,PMM1,ACLY,CTPS1,ELOVL1,COASY,SLC25A1,PANK2,GUK1,IMPDH1,TYMS,NDUFV3,NAXD,NME3,MPI,DTYMK,ATP5F1D,GCDH,ATIC,PPCDC,IMPDH2,ADSL,PPCS,RRM2,DUT,PDK1,HTD2,PRPSAP1,ACSL3,GFUS,GMPPB,AMDHD2,AMPD2,MTHFD1,SPHK2,NDUFS2
Down	GO:1901605	alpha-amino acid metabolic process	0.0121095	0.0121095	1	GLUL,EGLN2,QDPR,ILVBL,P4HB,PARK7,NIT2,ASRGL1,SHMT1,PYCR1,HIBCH,ENOPH1,NOX4,PSAT1,GOT1,UCP2,AADAT,CBS,ASL,SERINC3,FPGS,CLN3,IVD,MTHFD1,CRYM,KYAT1,GNMT,PYCR3
Down	GO:1901607	alpha-amino acid biosynthetic process	0.00437748	0.00437748	1	GLUL,ILVBL,PARK7,SHMT1,PYCR1,ENOPH1,PSAT1,GOT1,CBS,ASL,SERINC3,CLN3,MTHFD1,PYCR3
Down	GO:1901617	organic hydroxy compound biosynthetic process	0.0465009	0.0465009	1	SOD1,QDPR,DHCR7,FDPS,ACLY,G6PD,PARK7,HSD17B7,HMGCR,SPHK1,DHFR,IP6K2,ERLIN1,EBP,NSDHL,PSAT1,SREBF2,GOT1,SREBF1,LSS,GBA,PCK2,OSBPL9,MVD,SPHK2,HSD3B7,ABCG1
Down	GO:1901661	quinone metabolic process	0.0285425	0.0285425	1	COQ9,COQ3,PDSS1,COQ4,COQ8B,FDXR,COQ8A
Down	GO:1901663	quinone biosynthetic process	0.00538016	0.00538016	1	COQ9,COQ3,PDSS1,COQ4,COQ8B,FDXR,COQ8A
Up	GO:1901873	regulation of post-translational protein modification	1.47262e-06	1.47262e-06	1	COPS3,ARRB2,GPS2,RPS2,UBA2,IVNS1ABP,COPS6,FANCI,UBE2V1,USP4,GPS1,SKP1,UBE2L3,PINK1,COPS7A,UBE2C,CENPX,CEP63,PEF1,RPS7,FBXW7,COPS7B,TBC1D7,UBE2V2,MAD2L2,SAE1,RPL5,CAMLG,COPS5,SPHK1,UBB,HDAC3,BEX3,COPS2,SENP2,BEX2,COPS8,DNAJA1,GTPBP4,DCUN1D5,UBE2N,UBE2I
Down	GO:1901873	regulation of post-translational protein modification	0.00960578	0.00960578	1	FBXO5,GPS1,ARRB2,UBE2C,MAD2L2,HDAC3,SKP1,CDC20,STUB1,PARK7,PLK1,TCF25,UBE2I,TANK,SAE1,SPHK1,COPS7A,PLAA,IVNS1ABP,BAG2,FANCI,PPIA,CENPX,UBXN1,GNL3,SEPTIN4,SIRT7,CDK5RAP3,COPS8,VPS28,UBA2,GABARAP
Up	GO:1901875	positive regulation of post-translational protein modification	0.0157374	0.0157374	1	RPS2,UBA2,FANCI,UBE2V1,SKP1,UBE2L3,PINK1,UBE2C,CENPX,PEF1,FBXW7,TBC1D7,UBE2V2,SAE1,SPHK1,UBB,HDAC3,SENP2,DCUN1D5,UBE2N
Down	GO:1901970	positive regulation of mitotic sister chromatid separation	0.00275921	0.00275921	1	ANAPC5,UBE2C,CDC20,CDCA8,BIRC5,ANAPC11,ANAPC7,AURKB
Down	GO:1901976	regulation of cell cycle checkpoint	0.00974352	0.00974352	1	NDC80,PCID2,CCNB1,CDCA8,XRCC3,ANAPC15,ZWINT,BIRC5,RPA2,AURKB,TELO2
Down	GO:1901978	positive regulation of cell cycle checkpoint	0.0102798	0.0102798	1	NDC80,PCID2,CDCA8,XRCC3,BIRC5,AURKB,TELO2
Down	GO:1901987	regulation of cell cycle phase transition	1.52667e-05	1.52667e-05	1	FBXO5,ERCC3,NAE1,CDC6,ANAPC5,SMARCB1,PAGR1,MACROH2A1,ZNF207,SIRT2,PRMT2,UBE2C,MAD2L2,CDC20,NDC80,BABAM1,ZWILCH,RHNO1,PLK1,RAD1,RINT1,NUF2,CDK1,PCID2,CCNB1,AURKA,ANLN,CDCA8,XRCC3,E2F1,ANAPC15,RAD9A,ZWINT,FHL1,ORC1,BIRC5,RPA2,CDKN2C,ANAPC11,RRM2,EZH2,FANCD2,CDC25B,H2AX,CDC25C,ANAPC7,SMARCC2,TFDP1,BRIP1,GNB1L,CDK5RAP3,AURKB,TIMELESS,DONSON,TELO2,DPF2,CHEK1,CDK2AP2,BUB3,CDK10
Down	GO:1901988	negative regulation of cell cycle phase transition	3.65218e-05	3.65218e-05	1	FBXO5,NAE1,CDC6,MACROH2A1,ZNF207,PRMT2,MAD2L2,CDC20,NDC80,BABAM1,ZWILCH,RHNO1,PLK1,RAD1,RINT1,NUF2,CDK1,PCID2,CCNB1,CDCA8,XRCC3,E2F1,ANAPC15,RAD9A,ZWINT,FHL1,ORC1,BIRC5,RPA2,FANCD2,H2AX,BRIP1,GNB1L,CDK5RAP3,AURKB,TIMELESS,DONSON,TELO2,CHEK1,CDK2AP2,BUB3
Up	GO:1901989	positive regulation of cell cycle phase transition	0.046608	0.046608	1	CDC25A,RCC2,RRM1,RAD51C,CDK1,NPM1,CDC6,CCNB1,MTBP,UBE2C,ANAPC5,CDK4,NSMCE2,RAB11A,DDRGK1
Down	GO:1901989	positive regulation of cell cycle phase transition	0.0279385	0.0279385	1	FBXO5,CDC6,ANAPC5,PAGR1,UBE2C,CDC20,CDK1,CCNB1,ANAPC11,RRM2,EZH2,CDC25B,CDC25C,ANAPC7,TFDP1,CDK10
Down	GO:1901990	regulation of mitotic cell cycle phase transition	5.41797e-05	5.41797e-05	1	FBXO5,ERCC3,NAE1,CDC6,ANAPC5,SMARCB1,ZNF207,SIRT2,PRMT2,UBE2C,MAD2L2,CDC20,NDC80,BABAM1,ZWILCH,PLK1,RINT1,NUF2,CDK1,PCID2,CCNB1,AURKA,ANLN,CDCA8,XRCC3,E2F1,ANAPC15,ZWINT,FHL1,ORC1,BIRC5,RPA2,CDKN2C,ANAPC11,RRM2,CDC25B,CDC25C,ANAPC7,SMARCC2,TFDP1,CDK5RAP3,AURKB,DONSON,DPF2,CHEK1,CDK2AP2,BUB3,CDK10
Down	GO:1901991	negative regulation of mitotic cell cycle phase transition	0.0004977	0.0004977	1	FBXO5,NAE1,CDC6,ZNF207,PRMT2,MAD2L2,CDC20,NDC80,BABAM1,ZWILCH,PLK1,RINT1,NUF2,CDK1,PCID2,CCNB1,CDCA8,XRCC3,ANAPC15,ZWINT,FHL1,ORC1,BIRC5,RPA2,CDK5RAP3,AURKB,DONSON,CHEK1,CDK2AP2,BUB3
Up	GO:1901992	positive regulation of mitotic cell cycle phase transition	0.0437144	0.0437144	1	CDC25A,RCC2,RRM1,RAD51C,CDK1,CDC6,CCNB1,MTBP,UBE2C,ANAPC5,CDK4,NSMCE2,RAB11A
Down	GO:1901992	positive regulation of mitotic cell cycle phase transition	0.0243856	0.0243856	1	FBXO5,CDC6,ANAPC5,UBE2C,CDC20,CDK1,CCNB1,ANAPC11,RRM2,CDC25B,CDC25C,ANAPC7,TFDP1,CDK10
Down	GO:1902099	regulation of metaphase/anaphase transition of cell cycle	1.93812e-06	1.93812e-06	1	FBXO5,CDC6,ANAPC5,SMARCB1,ZNF207,UBE2C,MAD2L2,CDC20,NDC80,ZWILCH,PLK1,NUF2,PCID2,CCNB1,CDCA8,XRCC3,ANAPC15,ZWINT,BIRC5,ANAPC11,ANAPC7,SMARCC2,AURKB,DPF2,BUB3
Down	GO:1902100	negative regulation of metaphase/anaphase transition of cell cycle	6.36712e-06	6.36712e-06	1	FBXO5,ZNF207,MAD2L2,CDC20,NDC80,ZWILCH,PLK1,NUF2,PCID2,CCNB1,CDCA8,XRCC3,ANAPC15,ZWINT,BIRC5,AURKB,BUB3
Down	GO:1902175	regulation of oxidative stress-induced intrinsic apoptotic signaling pathway	0.0227768	0.0227768	1	SOD1,P4HB,PARK7,HTRA2,NONO,PYCR1,MAPK7,PPIA,RACK1
Down	GO:1902176	negative regulation of oxidative stress-induced intrinsic apoptotic signaling pathway	0.0429212	0.0429212	1	PARK7,HTRA2,NONO,PYCR1,MAPK7,PPIA,RACK1
Up	GO:1902253	regulation of intrinsic apoptotic signaling pathway by p53 class mediator	0.00661088	0.00661088	1	ZNF385A,RPL26,ARMC10,EIF5A,RPS7,TRIAP1,TAF9,UBB
Up	GO:1902255	positive regulation of intrinsic apoptotic signaling pathway by p53 class mediator	0.0119467	0.0119467	1	RPL26,EIF5A,RPS7,UBB
Down	GO:1902423	regulation of attachment of mitotic spindle microtubules to kinetochore	0.0440443	0.0440443	1	CDCA8,BIRC5,KAT5,AURKB
Down	GO:1902425	positive regulation of attachment of mitotic spindle microtubules to kinetochore	0.0440443	0.0440443	1	CDCA8,BIRC5,KAT5,AURKB
Down	GO:1902652	secondary alcohol metabolic process	0.014184	0.014184	1	SOD1,DHCR7,FDPS,ACLY,G6PD,HSD17B7,HMGCR,ERLIN1,EBP,IDH3G,NSDHL,SREBF2,SREBF1,LSS,LDLRAP1,GBA,MVD,ABCG1,ACADVL
Down	GO:1902653	secondary alcohol biosynthetic process	4.97389e-05	4.97389e-05	1	SOD1,DHCR7,FDPS,ACLY,G6PD,HSD17B7,HMGCR,ERLIN1,EBP,NSDHL,SREBF2,SREBF1,LSS,MVD,ABCG1
Down	GO:1902749	regulation of cell cycle G2/M phase transition	0.00876211	0.00876211	1	FBXO5,NAE1,CDC6,MACROH2A1,BABAM1,PLK1,RINT1,CDK1,CCNB1,AURKA,FHL1,ORC1,CDC25B,CDC25C,CDK5RAP3,AURKB,DONSON,CHEK1,CDK10
Down	GO:1902750	negative regulation of cell cycle G2/M phase transition	0.0233459	0.0233459	1	NAE1,CDC6,MACROH2A1,BABAM1,PLK1,RINT1,CDK1,FHL1,ORC1,CDK5RAP3,AURKB,DONSON,CHEK1
Up	GO:1902751	positive regulation of cell cycle G2/M phase transition	0.00169896	0.00169896	1	CDC25A,RCC2,RRM1,RAD51C,CDK1,NPM1,CCNB1,CDK4,RAB11A
Up	GO:1902850	microtubule cytoskeleton organization involved in mitosis	0.0368325	0.0368325	1	NDEL1,AAAS,PCNT,TUBG1,LSM14A,RACGAP1,BIRC5,CDK1,CHMP5,HNRNPU,CCNB1,TPX2,CHMP2A,WRAP73,RANGRF,AURKB,FBXW11,HDAC3,RAB11A,STMN1,NSFL1C,DRG1,NUDC
Down	GO:1902850	microtubule cytoskeleton organization involved in mitosis	9.46996e-05	9.46996e-05	1	TPX2,ZNF207,HDAC3,NDC80,PLK1,NUSAP1,STMN1,NUF2,CDK1,GPSM2,BCCIP,PRC1,CCNB1,AURKA,CDCA8,BIRC5,CENPA,DYNLT1,FAM110A,INPPL1,STAG1,DCTN1,CHMP4A,KIF23,CENPH,KIF11,KAT5,AURKB,RAE1,KIFC1,KIFC2
Down	GO:1903008	organelle disassembly	0.00604295	0.00604295	1	HBS1L,VRK1,TCF25,CDK1,AURKA,TRNT1,EIF4E2,PTRH1,KIF19,SKIV2L,KAT5,RNF14,RACK1,RRP7A,MTRFR
Down	GO:1903046	meiotic cell cycle process	0.0245751	0.0245751	1	HSPA2,FBXO5,SIRT2,NCAPH2,CDC20,RAD54L,RAD1,CCNA1,REC8,NUF2,TUBB8,TOP2A,ZWINT,BAG6,MND1,TDRKH,FANCD2,CDC25B,CENPX,CDC25C,DMC1,SIRT7,BRIP1,RAD51D,BRME1
Up	GO:1903050	regulation of proteolysis involved in protein catabolic process	0.0405937	0.0405937	1	PSMC5,COP1,SUMO1,SIRT6,CAV3,PHF20L1,CSNK1D,PINK1,TMEM259,GLMN,RPS7,FBXW7,DDA1,IKBKG,TAF9,NUDT15,BAG6,SUMO2,RPL5,EIF3H,CAMLG,UBB,RACK1,ARIH2,CSNK2A1,DDRGK1,PDCL3,PSMF1
Up	GO:1903083	protein localization to condensed chromosome	0.0143228	0.0143228	1	RCC2,CDK1,MTBP,AURKB,IK,BUB3
Up	GO:1903241	U2-type prespliceosome assembly	0.00234388	0.00234388	1	SF3A3,DDX46,SF3B6,SNRPD3,HTATSF1,SNRPB,SNRPE,SF3B1,SF3B2
Up	GO:1903311	regulation of mRNA metabolic process	2.09375e-05	2.09375e-05	1	CNOT10,SRSF7,DHX36,SRSF4,PARN,CSDE1,RBM39,SYNCRIP,TARDBP,NPM1,ANGEL2,HNRNPL,HNRNPU,PAIP1,CLNS1A,FXR1,EIF4ENIF1,YBX1,TBRG4,SRSF10,CAPRIN1,NUP98,HNRNPC,PATL1,RBM3,SF1,PABPC1,HNRNPK,CELF4,SON,WTAP,SAP18,APEX1,SRRM1,RBM4,YTHDF2,PUM1,PTBP1,CNOT9,NORAD,EXOSC9,JMJD6,EXOSC7,SNW1,RBMX,DDX5,C1QBP
Up	GO:1903312	negative regulation of mRNA metabolic process	0.00698225	0.00698225	1	SRSF7,SRSF4,CSDE1,SYNCRIP,TARDBP,ANGEL2,HNRNPU,PAIP1,EIF4ENIF1,YBX1,SRSF10,HNRNPC,PABPC1,SAP18,PTBP1,RBMX,C1QBP
Up	GO:1903313	positive regulation of mRNA metabolic process	0.000540391	0.000540391	1	CNOT10,DHX36,PARN,CSDE1,SYNCRIP,TARDBP,HNRNPU,PAIP1,CLNS1A,FXR1,EIF4ENIF1,YBX1,CAPRIN1,NUP98,PATL1,RBM3,PABPC1,CELF4,YTHDF2,PUM1,CNOT9,EXOSC9,EXOSC7,SNW1,RBMX
Up	GO:1903320	regulation of protein modification by small protein conjugation or removal	1.03917e-06	1.03917e-06	1	COPS3,ARRB2,GPS2,RPS2,UBA2,IVNS1ABP,COPS6,FANCI,UBE2V1,USP4,GPS1,SKP1,UBE2L3,PINK1,COPS7A,UBE2C,CENPX,CEP63,PEF1,RPS7,FBXW7,COPS7B,TBC1D7,UBE2V2,MAD2L2,SAE1,RPL5,CAMLG,COPS5,SPHK1,UBB,HDAC3,BEX3,COPS2,SENP2,BEX2,COPS8,DNAJA1,GTPBP4,DCUN1D5,UBE2N,UBE2I
Down	GO:1903320	regulation of protein modification by small protein conjugation or removal	0.00775484	0.00775484	1	FBXO5,GPS1,ARRB2,UBE2C,MAD2L2,HDAC3,SKP1,CDC20,STUB1,PARK7,PLK1,TCF25,UBE2I,TANK,SAE1,SPHK1,COPS7A,PLAA,IVNS1ABP,BAG2,FANCI,PPIA,CENPX,UBXN1,GNL3,SEPTIN4,SIRT7,CDK5RAP3,COPS8,VPS28,UBA2,GABARAP
Up	GO:1903322	positive regulation of protein modification by small protein conjugation or removal	0.0146037	0.0146037	1	RPS2,UBA2,FANCI,UBE2V1,SKP1,UBE2L3,PINK1,UBE2C,CENPX,PEF1,FBXW7,TBC1D7,UBE2V2,SAE1,SPHK1,UBB,HDAC3,SENP2,DCUN1D5,UBE2N
Up	GO:1903405	protein localization to nuclear body	1.76946e-06	1.76946e-06	1	DKC1,WRAP53,CCT8,CCT3,CCT7,CCT4,CCT6A,TCP1,CCT2
Down	GO:1903504	regulation of mitotic spindle checkpoint	0.00546889	0.00546889	1	NDC80,PCID2,CCNB1,CDCA8,XRCC3,ANAPC15,BIRC5,AURKB
Down	GO:1903513	endoplasmic reticulum to cytosol transport	0.028356	0.028356	1	OS9,UBE2G2,SYVN1,SELENOS,EDEM2,BCAP31,DERL2,TMEM129
Up	GO:1903829	positive regulation of protein localization	0.0150439	0.0150439	1	DKC1,WRAP53,SAR1A,ACSL3,STX3,PCM1,ASPH,CCT8,TRPM4,EPB41,PCNT,EMD,PARD6A,CCT3,TOMM7,ERGIC3,SIRT6,CCT7,CDK1,OAZ2,UBE2L3,PINK1,NMD3,PDCD10,TMEM97,LAMTOR1,CCT4,TFRC,ARF6,FBXW7,DNM1L,LAMTOR5,RANGRF,SAE1,HRAS,JUP,HDAC3,ZPR1,EZR,RACK1,ARIH2,UBE2D3,TM9SF4,PPID,CCT6A,DDRGK1,TCP1,CCT2
Down	GO:1903829	positive regulation of protein localization	0.0136985	0.0136985	1	OAZ2,VRK1,RTN4,HDAC3,UBE2J2,YWHAE,PARK7,PLK1,PSMD9,DMAP1,SAE1,CDK1,GPSM2,ASPH,HTRA2,CDK9,NF2,B3GAT3,EDEM2,DNM1L,SIRT6,BCAP31,UBE2D3,SREBF2,JAK1,VPS35,GAS6,PPIA,EPB41,PLA2G6,CEP131,ACSL3,GNL3,JUP,CIB1,ITGB1BP1,EMD,CDK5RAP3,CLN3,CNPY4,C2CD5,MFF,RACK1,TYK2,ATP2C1,APBB3,VPS28,ABCG1,STX4
Down	GO:1904152	regulation of retrograde protein transport, ER to cytosol	0.047266	0.047266	1	OS9,UBE2G2,EDEM2,BCAP31,DERL2
Up	GO:1904356	regulation of telomere maintenance via telomere lengthening	0.00271099	0.00271099	1	CCT8,DHX36,PARN,CCT3,TP53,CCT7,PKIB,HNRNPU,CCT4,HNRNPC,HNRNPA2B1,AURKB,CCT6A,TCP1,CCT2
Up	GO:1904358	positive regulation of telomere maintenance via telomere lengthening	0.000493628	0.000493628	1	CCT8,DHX36,PARN,CCT3,CCT7,PKIB,CCT4,HNRNPA2B1,AURKB,CCT6A,TCP1,CCT2
Down	GO:1904666	regulation of ubiquitin protein ligase activity	0.013879	0.013879	1	FBXO5,UBE2C,MAD2L2,SKP1,CDC20,PLK1,BAG2
Up	GO:1904814	regulation of protein localization to chromosome, telomeric region	1.70781e-06	1.70781e-06	1	DKC1,WRAP53,CCT8,CCT3,CCT7,CCT4,MACROH2A1,CCT6A,TCP1,CCT2
Up	GO:1904816	positive regulation of protein localization to chromosome, telomeric region	4.64397e-06	4.64397e-06	1	DKC1,WRAP53,CCT8,CCT3,CCT7,CCT4,CCT6A,TCP1,CCT2
Up	GO:1904851	positive regulation of establishment of protein localization to telomere	1.33877e-07	1.33877e-07	1	DKC1,WRAP53,CCT8,CCT3,CCT7,CCT4,CCT6A,TCP1,CCT2
Up	GO:1904867	protein localization to Cajal body	1.76946e-06	1.76946e-06	1	DKC1,WRAP53,CCT8,CCT3,CCT7,CCT4,CCT6A,TCP1,CCT2
Up	GO:1904869	regulation of protein localization to Cajal body	1.32444e-05	1.32444e-05	1	DKC1,CCT8,CCT3,CCT7,CCT4,CCT6A,TCP1,CCT2
Up	GO:1904871	positive regulation of protein localization to Cajal body	1.32444e-05	1.32444e-05	1	DKC1,CCT8,CCT3,CCT7,CCT4,CCT6A,TCP1,CCT2
Up	GO:1904872	regulation of telomerase RNA localization to Cajal body	0.000152012	0.000152012	1	DKC1,CCT8,PARN,CCT3,CCT7,CCT4,CCT6A,TCP1,CCT2
Up	GO:1904874	positive regulation of telomerase RNA localization to Cajal body	0.000272449	0.000272449	1	DKC1,CCT8,CCT3,CCT7,CCT4,CCT6A,TCP1,CCT2
Up	GO:1904951	positive regulation of establishment of protein localization	0.00271099	0.00271099	1	DKC1,WRAP53,SAR1A,ACSL3,PCM1,ASPH,CCT8,TRPM4,PCNT,EMD,CCT3,TOMM7,ERGIC3,SIRT6,CCT7,OAZ2,UBE2L3,PINK1,PDCD10,TMEM97,CCT4,ARF6,FBXW7,DNM1L,SAE1,HRAS,JUP,HDAC3,ZPR1,RACK1,ARIH2,UBE2D3,TM9SF4,PPID,CCT6A,TCP1,CCT2
Down	GO:1904951	positive regulation of establishment of protein localization	0.0239854	0.0239854	1	OAZ2,HDAC3,UBE2J2,YWHAE,PSMD9,DMAP1,SAE1,ASPH,HTRA2,B3GAT3,EDEM2,DNM1L,SIRT6,BCAP31,UBE2D3,SREBF2,GAS6,PPIA,PLA2G6,CEP131,ACSL3,JUP,CIB1,ITGB1BP1,EMD,CLN3,C2CD5,MFF,RACK1,ATP2C1,APBB3,VPS28,ABCG1,STX4
Up	GO:1905448	positive regulation of mitochondrial ATP synthesis coupled electron transport	0.033016	0.033016	1	CDK1,CCNB1,GHITM
Up	GO:1905818	regulation of chromosome separation	0.0488324	0.0488324	1	NCAPG,SMC2,BIRC5,CCNB1,UBE2C,ANAPC5,PLSCR1,AURKB,MAD2L2,IK,NSMCE2,BUB3,CSNK2A1
Down	GO:1905818	regulation of chromosome separation	2.65422e-09	2.65422e-09	1	FBXO5,ANAPC5,ZNF207,UBE2C,MAD2L2,NCAPH2,CDC20,NDC80,ZWILCH,PLK1,NCAPG,SMC4,NUF2,PCID2,CCNB1,CDCA8,XRCC3,ANAPC15,ZWINT,BIRC5,ANAPC11,ANAPC7,NCAPG2,PLSCR1,AURKB,BUB3
Down	GO:1905819	negative regulation of chromosome separation	6.36712e-06	6.36712e-06	1	FBXO5,ZNF207,MAD2L2,CDC20,NDC80,ZWILCH,PLK1,NUF2,PCID2,CCNB1,CDCA8,XRCC3,ANAPC15,ZWINT,BIRC5,AURKB,BUB3
Up	GO:1905820	positive regulation of chromosome separation	0.0272196	0.0272196	1	NCAPG,SMC2,BIRC5,UBE2C,ANAPC5,PLSCR1,AURKB,NSMCE2
Down	GO:1905820	positive regulation of chromosome separation	1.11504e-05	1.11504e-05	1	ANAPC5,UBE2C,NCAPH2,CDC20,NCAPG,SMC4,CDCA8,BIRC5,ANAPC11,ANAPC7,NCAPG2,PLSCR1,AURKB
Down	GO:1905821	positive regulation of chromosome condensation	0.0440443	0.0440443	1	NCAPH2,NCAPG,SMC4,NCAPG2
Up	GO:1990173	protein localization to nucleoplasm	1.1278e-05	1.1278e-05	1	DKC1,WRAP53,CCT8,CCT3,CCT7,CCT4,CCT6A,TCP1,CCT2
Up	GO:2000058	regulation of ubiquitin-dependent protein catabolic process	0.0488324	0.0488324	1	COP1,SUMO1,SIRT6,CAV3,PHF20L1,CSNK1D,GLMN,RPS7,FBXW7,DDA1,IKBKG,TAF9,BAG6,SUMO2,RPL5,EIF3H,CAMLG,RACK1,ARIH2,CSNK2A1,DDRGK1,PDCL3
Up	GO:2000059	negative regulation of ubiquitin-dependent protein catabolic process	0.0386739	0.0386739	1	PHF20L1,RPS7,TAF9,BAG6,RPL5,EIF3H,CAMLG,CSNK2A1,DDRGK1,PDCL3
Down	GO:2000152	regulation of ubiquitin-specific protease activity	0.0403918	0.0403918	1	PARK7,TANK,UBXN1
Up	GO:2000278	regulation of DNA biosynthetic process	0.0425654	0.0425654	1	CHTF18,CCT8,PARN,CCT3,TP53,CCT7,PKIB,HNRNPU,CDKN1A,CCT4,HNRNPC,AURKB,CCT6A,TCP1,CCT2
Up	GO:2000434	regulation of protein neddylation	4.8395e-05	4.8395e-05	1	COPS3,COPS6,GPS1,COPS7A,COPS7B,RPL5,COPS5,COPS2,COPS8,DCUN1D5
Up	GO:2000573	positive regulation of DNA biosynthetic process	0.0369096	0.0369096	1	CHTF18,CCT8,PARN,CCT3,CCT7,PKIB,CCT4,AURKB,CCT6A,TCP1,CCT2
Up	GO:2000765	regulation of cytoplasmic translation	0.00102982	0.00102982	1	ZNF385A,CNBP,DHX36,CSDE1,SYNCRIP,HNRNPU,PAIP1,YBX1,RPL13A,PABPC1,YTHDF2
Up	GO:2000767	positive regulation of cytoplasmic translation	0.000272449	0.000272449	1	CNBP,DHX36,CSDE1,SYNCRIP,HNRNPU,PAIP1,YBX1,PABPC1
Down	GO:2000779	regulation of double-strand break repair	0.00716235	0.00716235	1	SMARCB1,MAD2L2,YEATS4,MEAF6,DMAP1,ING3,MORF4L2,RPA2,SIRT6,NUDT16L1,SLF2,OGG1,PARPBP,DDX11,PPP4C,CYREN,SMARCC2,RMI2,KAT5,TIMELESS,DPF2,CHEK1,PNKP
Down	GO:2000781	positive regulation of double-strand break repair	0.0473838	0.0473838	1	SMARCB1,MAD2L2,YEATS4,MEAF6,DMAP1,ING3,MORF4L2,SIRT6,SLF2,DDX11,SMARCC2,KAT5,TIMELESS,DPF2,PNKP
Down	GO:2000816	negative regulation of mitotic sister chromatid separation	3.38474e-06	3.38474e-06	1	FBXO5,ZNF207,MAD2L2,CDC20,NDC80,ZWILCH,PLK1,NUF2,PCID2,CCNB1,CDCA8,XRCC3,ANAPC15,ZWINT,BIRC5,AURKB,BUB3
Up	GO:2001233	regulation of apoptotic signaling pathway	0.0346582	0.0346582	1	SIAH2,ZNF385A,BCL2L12,IFI6,TP53,RPL26,FZD9,PINK1,BAX,P4HB,ARMC10,EIF5A,RPS7,FAIM,TRIAP1,TNFRSF12A,FBXW7,DNM1L,GRINA,DDIAS,TAF9,WWOX,TPT1,UBB,RACK1,GHITM,DEDD2,CSNK2A1,BID,PYCR1,SELENOS,BCL2L1,DNAJA1,PRELID1,FXN,TMBIM6
Up	GO:2001242	regulation of intrinsic apoptotic signaling pathway	0.0111582	0.0111582	1	ZNF385A,TP53,RPL26,PINK1,BAX,P4HB,ARMC10,EIF5A,RPS7,TRIAP1,FBXW7,DNM1L,DDIAS,TAF9,TPT1,UBB,RACK1,BID,PYCR1,SELENOS,BCL2L1,DNAJA1,TMBIM6
Up	GO:2001244	positive regulation of intrinsic apoptotic signaling pathway	0.034169	0.034169	1	TP53,RPL26,BAX,EIF5A,RPS7,FBXW7,DNM1L,UBB,RACK1,BID
Down	GO:2001251	negative regulation of chromosome organization	0.000125783	0.000125783	1	FBXO5,ZNF207,MAD2L2,CDC20,NDC80,ZWILCH,PLK1,HNRNPC,NUF2,PCID2,CCNB1,CDCA8,TOP2A,XRCC3,ANAPC15,ZWINT,BIRC5,TINF2,ERCC1,HNRNPA1,AURKB,BUB3
Up	GO:2001252	positive regulation of chromosome organization	0.00583566	0.00583566	1	NCAPG,CCT8,DHX36,PARN,CCT3,SMC2,SIRT6,CCT7,CDK1,INO80E,PKIB,CCT4,MACROH2A1,HNRNPA2B1,AURKB,NSMCE2,CCT6A,TCP1,CCT2
Down	GO:2001252	positive regulation of chromosome organization	0.00136841	0.00136841	1	XRCC5,MACROH2A1,NCAPH2,NEK2,NCAPG,SMC4,CDK1,HNRNPD,TINF2,SIRT6,MAPKAPK5,SLF2,ERCC1,DDX11,HNRNPA1,FEN1,GNL3,NCAPG2,KAT5,AURKB,PNKP
Up	KEGG:00190	Oxidative phosphorylation	5.79485e-09	5.79485e-09	1	CYC1,ATP6V0B,ATP5ME,COX5B,CYCS,UQCRC1,NDUFA10,COX11,ATP5MF,PPA2,ATP5F1C,NDUFB5,MT-ND4,COX4I1,NDUFA12,ATP5PO,COX7A2,NDUFS8,NDUFB10,MT-ND2,NDUFV1,NDUFB6,MT-CYB,MT-ND1,MT-CO3,MT-CO2,MT-ND5,MT-CO1,ATP5PF,MT-ATP6,UQCRFS1,ATP6V1D,SDHB,ATP5MG,ATP5PB,ATP6AP1
Down	KEGG:00240	Pyrimidine metabolism	0.0110634	0.0110634	1	NT5C3B,UCK1,NME4,CTPS1,TYMS,NME3,DTYMK,RRM2,DUT,NME1-NME2,AK9,TK1,DCTD
Down	KEGG:00511	Other glycan degradation	0.000249068	0.000249068	1	FUCA2,HEXB,HEXA,AGA,FUCA1,MAN2B1,MAN2C1,GBA,MAN2B2
Down	KEGG:00520	Amino sugar and nucleotide sugar metabolism	0.00961623	0.00961623	1	PMM1,NAGK,HEXB,HEXA,CYB5R1,MPI,CMAS,CYB5RL,GFUS,GMPPB,AMDHD2,GALK1
Down	KEGG:00563	Glycosylphosphatidylinositol (GPI)-anchor biosynthesis	0.000646205	0.000646205	1	PIGS,DPM2,PIGK,PIGF,GPAA1,PIGT,PIGP,PIGA,PIGO,PIGQ
Down	KEGG:00900	Terpenoid backbone biosynthesis	0.00550742	0.00550742	1	IDI1,ACAT2,FDPS,PDSS1,HMGCR,ICMT,GGPS1,MVD
Up	KEGG:00970	Aminoacyl-tRNA biosynthesis	0.031489	0.031489	1	TARS1,FARSB,GATB,LARS1,KARS1,PARS2,WARS1,IARS2,RARS1,HARS1
Down	KEGG:01200	Carbon metabolism	0.0377427	0.0377427	1	ENO1,PDHA1,TPI1,GAPDH,ACAT2,ALDOA,G6PD,PKM,TKFC,SHMT1,HIBCH,TALDO1,IDH3G,PSAT1,PFKL,GOT1,CAT,ENO2,ACOX3
Down	KEGG:01212	Fatty acid metabolism	0.0336619	0.0336619	1	ACAT2,TECR,MECR,ELOVL1,SCD,ACADM,HSD17B4,HTD2,ACSL3,FADS1,ACOX3,ACADVL
Down	KEGG:01230	Biosynthesis of amino acids	0.000249068	0.000249068	1	ENO1,TPI1,GAPDH,GLUL,ALDOA,PKM,SHMT1,PYCR1,TALDO1,IDH3G,PSAT1,PFKL,GOT1,CBS,ASL,ACY1,ABHD14A-ACY1,ENO2,PYCR3
Up	KEGG:01232	Nucleotide metabolism	0.0379366	0.0379366	1	RRM1,ADSL,GUK1,DGUOK,NME2,TYMS,ITPA,ADK,AK6,NTPCR,DTYMK,AK2,NT5C2,DCTD,DUT
Down	KEGG:01232	Nucleotide metabolism	0.00101086	0.00101086	1	ADK,NT5C3B,UCK1,NME4,CTPS1,GUK1,IMPDH1,TYMS,NME3,DTYMK,IMPDH2,ADSL,RRM2,DUT,NME1-NME2,AK9,TK1,DCTD,AMPD2
Down	KEGG:01240	Biosynthesis of cofactors	0.000543739	0.000543739	1	PMM1,NME4,HMBS,COQ3,CTPS1,UROD,COASY,PANK2,MTHFD2,NME3,DHFR,MPI,ALAS1,SHMT1,PPCDC,PHOSPHO2,ADSL,PPCS,MMAB,NME1-NME2,PSAT1,AK9,GUSB,FPGS,MOCS2,GMPPB,GGCX,MTHFD1,AKR1A1
Up	KEGG:03008	Ribosome biogenesis in eukaryotes	0.0274463	0.0274463	1	DKC1,RBM28,WDR75,RPP38,NMD3,EIF6,EFL1,POP5,IMP4,AK6,REXO2,NVL,LSG1,GAR1,UTP18,MPHOSPH10,NOP58,CSNK2A1,NOB1,GTPBP4,SNU13,FBL
Up	KEGG:03010	Ribosome	2.86647e-11	2.86647e-11	1	RPS2,RPLP0,RPS18,MRPS11,MRPL4,RPS24,RPS6,RPLP2,RPL26,RPS11,MRPL27,RPL32,RPS27,MRPS10,RPS7,RPS5,RPL6,RPL13A,MRPL22,RPS28,RPS9,RPS27L,MRPL21,RPS27A,RPL5,MRPL35,RPS8,MRPL11,MRPS7,RPS14,RPL27,RPL7,RPL26L1,RPL3,RPS17,RPL7A,RPL14,RPS10,MRPL32,RPL9,MRPL19,MRPL10,RSL24D1
Up	KEGG:03013	Nucleocytoplasmic transport	0.017868	0.017868	1	AAAS,EEF1A1,SUMO1,NUP160,CSE1L,NMD3,NUP98,DDX19B,THOC1,SUMO2,THOC6,SAP18,TMEM33,SRRM1,KPNA6,KPNA1,SENP2,SEC13,UBE2I
Up	KEGG:03015	mRNA surveillance pathway	0.0269935	0.0269935	1	CPSF6,PCF11,PPP1CB,PABPC4,CPSF7,TARDBP,PPP2CA,CSTF1,CSTF2,PABPC1,DDX19B,CPSF4,PAPOLA,SAP18,SRRM1,SSU72,ETF1
Up	KEGG:03018	RNA degradation	9.2194e-05	9.2194e-05	1	CNOT10,BTG3,DHX36,PARN,PABPC4,ZCCHC7,LSM2,PATL1,EXOSC2,PABPC1,LSM7,HSPA9,EXOSC3,EXOSC4,CNOT9,EXOSC9,EXOSC5,BTG1,EXOSC1,EXOSC7
Down	KEGG:03030	DNA replication	3.65021e-06	3.65021e-06	1	RNASEH2A,RFC2,POLA2,POLD2,PRIM1,RFC5,LIG1,RPA2,MCM4,POLA1,FEN1,RNASEH2C,POLD3,POLD1,RFC4
Up	KEGG:03040	Spliceosome	2.19102e-09	2.19102e-09	1	PRPF40A,PLRG1,SRSF7,SRSF4,SNRNP40,TXNL4A,SNRNP27,HNRNPU,SF3A3,U2AF1,LSM2,U2SURP,DDX46,SF3B6,SRSF10,HNRNPC,PRPF38B,LSM7,HNRNPK,THOC1,PPIH,SNRNP200,PQBP1,SRSF1,SYF2,PPIE,SART1,SNRPD3,BUD31,SNRPB,SNRPE,SNRPC,WBP11,SF3B1,PRPF38A,CWC15,SF3B2,CTNNBL1,USP39,SNW1,RBMX,SNU13,DDX5
Up	KEGG:03050	Proteasome	9.18103e-06	9.18103e-06	1	PSMD2,PSMC5,PSMA4,PSMD6,PSMC4,PSMD11,PSMB7,PSMB5,PSMA6,PSMD4,PSMD3,PSMB6,POMP,PSMA7,PSMB2,PSMF1
Up	KEGG:03060	Protein export	0.00237764	0.00237764	1	SEC61A1,SRP19,SPCS1,IMMP1L,BAG6,SPCS2,SEC63,SRP14,SRP54,SRP9
Down	KEGG:03410	Base excision repair	4.55293e-07	4.55293e-07	1	HMGB1,RFC2,MPG,TDG,APEX1,NTHL1,POLD2,RFC5,LIG1,SMUG1,OGG1,NEIL3,FEN1,POLD3,POLD1,MUTYH,RFC4,PNKP
Down	KEGG:03430	Mismatch repair	0.000249068	0.000249068	1	RFC2,MLH1,POLD2,RFC5,LIG1,EXO1,RPA2,POLD3,POLD1,RFC4
Down	KEGG:03460	Fanconi anemia pathway	0.0020828	0.0020828	1	MLH1,FANCA,RPA2,FANCI,FAN1,FANCD2,ERCC1,CENPX,FANCL,FANCG,RMI2,BRIP1,TELO2,FAAP100
Up	KEGG:04110	Cell cycle	0.0492116	0.0492116	1	CDC25A,ANAPC10,CDC45,TP53,CDK1,ORC3,CDC6,SKP1,CCNB1,MTBP,PPP2CA,ANAPC5,CDK4,CDKN1A,ANAPC1,GADD45A,AURKB,GADD45G,MAD2L2,CCND3,BUB3,CDKN2C,ANAPC13
Down	KEGG:04110	Cell cycle	8.27493e-07	8.27493e-07	1	YWHAQ,FBXO5,YWHAZ,CDC6,CCNB2,ANAPC5,MAD2L2,SKP1,CDC20,CUL1,NDC80,YWHAE,PLK1,CCNA1,CCNA2,CDK1,CCNB1,CCNE2,E2F1,ANAPC15,ORC1,CDKN2C,ANAPC11,CDC25B,MCM4,STAG1,ANAPC16,CDC25C,DDX11,ANAPC7,TFDP1,AURKB,CHEK1,BUB3,E2F2,CCND3
Down	KEGG:04114	Oocyte meiosis	0.000580121	0.000580121	1	YWHAQ,PPP1CA,FBXO5,YWHAZ,CALM2,CALM3,CCNB2,ANAPC5,MAD2L2,SKP1,CDC20,CUL1,YWHAE,MAPK13,PLK1,REC8,CDK1,CCNB1,AURKA,CCNE2,ANAPC15,ANAPC11,ANAPC16,CDC25C,ANAPC7,CALM1
Up	KEGG:04115	p53 signaling pathway	0.0147444	0.0147444	1	ZNF385A,COP1,CYCS,TP53,CDK1,CCNB1,BAX,CDK4,CDKN1A,GADD45A,GADD45G,CCND3,CCNG1,BID,BCL2L1
Up	KEGG:04120	Ubiquitin mediated proteolysis	0.0159386	0.0159386	1	ANAPC10,COP1,UBA2,UBE2G2,ELOC,UBE4A,SKP1,UBE2L3,UBE2A,UBE2C,ANAPC5,ANAPC1,FBXW7,MGRN1,SAE1,RPS27A,UBB,FBXW11,UBE2D3,UBE2D2,UBE2N,ANAPC13,UBE2I
Down	KEGG:04120	Ubiquitin mediated proteolysis	0.00854792	0.00854792	1	ANAPC5,UBC,UBE2C,SKP1,CDC20,CUL1,UBE2J2,STUB1,UBE2G2,SYVN1,UBE2I,SAE1,UBA1,TRIM37,WWP2,ANAPC15,UBA3,ANAPC11,UBE2D3,ANAPC16,FANCL,COP1,ANAPC7,UBA2
Up	KEGG:04137	Mitophagy - animal	0.0469992	0.0469992	1	PGAM5,ATG9A,FOXO3,TP53,TOMM7,PINK1,FKBP8,HRAS,RPS27A,FUNDC1,UBB,TOMM40,EIF2S1,USP15,MAP1LC3B,CSNK2A1,BCL2L1
Up	KEGG:04141	Protein processing in endoplasmic reticulum	0.031489	0.031489	1	SAR1A,SEC61A1,UBE2G2,SEC31A,MAGT1,SKP1,BAX,P4HB,DNAJC5,STT3A,LMAN2,HSPH1,UFD1,DERL2,SSR1,EIF2S1,SEC63,UBE2D3,SEC13,DNAJB11,NSFL1C,SELENOS,UBE2D2,DNAJA1,RNF5
Down	KEGG:04141	Protein processing in endoplasmic reticulum	0.0377427	0.0377427	1	OS9,SKP1,CUL1,GANAB,UBE2J2,RPN2,STUB1,P4HB,UBE2G2,SYVN1,PLAA,SELENOS,EDEM2,BAG2,BCAP31,UBE2D3,DNAJB12,PRKCSH,UBXN1,HSPH1,NGLY1,SEC24C,CAPN1,STT3A,DERL2
Up	KEGG:04714	Thermogenesis	2.12398e-08	2.12398e-08	1	CYC1,RHEB,ACSL3,ACTL6B,ATP5ME,COX5B,NDUFAF4,COX16,SIRT6,RPS6,UQCRC1,NDUFA10,ACSL1,COX11,ATP5MF,SMARCB1,GNAS,ATP5F1C,NDUFB5,MT-ND4,COX4I1,NDUFA12,ATP5PO,COX7A2,NDUFS8,NDUFB10,MT-ND2,NDUFV1,AKT1S1,NDUFB6,MT-CYB,COA3,MT-ND1,COA6,HRAS,SMARCE1,RPS6KB2,SMARCD1,MT-CO3,MT-CO2,MT-ND5,MT-CO1,ATP5PF,MT-ATP6,NPPA,UQCRFS1,SDHB,ATP5MG,ATP5PB
Up	KEGG:04932	Non-alcoholic fatty liver disease	0.0238815	0.0238815	1	CYC1,ADIPOR2,COX5B,CYCS,UQCRC1,NDUFA10,BAX,NDUFB5,COX4I1,NDUFA12,COX7A2,NDUFS8,NDUFB10,NDUFV1,NDUFB6,MT-CYB,MT-CO3,MT-CO2,EIF2S1,MT-CO1,RAC1,UQCRFS1,BID,SDHB
Up	KEGG:05010	Alzheimer disease	1.28906e-06	1.28906e-06	1	CYC1,KLC2,PSMD2,PSMC5,PSMA4,COX5B,PSMD6,CYCS,NCSTN,UQCRC1,WNT10A,TUBB8,NDUFA10,CALM1,PSMC4,PSMD11,GAPDH,FZD9,PSENEN,ATP5F1C,NDUFB5,MT-ND4,COX4I1,NDUFA12,ATP5PO,PSMB7,CHUK,COX7A2,NDUFS8,NDUFB10,MT-ND2,PSMB5,NDUFV1,NDUFB6,MT-CYB,PSMA6,IKBKG,MT-ND1,SLC39A6,HRAS,KLC1,HSD17B10,MT-CO3,MT-CO2,MT-ND5,PSMD4,EIF2S1,MT-CO1,ATP5PF,PSMD3,RTN3,MT-ATP6,PSMB6,UQCRFS1,CSNK2A1,VDAC2,BID,SDHB,PPID,PSMA7,PSMB2,ATP5P…
Up	KEGG:05012	Parkinson disease	3.02379e-12	3.02379e-12	1	CYC1,KLC2,PSMD2,SEPTIN5,PSMC5,PSMA4,UCHL1,COX5B,PSMD6,CYCS,UBE2G2,TP53,UQCRC1,TUBB8,NDUFA10,CALM1,PSMC4,PSMD11,UBE2L3,PINK1,BAX,GNAS,ATP5F1C,NDUFB5,TXN2,MT-ND4,COX4I1,NDUFA12,ATP5PO,PSMB7,COX7A2,NDUFS8,NDUFB10,MT-ND2,PSMB5,NDUFV1,NDUFB6,MT-CYB,PSMA6,MT-ND1,SLC39A6,RPS27A,KLC1,MT-CO3,UBB,MT-CO2,MT-ND5,PSMD4,EIF2S1,MT-CO1,ATP5PF,PSMD3,MT-ATP6,PSMB6,UQCRFS1,VDAC2,SDHB,BCL2L1,PSMA7,PSMB2,ATP5PB,SLC39…
Down	KEGG:05012	Parkinson disease	0.0297397	0.0297397	1	NDUFA10,TUBA1B,PSMA4,TUBA4A,TUBB,CALM2,CALM3,SOD1,UQCRC2,UBC,UCHL1,BCL2L1,GNAS,UBE2J2,UBE2G2,PARK7,PSMD9,UQCR11,TUBB4B,PSMC5,NDUFV3,UBA1,TUBB8,PSMA1,HTRA2,ATP5F1D,VDAC1,UQCRC1,PSMD6,CYC1,SEPTIN5,PLCG1,SLC39A4,CALM1,NDUFA4L2,NDUFS2
Up	KEGG:05014	Amyotrophic lateral sclerosis	9.96287e-08	9.96287e-08	1	CYC1,KLC2,PSMD2,PSMC5,PSMA4,SRSF7,ACTR1A,COX5B,PSMD6,CYCS,RAB1A,TP53,VAPB,TARDBP,UQCRC1,TUBB8,NDUFA10,PSMC4,NUP160,PSMD11,PINK1,BAX,ATP5F1C,NDUFB5,MT-ND4,COX4I1,NDUFA12,ATP5PO,PSMB7,COX7A2,NDUFS8,NDUFB10,MT-ND2,PFN1,NUP98,PSMB5,NDUFV1,HNRNPA2B1,NDUFB6,MT-CYB,PSMA6,MT-ND1,KLC1,MT-CO3,MT-CO2,MT-ND5,PSMD4,TOMM40,EIF2S1,MT-CO1,ATP5PF,PSMD3,RAC1,MT-ATP6,PSMB6,MAP1LC3B,UQCRFS1,SEC13,BID,SDHB,BCL2L1,PSM…
Up	KEGG:05016	Huntington disease	1.27389e-06	1.27389e-06	1	CYC1,KLC2,AP2M1,PSMD2,PSMC5,PSMA4,ACTR1A,COX5B,PSMD6,CYCS,POLR2E,TP53,UQCRC1,TUBB8,NDUFA10,PSMC4,PSMD11,BAX,ATP5F1C,NDUFB5,MT-ND4,COX4I1,NDUFA12,ATP5PO,PSMB7,POLR2I,COX7A2,NDUFS8,NDUFB10,MT-ND2,PSMB5,NDUFV1,NDUFB6,MT-CYB,PSMA6,MT-ND1,KLC1,MT-CO3,MT-CO2,MT-ND5,PSMD4,MT-CO1,ATP5PF,PSMD3,MT-ATP6,PSMB6,UQCRFS1,VDAC2,SDHB,POLR2K,POLR2C,PSMA7,PSMB2,ATP5PB
Up	KEGG:05020	Prion disease	1.57004e-07	1.57004e-07	1	CYC1,KLC2,PSMD2,PSMC5,PSMA4,COX5B,PSMD6,CYCS,UQCRC1,TUBB8,NDUFA10,PSMC4,CAV3,PSMD11,BAX,ATP5F1C,NDUFB5,MT-ND4,COX4I1,NDUFA12,ATP5PO,PSMB7,COX7A2,NDUFS8,NDUFB10,MT-ND2,PSMB5,NDUFV1,NDUFB6,MT-CYB,PSMA6,MT-ND1,KLC1,STIP1,MT-CO3,MT-CO2,MT-ND5,PSMD4,EIF2S1,MT-CO1,ATP5PF,PSMD3,RAC1,MT-ATP6,PSMB6,UQCRFS1,CSNK2A1,VDAC2,SDHB,PSMA7,PSMB2,ATP5PB
Up	KEGG:05022	Pathways of neurodegeneration - multiple diseases	8.12548e-06	8.12548e-06	1	CYC1,KLC2,PSMD2,SEPTIN5,PSMC5,PSMA4,UCHL1,ACTR1A,COX5B,PSMD6,CYCS,RAB1A,UBE2G2,VAPB,TARDBP,UQCRC1,WNT10A,TUBB8,NDUFA10,CALM1,PSMC4,PSMD11,FZD9,UBE2L3,PINK1,BAX,ATP5F1C,NDUFB5,MT-ND4,COX4I1,NDUFA12,ATP5PO,PSMB7,COX7A2,NDUFS8,NDUFB10,MT-ND2,PSMB5,NDUFV1,NDUFB6,MT-CYB,PSMA6,MT-ND1,HRAS,RPS27A,KLC1,HSD17B10,MT-CO3,UBB,MT-CO2,MT-ND5,PSMD4,TOMM40,EIF2S1,MT-CO1,ATP5PF,PSMD3,RAC1,MT-ATP6,PSMB6,MAP1LC3B,U…
Up	KEGG:05171	Coronavirus disease - COVID-19	0.00485142	0.00485142	1	RPS2,RPLP0,RPS18,RPS24,RPS6,RPLP2,RPL26,RPS11,RPL32,RPS27,IFNAR1,RPS7,RPS5,RPL6,RPL13A,CHUK,RPS28,RPS9,RPS27L,IKBKG,RPS27A,RPL5,ACE,RPS8,RPS14,RPL27,RPL7,RPL26L1,RPL3,RPS17,RPL7A,RPL14,RPS10,RPL9,RSL24D1
Up	KEGG:05208	Chemical carcinogenesis - reactive oxygen species	0.0022758	0.0022758	1	CYC1,CBR1,COX5B,FOXO3,UQCRC1,NDUFA10,ATP5F1C,NDUFB5,MT-ND4,COX4I1,NDUFA12,ATP5PO,CHUK,COX7A2,NDUFS8,NDUFB10,MT-ND2,NDUFV1,NDUFB6,MT-CYB,IKBKG,MT-ND1,HRAS,MT-CO3,MT-CO2,MT-ND5,MT-CO1,ATP5PF,RAC1,MT-ATP6,UQCRFS1,VDAC2,SDHB,MGST1,ATP5PB
Up	KEGG:05415	Diabetic cardiomyopathy	0.00208479	0.00208479	1	CYC1,PPP1CB,COX5B,UQCRC1,NDUFA10,PDHA1,GAPDH,ATP5F1C,NDUFB5,MT-ND4,COX4I1,NDUFA12,ATP5PO,COX7A2,NDUFS8,NDUFB10,MT-ND2,NDUFV1,NDUFB6,MT-CYB,MT-ND1,ACE,MT-CO3,MT-CO2,MT-ND5,MT-CO1,ATP5PF,RAC1,MT-ATP6,UQCRFS1,VDAC2,SDHB,ATP5PB
Up	REAC:R-HSA-109581	Apoptosis	0.00125199	0.00125199	1	HMGB1,PSMD2,PSMC5,PSMA4,PSMD6,CYCS,TP53,DFFA,PSMC4,PSMD11,BAX,DAPK3,PSMB7,DNM1L,PSMB5,PSMA6,H1-2,RPS27A,UBB,PSMD4,PSMD3,KPNA1,PSMB6,BID,PSMD5,APIP,BCL2L1,PSMA7,PSMB2,PSMF1,C1QBP
Down	REAC:R-HSA-110312	Translesion synthesis by REV1	0.0173601	0.0173601	1	RFC2,UBC,MAD2L2,RFC5,RPA2,RFC4
Down	REAC:R-HSA-110313	Translesion synthesis by Y family DNA polymerases bypasses lesions on DNA template	0.0444535	0.0444535	1	RFC2,UBC,MAD2L2,POLD2,RFC5,RPA2,POLD3,POLD1,RFC4
Down	REAC:R-HSA-110314	Recognition of DNA damage by PCNA-containing replication complex	0.0302718	0.0302718	1	RFC2,UBC,POLD2,RFC5,RPA2,POLD3,POLD1,RFC4
Down	REAC:R-HSA-110357	Displacement of DNA glycosylase by APEX1	0.000112031	0.000112031	1	MPG,TDG,APEX1,NTHL1,SMUG1,OGG1
Down	REAC:R-HSA-110373	Resolution of AP sites via the multiple-nucleotide patch replacement pathway	0.000547284	0.000547284	1	RFC2,APEX1,POLD2,RFC5,LIG1,RPA2,FEN1,POLD3,POLD1,RFC4
Up	REAC:R-HSA-111367	SLBP independent Processing of Histone Pre-mRNAs	0.0456919	0.0456919	1	ZNF473,SNRPD3,SNRPB,SNRPE
Up	REAC:R-HSA-112382	Formation of RNA Pol II elongation complex	0.0226092	0.0226092	1	GTF2H1,POLR2E,ELOC,POLR2I,ELL,SUPT4H1,CTR9,GTF2F1,CCNK,POLR2K,POLR2C,LEO1
Down	REAC:R-HSA-113501	Inhibition of replication initiation of damaged DNA by RB1/E2F1	0.0326273	0.0326273	1	POLA2,PRIM1,E2F1,POLA1,TFDP1
Down	REAC:R-HSA-113510	E2F mediated regulation of DNA replication	0.00467779	0.00467779	1	CDK1,POLA2,PRIM1,CCNB1,E2F1,ORC1,POLA1,TFDP1
Up	REAC:R-HSA-1168372	Downstream signaling events of B Cell Receptor (BCR)	1.00519e-06	1.00519e-06	1	PSMD2,PSMC5,PSMA4,PSMD6,CALM1,PSMC4,PSMD11,SKP1,PSMB7,CHUK,PSMB5,PSMA6,IKBKG,HRAS,RPS27A,UBB,FBXW11,PSMD4,PSMD3,PSMB6,PSMD5,PSMA7,PSMB2,PSMF1
Up	REAC:R-HSA-1169091	Activation of NF-kappaB in B cells	7.04876e-07	7.04876e-07	1	PSMD2,PSMC5,PSMA4,PSMD6,PSMC4,PSMD11,SKP1,PSMB7,CHUK,PSMB5,PSMA6,IKBKG,RPS27A,UBB,FBXW11,PSMD4,PSMD3,PSMB6,PSMD5,PSMA7,PSMB2,PSMF1
Down	REAC:R-HSA-1169408	ISG15 antiviral mechanism	0.0113576	0.0113576	1	KPNA2,EIF4G2,UBC,NUP85,NUP42,EIF4E,USP18,EIF4E2,JAK1,NUP107,PLCG1,EIF4A2,RAE1,PIN1,IRF3
Up	REAC:R-HSA-1169410	Antiviral mechanism by IFN-stimulated genes	0.00159291	0.00159291	1	ILF2,AAAS,PRKRA,TP53,SUMO1,CDK1,NPM1,TUBB8,NUP160,CENPX,PPP2CA,CHUK,EIF2S2,IKBKG,FANCG,RPS27A,SPHK1,PTPN2,UBB,EIF2S1,KPNA1,EIF2S3,SEC13,EIF4A1,EIF4E2,UBE2N,UBE2I
Down	REAC:R-HSA-1169410	Antiviral mechanism by IFN-stimulated genes	1.44732e-05	1.44732e-05	1	HSPA2,TUBA1B,TUBA4A,KPNA2,EIF4G2,UBC,NUP85,NUP42,EIF4E,ILF2,UBE2I,TUBB4B,CDK1,SPHK1,TUBB8,IKBKG,PTPN2,TARBP2,USP18,FANCA,EIF4E2,JAK1,CENPX,NUP107,FANCL,FANCG,PLCG1,FAAP20,EIF4A2,FAAP100,RAE1,PIN1,IRF3
Up	REAC:R-HSA-1234174	Cellular response to hypoxia	3.3e-07	3.3e-07	1	EGLN2,PSMD2,PSMC5,PSMA4,EGLN1,PSMD6,ELOC,PSMC4,PSMD11,PSMB7,PSMB5,PSMA6,RPS27A,UBB,HIGD1A,PSMD4,PSMD3,PSMB6,UBE2D3,PSMD5,UBE2D2,PSMA7,PSMB2,PSMF1
Up	REAC:R-HSA-1234176	Oxygen-dependent proline hydroxylation of Hypoxia-inducible Factor Alpha	1.28018e-07	1.28018e-07	1	EGLN2,PSMD2,PSMC5,PSMA4,EGLN1,PSMD6,ELOC,PSMC4,PSMD11,PSMB7,PSMB5,PSMA6,RPS27A,UBB,PSMD4,PSMD3,PSMB6,UBE2D3,PSMD5,UBE2D2,PSMA7,PSMB2,PSMF1
Up	REAC:R-HSA-1236974	ER-Phagosome pathway	7.65193e-07	7.65193e-07	1	HMGB1,PSMD2,PSMC5,PSMA4,SEC61A1,PSMD6,HLA-E,PSMC4,PSMD11,HLA-C,PSMB7,CHUK,PSMB5,PSMA6,IKBKG,RPS27A,SNAP23,HLA-B,UBB,PSMD4,PSMD3,PSMB6,PSMD5,PSMA7,PSMB2,PSMF1
Up	REAC:R-HSA-1236975	Antigen processing-Cross presentation	1.30829e-05	1.30829e-05	1	HMGB1,PSMD2,PSMC5,PSMA4,SEC61A1,PSMD6,HLA-E,PSMC4,PSMD11,HLA-C,PSMB7,CHUK,PSMB5,PSMA6,IKBKG,RPS27A,SNAP23,HLA-B,UBB,PSMD4,PSMD3,PSMB6,PSMD5,PSMA7,PSMB2,PSMF1
Up	REAC:R-HSA-1236978	Cross-presentation of soluble exogenous antigens (endosomes)	3.07862e-05	3.07862e-05	1	PSMD2,PSMC5,PSMA4,PSMD6,PSMC4,PSMD11,PSMB7,PSMB5,PSMA6,PSMD4,PSMD3,PSMB6,PSMD5,PSMA7,PSMB2,PSMF1
Up	REAC:R-HSA-1257604	PIP3 activates AKT signaling	0.0304187	0.0304187	1	RHEB,PSMD2,PSMC5,PSMA4,PSMD6,FOXO3,TP53,PIP5K1A,PSMC4,EED,PSMD11,PPP2CA,CDKN1A,LAMTOR1,PSMB7,CHUK,LAMTOR5,PSMB5,AKT1S1,PSMA6,RPS27A,RPS6KB2,LAMTOR3,UBB,HDAC3,RNF146,PSMD4,PSMD3,RAC1,PSMB6,CSNK2A1,PSMD5,PSMA7,PSMB2,PSMF1
Up	REAC:R-HSA-1268020	Mitochondrial protein import	0.00106919	0.00106919	1	CYC1,IDH3G,CMC2,TOMM7,CHCHD3,TIMM8B,HSPA9,COA6,GRPEL1,TOMM40,TOMM6,CHCHD4,GRPEL2,TIMM17A,FXN,TIMM23
Down	REAC:R-HSA-141405	Inhibition of the proteolytic activity of APC/C required for the onset of anaphase by mitotic spindle checkpoint components	0.00342598	0.00342598	1	ANAPC5,UBE2C,CDC20,ANAPC15,ANAPC11,ANAPC16,ANAPC7,BUB3
Down	REAC:R-HSA-141424	Amplification of signal from the kinetochores	0.000248445	0.000248445	1	PMF1,CENPU,NUP85,CDC20,CENPM,NDC80,CENPN,ZWILCH,PLK1,NUF2,CDCA8,RANGAP1,DYNC1I2,CENPK,ZWINT,BIRC5,CENPA,DSN1,NUP107,CENPH,AURKB,BUB3
Down	REAC:R-HSA-141430	Inactivation of APC/C via direct inhibition of the APC/C complex	0.00342598	0.00342598	1	ANAPC5,UBE2C,CDC20,ANAPC15,ANAPC11,ANAPC16,ANAPC7,BUB3
Down	REAC:R-HSA-141444	Amplification of signal from unattached kinetochores via a MAD2 inhibitory signal	0.000248445	0.000248445	1	PMF1,CENPU,NUP85,CDC20,CENPM,NDC80,CENPN,ZWILCH,PLK1,NUF2,CDCA8,RANGAP1,DYNC1I2,CENPK,ZWINT,BIRC5,CENPA,DSN1,NUP107,CENPH,AURKB,BUB3
Up	REAC:R-HSA-1428517	Aerobic respiration and respiratory electron transport	7.33087e-09	7.33087e-09	1	CYC1,IDH3G,ATP5ME,IDH3B,COX5B,CYCS,NDUFAF4,COX16,IDH2,ETFB,UQCRC1,NDUFA10,COX11,ETFA,PDHA1,ATP5MF,ATP5F1C,NDUFB5,MT-ND4,ETFDH,COX4I1,NDUFA12,ATP5PO,NDUFS8,NDUFB10,MT-ND2,TMEM126B,NDUFV1,NDUFB6,MT-CYB,MT-ND1,MT-CO3,MT-CO2,MT-ND5,MT-CO1,ATP5PF,MT-ATP6,ECSIT,COQ10B,UQCRFS1,SDHB,ATP5MG,ATP5PB,GLO1
Down	REAC:R-HSA-1445148	Translocation of SLC2A4 (GLUT4) to the plasma membrane	0.00473511	0.00473511	1	YWHAQ,TUBA1B,TUBA4A,YWHAZ,YWHAE,TUBB4B,EXOC5,TUBB8,EXOC3,ACTG1,EXOC7,RAC1,C2CD5,CALM1,STX4,PRKAB1
Down	REAC:R-HSA-1538133	G0 and Early G1	0.0135829	0.0135829	1	CDC6,CCNA1,CCNA2,CDK1,TOP2A,CCNE2,E2F1,TFDP1
Up	REAC:R-HSA-156827	L13a-mediated translational silencing of Ceruloplasmin expression	1.68779e-15	1.68779e-15	1	EIF3D,RPS2,RPLP0,EIF3E,RPS18,RPS24,RPS6,RPLP2,RPL26,RPS11,RPL32,RPS27,EIF3F,RPS7,RPS5,RPL6,RPL13A,RPS28,RPS9,EIF4B,EIF3M,PABPC1,EIF2S2,RPS27L,EIF3I,RPS27A,RPL5,EIF3H,RPS8,RPS14,RPL27,EIF2S1,RPL7,RPL26L1,RPL3,RPS17,EIF2S3,RPL7A,RPL14,RPS10,RPL9,EIF4A1,EIF3G
Up	REAC:R-HSA-156842	Eukaryotic Translation Elongation	2.82934e-12	2.82934e-12	1	RPS2,RPLP0,RPS18,EEF1A1,RPS24,RPS6,RPLP2,RPL26,EEF1D,RPS11,RPL32,RPS27,RPS7,RPS5,RPL6,RPL13A,RPS28,RPS9,EEF1G,RPS27L,RPS27A,RPL5,EEF1B2,RPS8,RPS14,RPL27,RPL7,RPL26L1,RPL3,RPS17,RPL7A,EEF2,RPL14,RPS10,RPL9
Up	REAC:R-HSA-156902	Peptide chain elongation	1.24118e-10	1.24118e-10	1	RPS2,RPLP0,RPS18,EEF1A1,RPS24,RPS6,RPLP2,RPL26,RPS11,RPL32,RPS27,RPS7,RPS5,RPL6,RPL13A,RPS28,RPS9,RPS27L,RPS27A,RPL5,RPS8,RPS14,RPL27,RPL7,RPL26L1,RPL3,RPS17,RPL7A,EEF2,RPL14,RPS10,RPL9
Up	REAC:R-HSA-157118	Signaling by NOTCH	0.0152033	0.0152033	1	ARRB2,PSMD2,PSMC5,PSMA4,H2AC6,MFNG,PSMD6,NCSTN,TP53,SIRT6,PSMC4,PSMD11,SKP1,H3C10,PSENEN,TMED2,H2AC19,YBX1,PSMB7,PSMB5,PSMA6,NCOR1,RPS27A,UBB,HDAC3,PSMD4,PSMD3,PSMB6,RBPJ,PSMD5,PSMA7,PSMB2,SNW1,PSMF1
Up	REAC:R-HSA-15869	Metabolism of nucleotides	0.0336625	0.0336625	1	NUDT5,RRM1,ADSL,GUK1,DGUOK,NME2,TYMS,ITPA,ADK,AK6,NUDT15,DTYMK,AK2,NT5C2,DCTD,TXNRD1
Down	REAC:R-HSA-15869	Metabolism of nucleotides	0.00342598	0.00342598	1	ADK,UCK1,PAICS,NME4,CTPS1,GUK1,IMPDH1,TYMS,NME3,DTYMK,ATIC,IMPDH2,ADSL,RRM2,AK9,TK1,DCTD,NUDT5,AMPD2
Up	REAC:R-HSA-1592230	Mitochondrial biogenesis	0.00278967	0.00278967	1	ATP5ME,CYCS,IDH2,CALM1,ATP5MF,CHCHD3,ATP5F1C,ATP5PO,MTERF1,HSPA9,NCOR1,HDAC3,ATP5PF,SSBP1,MT-ATP6,IMMT,ATP5MG,ATP5PB,TMEM11
Down	REAC:R-HSA-159231	Transport of Mature mRNA Derived from an Intronless Transcript	0.0391381	0.0391381	1	WDR33,NUP85,NUP42,EIF4E,NCBP2,NUP107,CPSF1,FIP1L1,RAE1
Down	REAC:R-HSA-159234	Transport of Mature mRNAs Derived from Intronless Transcripts	0.0444535	0.0444535	1	WDR33,NUP85,NUP42,EIF4E,NCBP2,NUP107,CPSF1,FIP1L1,RAE1
Up	REAC:R-HSA-159236	Transport of Mature mRNA derived from an Intron-Containing Transcript	0.0478535	0.0478535	1	SRSF7,AAAS,SRSF4,NUP160,U2AF1,SRSF11,THOC1,POLDIP3,CHTOP,THOC6,SRSF1,SRRM1,SEC13
Up	REAC:R-HSA-162587	HIV Life Cycle	0.00127016	0.00127016	1	GTF2H1,AAAS,TSG101,POLR2E,GTF2B,ELOC,NUP160,CHMP5,GTF2A2,TAF11,PDCD6IP,POLR2I,CHMP2A,ELL,TAF9,SUPT4H1,RPS27A,BANF1,UBB,TAF12,GTF2F1,KPNA1,CCNK,SEC13,VTA1,POLR2K,POLR2C
Down	REAC:R-HSA-162587	HIV Life Cycle	0.0153603	0.0153603	1	SSRP1,XRCC5,HMGA1,ERCC3,UBC,NUP85,NUP42,RANBP1,NELFE,RANGAP1,CCNT2,CDK9,LIG1,VPS37A,GTF2H4,BANF1,PPIA,NCBP2,CHMP4A,FEN1,NUP107,TAF6,RAE1,VPS28
Down	REAC:R-HSA-162592	Integration of provirus	0.0444535	0.0444535	1	XRCC5,HMGA1,BANF1,PPIA
Down	REAC:R-HSA-162594	Early Phase of HIV Life Cycle	0.0092964	0.0092964	1	XRCC5,HMGA1,LIG1,BANF1,PPIA,FEN1
Up	REAC:R-HSA-162599	Late Phase of HIV Life Cycle	0.00163676	0.00163676	1	GTF2H1,AAAS,TSG101,POLR2E,GTF2B,ELOC,NUP160,CHMP5,GTF2A2,TAF11,PDCD6IP,POLR2I,CHMP2A,ELL,TAF9,SUPT4H1,RPS27A,UBB,TAF12,GTF2F1,CCNK,SEC13,VTA1,POLR2K,POLR2C
Up	REAC:R-HSA-162658	Golgi Cisternae Pericentriolar Stack Reorganization	0.0229752	0.0229752	1	RAB1A,RAB2A,CDK1,CCNB1,GORASP2
Down	REAC:R-HSA-162791	Attachment of GPI anchor to uPAR	0.00165851	0.00165851	1	PIGS,PIGK,GPAA1,PIGT,PLAUR
Up	REAC:R-HSA-162906	HIV Infection	1.71331e-07	1.71331e-07	1	GTF2H1,AP2M1,PSMD2,PSMC5,PSMA4,AAAS,TSG101,PSMD6,POLR2E,GTF2B,NPM1,ELOC,PSMC4,NUP160,CHMP5,PSMD11,SKP1,GTF2A2,TAF11,PDCD6IP,PSMB7,POLR2I,CHMP2A,PSMB5,ELL,PSMA6,TAF9,SUPT4H1,RPS27A,BANF1,UBB,TAF12,PSMD4,GTF2F1,PSMD3,KPNA1,RAC1,AP1M2,PSMB6,CCNK,SEC13,PSMD5,VTA1,POLR2K,POLR2C,PSMA7,PSMB2,PSMF1
Down	REAC:R-HSA-162906	HIV Infection	0.00556986	0.00556986	1	PSMA4,SSRP1,XRCC5,HMGA1,ERCC3,UBC,SLC25A6,NUP85,SKP1,NUP42,AP2M1,PSMD9,RANBP1,PSMC5,NELFE,PSMA1,RANGAP1,CCNT2,CDK9,LIG1,PSMD6,VPS37A,GTF2H4,BANF1,PPIA,NCBP2,CHMP4A,FEN1,NUP107,PSMB10,TAF6,RAC1,RAE1,VPS28,AP1S1
Up	REAC:R-HSA-162909	Host Interactions of HIV factors	1.59413e-05	1.59413e-05	1	AP2M1,PSMD2,PSMC5,PSMA4,AAAS,PSMD6,NPM1,ELOC,PSMC4,NUP160,PSMD11,SKP1,PSMB7,PSMB5,PSMA6,RPS27A,BANF1,UBB,PSMD4,PSMD3,KPNA1,RAC1,AP1M2,PSMB6,SEC13,PSMD5,PSMA7,PSMB2,PSMF1
Down	REAC:R-HSA-162909	Host Interactions of HIV factors	0.012695	0.012695	1	PSMA4,HMGA1,UBC,SLC25A6,NUP85,SKP1,NUP42,AP2M1,PSMD9,RANBP1,PSMC5,PSMA1,RANGAP1,CDK9,PSMD6,BANF1,PPIA,NUP107,PSMB10,RAC1,RAE1,AP1S1
Up	REAC:R-HSA-163210	Formation of ATP by chemiosmotic coupling	0.000659686	0.000659686	1	ATP5ME,ATP5MF,ATP5F1C,ATP5PO,ATP5PF,MT-ATP6,ATP5MG,ATP5PB
Up	REAC:R-HSA-1632852	Macroautophagy	0.0209427	0.0209427	1	RHEB,ATG9A,PCNT,TOMM7,UBE2V1,TUBB8,PINK1,LAMTOR1,LAMTOR5,CHMP2A,RPS27A,LAMTOR3,FUNDC1,UBB,DYNC1LI2,TOMM40,TOMM6,MAP1LC3B,CSNK2A1,ATG4D,PLIN2,UBE2N
Up	REAC:R-HSA-166208	mTORC1-mediated signalling	0.0229189	0.0229189	1	RHEB,RPS6,LAMTOR1,LAMTOR5,EIF4B,AKT1S1,LAMTOR3
Up	REAC:R-HSA-167152	Formation of HIV elongation complex in the absence of HIV Tat	0.025829	0.025829	1	GTF2H1,POLR2E,ELOC,POLR2I,ELL,SUPT4H1,GTF2F1,CCNK,POLR2K,POLR2C
Up	REAC:R-HSA-167161	HIV Transcription Initiation	0.0121365	0.0121365	1	GTF2H1,POLR2E,GTF2B,GTF2A2,TAF11,POLR2I,TAF9,TAF12,GTF2F1,POLR2K,POLR2C
Up	REAC:R-HSA-167162	RNA Polymerase II HIV Promoter Escape	0.0121365	0.0121365	1	GTF2H1,POLR2E,GTF2B,GTF2A2,TAF11,POLR2I,TAF9,TAF12,GTF2F1,POLR2K,POLR2C
Up	REAC:R-HSA-167172	Transcription of the HIV genome	0.00614826	0.00614826	1	GTF2H1,POLR2E,GTF2B,ELOC,GTF2A2,TAF11,POLR2I,ELL,TAF9,SUPT4H1,TAF12,GTF2F1,CCNK,POLR2K,POLR2C
Up	REAC:R-HSA-167238	Pausing and recovery of Tat-mediated HIV elongation	0.0226092	0.0226092	1	POLR2E,ELOC,POLR2I,ELL,SUPT4H1,GTF2F1,POLR2K,POLR2C
Up	REAC:R-HSA-167243	Tat-mediated HIV elongation arrest and recovery	0.0226092	0.0226092	1	POLR2E,ELOC,POLR2I,ELL,SUPT4H1,GTF2F1,POLR2K,POLR2C
Up	REAC:R-HSA-167287	HIV elongation arrest and recovery	0.00980791	0.00980791	1	POLR2E,ELOC,POLR2I,ELL,SUPT4H1,GTF2F1,CCNK,POLR2K,POLR2C
Up	REAC:R-HSA-167290	Pausing and recovery of HIV elongation	0.00980791	0.00980791	1	POLR2E,ELOC,POLR2I,ELL,SUPT4H1,GTF2F1,CCNK,POLR2K,POLR2C
Up	REAC:R-HSA-168255	Influenza Infection	9.28861e-09	9.28861e-09	1	RPS2,AAAS,RPLP0,RPS18,POLR2E,RPS24,RPS6,NUP160,RPLP2,RPL26,RPS11,RPL32,RPS27,RPS7,RPS5,RPL6,RPL13A,POLR2I,RPS28,RPS9,CPSF4,RPS27L,RPS27A,RPL5,RPS8,RPS14,RPL27,RPL7,GTF2F1,RPL26L1,KPNA1,RPL3,RPS17,RPL7A,SEC13,RPL14,RPS10,RPL9,POLR2K,POLR2C
Up	REAC:R-HSA-168273	Influenza Viral RNA Transcription and Replication	1.81491e-09	1.81491e-09	1	RPS2,AAAS,RPLP0,RPS18,POLR2E,RPS24,RPS6,NUP160,RPLP2,RPL26,RPS11,RPL32,RPS27,RPS7,RPS5,RPL6,RPL13A,POLR2I,RPS28,RPS9,RPS27L,RPS27A,RPL5,RPS8,RPS14,RPL27,RPL7,GTF2F1,RPL26L1,RPL3,RPS17,RPL7A,SEC13,RPL14,RPS10,RPL9,POLR2K,POLR2C
Up	REAC:R-HSA-168927	TICAM1, RIP1-mediated IKK complex recruitment	0.000983232	0.000983232	1	UBE2V1,CHUK,IKBKG,RPS27A,UBB,UBE2D3,UBE2D2,UBE2N
Up	REAC:R-HSA-169911	Regulation of Apoptosis	5.02776e-06	5.02776e-06	1	PSMD2,PSMC5,PSMA4,PSMD6,PSMC4,PSMD11,PSMB7,PSMB5,PSMA6,RPS27A,UBB,PSMD4,PSMD3,PSMB6,PSMD5,PSMA7,PSMB2,PSMF1
Down	REAC:R-HSA-170145	Phosphorylation of proteins involved in the G2/M transition by Cyclin A:Cdc2 complexes	0.00921224	0.00921224	1	CCNA1,CCNA2,CDK1
Up	REAC:R-HSA-174048	APC/C:Cdc20 mediated degradation of Cyclin B	0.00541483	0.00541483	1	ANAPC10,CDK1,CCNB1,UBE2C,ANAPC5,ANAPC1,RPS27A,UBB
Down	REAC:R-HSA-174048	APC/C:Cdc20 mediated degradation of Cyclin B	0.000387813	0.000387813	1	ANAPC5,UBC,UBE2C,CDC20,CDK1,CCNB1,ANAPC15,ANAPC11,ANAPC16,ANAPC7
Up	REAC:R-HSA-174084	Autodegradation of Cdh1 by Cdh1:APC/C	3.1086e-07	3.1086e-07	1	PSMD2,PSMC5,PSMA4,ANAPC10,PSMD6,PSMC4,PSMD11,UBE2C,ANAPC5,PSMB7,ANAPC1,PSMB5,PSMA6,RPS27A,UBB,PSMD4,PSMD3,PSMB6,PSMD5,PSMA7,PSMB2,PSMF1
Down	REAC:R-HSA-174084	Autodegradation of Cdh1 by Cdh1:APC/C	0.0269188	0.0269188	1	PSMA4,ANAPC5,UBC,UBE2C,PSMD9,PSMC5,PSMA1,ANAPC15,PSMD6,ANAPC11,ANAPC16,ANAPC7,PSMB10
Up	REAC:R-HSA-174113	SCF-beta-TrCP mediated degradation of Emi1	1.88464e-06	1.88464e-06	1	PSMD2,PSMC5,PSMA4,PSMD6,PSMC4,PSMD11,SKP1,PSMB7,PSMB5,PSMA6,RPS27A,UBB,PSMD4,PSMD3,PSMB6,PSMD5,PSMA7,PSMB2,PSMF1
Up	REAC:R-HSA-174143	APC/C-mediated degradation of cell cycle proteins	1.34703e-07	1.34703e-07	1	PSMD2,PSMC5,PSMA4,ANAPC10,PSMD6,CDK1,PSMC4,PSMD11,SKP1,CCNB1,UBE2C,ANAPC5,PSMB7,ANAPC1,PSMB5,PSMA6,AURKB,RPS27A,UBB,PSMD4,PSMD3,BUB3,PSMB6,PSMD5,PSMA7,PSMB2,PSMF1
Down	REAC:R-HSA-174143	APC/C-mediated degradation of cell cycle proteins	1.18981e-06	1.18981e-06	1	PSMA4,FBXO5,ANAPC5,UBC,UBE2C,SKP1,CDC20,CUL1,PLK1,NEK2,CCNA1,PSMD9,CCNA2,CDK1,PSMC5,CCNB1,AURKA,PSMA1,ANAPC15,PSMD6,ANAPC11,ANAPC16,ANAPC7,PSMB10,AURKB,BUB3
Up	REAC:R-HSA-174154	APC/C:Cdc20 mediated degradation of Securin	8.35051e-07	8.35051e-07	1	PSMD2,PSMC5,PSMA4,ANAPC10,PSMD6,PSMC4,PSMD11,UBE2C,ANAPC5,PSMB7,ANAPC1,PSMB5,PSMA6,RPS27A,UBB,PSMD4,PSMD3,PSMB6,PSMD5,PSMA7,PSMB2,PSMF1
Down	REAC:R-HSA-174154	APC/C:Cdc20 mediated degradation of Securin	0.018423	0.018423	1	PSMA4,ANAPC5,UBC,UBE2C,CDC20,PSMD9,PSMC5,PSMA1,ANAPC15,PSMD6,ANAPC11,ANAPC16,ANAPC7,PSMB10
Up	REAC:R-HSA-174178	APC/C:Cdh1 mediated degradation of Cdc20 and other APC/C:Cdh1 targeted proteins in late mitosis/early G1	9.38594e-07	9.38594e-07	1	PSMD2,PSMC5,PSMA4,ANAPC10,PSMD6,PSMC4,PSMD11,UBE2C,ANAPC5,PSMB7,ANAPC1,PSMB5,PSMA6,AURKB,RPS27A,UBB,PSMD4,PSMD3,PSMB6,PSMD5,PSMA7,PSMB2,PSMF1
Down	REAC:R-HSA-174178	APC/C:Cdh1 mediated degradation of Cdc20 and other APC/C:Cdh1 targeted proteins in late mitosis/early G1	0.00236836	0.00236836	1	PSMA4,ANAPC5,UBC,UBE2C,CDC20,PLK1,PSMD9,PSMC5,AURKA,PSMA1,ANAPC15,PSMD6,ANAPC11,ANAPC16,ANAPC7,PSMB10,AURKB
Up	REAC:R-HSA-174184	Cdc20:Phospho-APC/C mediated degradation of Cyclin A	1.95989e-07	1.95989e-07	1	PSMD2,PSMC5,PSMA4,ANAPC10,PSMD6,CDK1,PSMC4,PSMD11,UBE2C,ANAPC5,PSMB7,ANAPC1,PSMB5,PSMA6,RPS27A,UBB,PSMD4,PSMD3,BUB3,PSMB6,PSMD5,PSMA7,PSMB2,PSMF1
Down	REAC:R-HSA-174184	Cdc20:Phospho-APC/C mediated degradation of Cyclin A	0.000752707	0.000752707	1	PSMA4,ANAPC5,UBC,UBE2C,CDC20,CCNA1,PSMD9,CCNA2,CDK1,PSMC5,PSMA1,ANAPC15,PSMD6,ANAPC11,ANAPC16,ANAPC7,PSMB10,BUB3
Down	REAC:R-HSA-174411	Polymerase switching on the C-strand of the telomere	0.000746846	0.000746846	1	RFC2,POLA2,POLD2,PRIM1,RFC5,TINF2,POLA1,POLD3,POLD1,RFC4
Down	REAC:R-HSA-174414	Processive synthesis on the C-strand of the telomere	0.00948205	0.00948205	1	POLD2,LIG1,RPA2,TINF2,FEN1,POLD3,POLD1
Down	REAC:R-HSA-174417	Telomere C-strand (Lagging Strand) Synthesis	9.67854e-05	9.67854e-05	1	RFC2,POLA2,POLD2,PRIM1,RFC5,LIG1,RPA2,TINF2,POLA1,FEN1,POLD3,POLD1,RFC4
Down	REAC:R-HSA-174437	Removal of the Flap Intermediate from the C-strand	0.0229266	0.0229266	1	POLD2,RPA2,TINF2,FEN1,POLD3,POLD1
Down	REAC:R-HSA-176187	Activation of ATR in response to replication stress	0.00311937	0.00311937	1	CDC6,RFC2,RAD1,RFC5,RAD9A,ORC1,RPA2,MCM4,CDC25C,CHEK1,RFC4
Down	REAC:R-HSA-176407	Conversion from APC/C:Cdc20 to APC/C:Cdh1 in late anaphase	0.0126407	0.0126407	1	ANAPC5,UBE2C,CDC20,ANAPC15,ANAPC11,ANAPC16,ANAPC7
Up	REAC:R-HSA-176408	Regulation of APC/C activators between G1/S and early anaphase	1.02447e-07	1.02447e-07	1	PSMD2,PSMC5,PSMA4,ANAPC10,PSMD6,CDK1,PSMC4,PSMD11,SKP1,CCNB1,UBE2C,ANAPC5,PSMB7,ANAPC1,PSMB5,PSMA6,RPS27A,UBB,PSMD4,PSMD3,BUB3,PSMB6,PSMD5,PSMA7,PSMB2,PSMF1
Down	REAC:R-HSA-176408	Regulation of APC/C activators between G1/S and early anaphase	1.28932e-05	1.28932e-05	1	PSMA4,FBXO5,ANAPC5,UBC,UBE2C,SKP1,CDC20,CUL1,PLK1,CCNA1,PSMD9,CCNA2,CDK1,PSMC5,CCNB1,PSMA1,ANAPC15,PSMD6,ANAPC11,ANAPC16,ANAPC7,PSMB10,BUB3
Up	REAC:R-HSA-176409	APC/C:Cdc20 mediated degradation of mitotic proteins	1.11575e-07	1.11575e-07	1	PSMD2,PSMC5,PSMA4,ANAPC10,PSMD6,CDK1,PSMC4,PSMD11,CCNB1,UBE2C,ANAPC5,PSMB7,ANAPC1,PSMB5,PSMA6,RPS27A,UBB,PSMD4,PSMD3,BUB3,PSMB6,PSMD5,PSMA7,PSMB2,PSMF1
Down	REAC:R-HSA-176409	APC/C:Cdc20 mediated degradation of mitotic proteins	0.00014773	0.00014773	1	PSMA4,ANAPC5,UBC,UBE2C,CDC20,NEK2,CCNA1,PSMD9,CCNA2,CDK1,PSMC5,CCNB1,PSMA1,ANAPC15,PSMD6,ANAPC11,ANAPC16,ANAPC7,PSMB10,BUB3
Up	REAC:R-HSA-176412	Phosphorylation of the APC/C	0.0351626	0.0351626	1	ANAPC10,CDK1,CCNB1,UBE2C,ANAPC5,ANAPC1
Down	REAC:R-HSA-176412	Phosphorylation of the APC/C	0.000467525	0.000467525	1	ANAPC5,UBE2C,PLK1,CDK1,CCNB1,ANAPC15,ANAPC11,ANAPC16,ANAPC7
Down	REAC:R-HSA-176417	Phosphorylation of Emi1	0.000674473	0.000674473	1	FBXO5,CDC20,PLK1,CDK1,CCNB1
Up	REAC:R-HSA-176814	Activation of APC/C and APC/C:Cdc20 mediated degradation of mitotic proteins	1.34703e-07	1.34703e-07	1	PSMD2,PSMC5,PSMA4,ANAPC10,PSMD6,CDK1,PSMC4,PSMD11,CCNB1,UBE2C,ANAPC5,PSMB7,ANAPC1,PSMB5,PSMA6,RPS27A,UBB,PSMD4,PSMD3,BUB3,PSMB6,PSMD5,PSMA7,PSMB2,PSMF1
Down	REAC:R-HSA-176814	Activation of APC/C and APC/C:Cdc20 mediated degradation of mitotic proteins	6.45441e-05	6.45441e-05	1	PSMA4,ANAPC5,UBC,UBE2C,CDC20,PLK1,NEK2,CCNA1,PSMD9,CCNA2,CDK1,PSMC5,CCNB1,PSMA1,ANAPC15,PSMD6,ANAPC11,ANAPC16,ANAPC7,PSMB10,BUB3
Up	REAC:R-HSA-179409	APC-Cdc20 mediated degradation of Nek2A	0.0348732	0.0348732	1	ANAPC10,UBE2C,ANAPC5,ANAPC1,RPS27A,UBB,BUB3
Down	REAC:R-HSA-179409	APC-Cdc20 mediated degradation of Nek2A	0.000746846	0.000746846	1	ANAPC5,UBC,UBE2C,CDC20,NEK2,ANAPC15,ANAPC11,ANAPC16,ANAPC7,BUB3
Up	REAC:R-HSA-179419	APC:Cdc20 mediated degradation of cell cycle proteins prior to satisfation of the cell cycle checkpoint	2.57061e-07	2.57061e-07	1	PSMD2,PSMC5,PSMA4,ANAPC10,PSMD6,CDK1,PSMC4,PSMD11,UBE2C,ANAPC5,PSMB7,ANAPC1,PSMB5,PSMA6,RPS27A,UBB,PSMD4,PSMD3,BUB3,PSMB6,PSMD5,PSMA7,PSMB2,PSMF1
Down	REAC:R-HSA-179419	APC:Cdc20 mediated degradation of cell cycle proteins prior to satisfation of the cell cycle checkpoint	0.000321842	0.000321842	1	PSMA4,ANAPC5,UBC,UBE2C,CDC20,NEK2,CCNA1,PSMD9,CCNA2,CDK1,PSMC5,PSMA1,ANAPC15,PSMD6,ANAPC11,ANAPC16,ANAPC7,PSMB10,BUB3
Up	REAC:R-HSA-1799339	SRP-dependent cotranslational protein targeting to membrane	9.08341e-12	9.08341e-12	1	RPS2,SEC61A1,RPLP0,RPS18,SRP19,RPS24,RPS6,RPLP2,RPL26,RPS11,SPCS1,RPL32,RPS27,RPS7,RPS5,RPL6,RPL13A,RPS28,RPS9,RPS27L,RPS27A,RPL5,RPS8,SPCS2,SSR1,RPS14,RPL27,RPL7,RPL26L1,RPL3,RPS17,RPL7A,RPL14,SRP14,RPS10,SRP54,RPL9,SRP9
Up	REAC:R-HSA-180534	Vpu mediated degradation of CD4	7.65193e-07	7.65193e-07	1	PSMD2,PSMC5,PSMA4,PSMD6,PSMC4,PSMD11,SKP1,PSMB7,PSMB5,PSMA6,RPS27A,UBB,PSMD4,PSMD3,PSMB6,PSMD5,PSMA7,PSMB2,PSMF1
Up	REAC:R-HSA-180585	Vif-mediated degradation of APOBEC3G	1.00519e-06	1.00519e-06	1	PSMD2,PSMC5,PSMA4,PSMD6,ELOC,PSMC4,PSMD11,PSMB7,PSMB5,PSMA6,RPS27A,UBB,PSMD4,PSMD3,PSMB6,PSMD5,PSMA7,PSMB2,PSMF1
Down	REAC:R-HSA-180689	APOBEC3G mediated resistance to HIV-1 infection	0.0247629	0.0247629	1	HMGA1,BANF1,PPIA
Down	REAC:R-HSA-180786	Extension of Telomeres	0.000428884	0.000428884	1	RFC2,CCNA1,CCNA2,POLA2,POLD2,PRIM1,RFC5,LIG1,RPA2,TINF2,POLA1,FEN1,POLD3,POLD1,RFC4
Up	REAC:R-HSA-1852241	Organelle biogenesis and maintenance	0.000712278	0.000712278	1	IFT27,DYNC2I2,PCM1,CCT8,ATP5ME,ACTR1A,PCNT,CYCS,TUBG1,CCT3,EXOC5,IDH2,CDK1,TUBB8,CALM1,WDR35,SEPTIN2,HAUS2,ATP5MF,CSNK1D,ATAT1,CHCHD3,IFT52,CEP63,ATP5F1C,RAB3IP,ATP5PO,CCT4,IFT43,MTERF1,DYNLT2B,HSPA9,NCOR1,AKAP9,HDAC3,ARF4,ATP5PF,SSBP1,MT-ATP6,IMMT,RAB11A,ATP5MG,TCP1,ATP5PB,TMEM11,CCT2
Up	REAC:R-HSA-187577	SCF(Skp2)-mediated degradation of p27/p21	4.34531e-07	4.34531e-07	1	PSMD2,PSMC5,PSMA4,PSMD6,PSMC4,PSMD11,SKP1,CDK4,CDKN1A,PSMB7,PSMB5,PSMA6,RPS27A,UBB,PSMD4,PSMD3,PSMB6,PSMD5,PSMA7,PSMB2,PSMF1
Down	REAC:R-HSA-187577	SCF(Skp2)-mediated degradation of p27/p21	0.0168843	0.0168843	1	PSMA4,UBC,CKS1B,SKP1,CUL1,CCNA1,PSMD9,CCNA2,PSMC5,PSMA1,CCNE2,PSMD6,PSMB10
Down	REAC:R-HSA-191273	Cholesterol biosynthesis	2.84768e-05	2.84768e-05	1	IDI1,ACAT2,DHCR7,FDPS,HSD17B7,EBP,NSDHL,GGPS1,SREBF2,SREBF1,LSS,MVD
Up	REAC:R-HSA-192823	Viral mRNA Translation	3.10028e-09	3.10028e-09	1	RPS2,RPLP0,RPS18,RPS24,RPS6,RPLP2,RPL26,RPS11,RPL32,RPS27,RPS7,RPS5,RPL6,RPL13A,RPS28,RPS9,RPS27L,RPS27A,RPL5,RPS8,RPS14,RPL27,RPL7,RPL26L1,RPL3,RPS17,RPL7A,RPL14,RPS10,RPL9
Up	REAC:R-HSA-195253	Degradation of beta-catenin by the destruction complex	7.86976e-05	7.86976e-05	1	PSMD2,PSMC5,PSMA4,PSMD6,PSMC4,PSMD11,SKP1,PPP2CA,PSMB7,PSMB5,PSMA6,RPS27A,UBB,PSMD4,PSMD3,TLE5,PSMB6,PSMD5,PSMA7,PSMB2,PSMF1
Down	REAC:R-HSA-195258	RHO GTPase Effectors	0.0076866	0.0076866	1	YWHAQ,TUBA1B,H3-3B,TUBA4A,YWHAZ,PMF1,CENPU,NUP85,CDC20,CENPM,NDC80,CENPN,ZWILCH,YWHAE,PLK1,TUBB4B,NUF2,DVL2,PRC1,TUBB8,CDCA8,RANGAP1,DYNC1I2,CENPK,ZWINT,NF2,NCKIPSD,BIRC5,CENPA,PFN2,H2AZ2,MEN1,CTTN,ACTG1,H2AX,CDC25C,DSN1,NUP107,CENPH,ARPC1B,RAC1,AURKB,BUB3,PIN1,CALM1
Down	REAC:R-HSA-196783	Coenzyme A biosynthesis	0.0176895	0.0176895	1	COASY,PANK2,PPCDC,PPCS
Up	REAC:R-HSA-202403	TCR signaling	0.000388037	0.000388037	1	PSMD2,PSMC5,PSMA4,PSMD6,UBE2V1,PSMC4,PSMD11,SKP1,PSMB7,CHUK,PSMB5,PSMA6,IKBKG,RPS27A,UBB,FBXW11,PSMD4,PSMD3,PSMB6,PSMD5,UBE2D2,PSMA7,PSMB2,UBE2N,PSMF1
Up	REAC:R-HSA-202424	Downstream TCR signaling	1.19989e-05	1.19989e-05	1	PSMD2,PSMC5,PSMA4,PSMD6,UBE2V1,PSMC4,PSMD11,SKP1,PSMB7,CHUK,PSMB5,PSMA6,IKBKG,RPS27A,UBB,FBXW11,PSMD4,PSMD3,PSMB6,PSMD5,UBE2D2,PSMA7,PSMB2,UBE2N,PSMF1
Up	REAC:R-HSA-204005	COPII-mediated vesicle transport	0.0346857	0.0346857	1	GOSR2,YKT6,RAB1A,SEC31A,CSNK1D,TMED2,SEC22A,LMAN2,FOLR1,TRAPPC3,TFG,SEC13,BET1
Up	REAC:R-HSA-211733	Regulation of activated PAK-2p34 by proteasome mediated degradation	1.95456e-06	1.95456e-06	1	PSMD2,PSMC5,PSMA4,PSMD6,PSMC4,PSMD11,PSMB7,PSMB5,PSMA6,RPS27A,UBB,PSMD4,PSMD3,PSMB6,PSMD5,PSMA7,PSMB2,PSMF1
Up	REAC:R-HSA-2408522	Selenoamino acid metabolism	6.20486e-10	6.20486e-10	1	RPS2,RPLP0,RPS18,RPS24,RPS6,RPLP2,RPL26,RPS11,RPL32,RPS27,RPS7,LARS1,RPS5,RPL6,RPL13A,RPS28,RPS9,RPS27L,KARS1,RPS27A,RPL5,RPS8,RPS14,RPL27,RPL7,RPL26L1,RPL3,RPS17,RPL7A,AIMP2,TXNRD1,RPL14,RPS10,RPL9,EEF1E1,RARS1
Up	REAC:R-HSA-2408557	Selenocysteine synthesis	9.28861e-09	9.28861e-09	1	RPS2,RPLP0,RPS18,RPS24,RPS6,RPLP2,RPL26,RPS11,RPL32,RPS27,RPS7,RPS5,RPL6,RPL13A,RPS28,RPS9,RPS27L,RPS27A,RPL5,RPS8,RPS14,RPL27,RPL7,RPL26L1,RPL3,RPS17,RPL7A,RPL14,RPS10,RPL9
Up	REAC:R-HSA-2454202	Fc epsilon receptor (FCERI) signaling	0.0172901	0.0172901	1	PSMD2,PSMC5,PSMA4,PSMD6,UBE2V1,CALM1,PSMC4,PSMD11,SKP1,PSMB7,CHUK,PSMB5,PSMA6,IKBKG,HRAS,RPS27A,UBB,FBXW11,PSMD4,PSMD3,RAC1,PSMB6,PSMD5,UBE2D2,PSMA7,PSMB2,UBE2N,PSMF1
Up	REAC:R-HSA-2467813	Separation of Sister Chromatids	7.32513e-05	7.32513e-05	1	NDEL1,PSMD2,PSMC5,PSMA4,RCC2,ANAPC10,PSMD6,BIRC5,TUBB8,PSMC4,NUP160,PSMD11,UBE2C,PPP2CA,ANAPC5,RPS27,PSMB7,ANAPC1,PSMB5,SKA2,CENPK,PSMA6,AURKB,RPS27A,UBB,DYNC1LI2,PSMD4,PSMD3,BUB3,PSMB6,SEC13,PSMD5,NUDC,PSMA7,PSMB2,PSMF1
Down	REAC:R-HSA-2467813	Separation of Sister Chromatids	4.97657e-06	4.97657e-06	1	TUBA1B,PSMA4,TUBA4A,PMF1,ANAPC5,CENPU,UBC,UBE2C,NUP85,CDC20,CENPM,NDC80,CENPN,ZWILCH,PLK1,PSMD9,TUBB4B,NUF2,PSMC5,TUBB8,CDCA8,PSMA1,RANGAP1,DYNC1I2,ANAPC15,CENPK,ZWINT,PSMD6,BIRC5,CENPA,ANAPC11,STAG1,ANAPC16,DSN1,NUP107,CENPH,ANAPC7,PSMB10,AURKB,BUB3
Down	REAC:R-HSA-2500257	Resolution of Sister Chromatid Cohesion	8.23267e-06	8.23267e-06	1	TUBA1B,TUBA4A,PMF1,CCNB2,CENPU,NUP85,CDC20,CENPM,NDC80,CENPN,ZWILCH,PLK1,TUBB4B,NUF2,CDK1,TUBB8,CCNB1,CDCA8,RANGAP1,DYNC1I2,CENPK,ZWINT,BIRC5,CENPA,STAG1,DSN1,NUP107,CENPH,AURKB,BUB3
Up	REAC:R-HSA-2514853	Condensation of Prometaphase Chromosomes	0.0109108	0.0109108	1	NCAPG,SMC2,CDK1,CCNB1,CSNK2A1
Down	REAC:R-HSA-2514853	Condensation of Prometaphase Chromosomes	0.0163074	0.0163074	1	CCNB2,NCAPG,SMC4,CDK1,CCNB1
Up	REAC:R-HSA-2555396	Mitotic Metaphase and Anaphase	8.5937e-06	8.5937e-06	1	NDEL1,PSMD2,PSMC5,PSMA4,RCC2,ANAPC10,EMD,PSMD6,SUMO1,BIRC5,CDK1,TUBB8,PSMC4,NUP160,PSMD11,CCNB1,UBE2C,PPP2CA,ANAPC5,RPS27,PSMB7,ANAPC1,CHMP2A,PSMB5,SKA2,CENPK,PSMA6,AURKB,RPS27A,BANF1,UBB,ANKLE2,DYNC1LI2,PSMD4,PSMD3,BUB3,PSMB6,SEC13,PSMD5,NUDC,PSMA7,PSMB2,PSMF1,UBE2I
Down	REAC:R-HSA-2555396	Mitotic Metaphase and Anaphase	1.60562e-07	1.60562e-07	1	TUBA1B,PSMA4,TUBA4A,FBXO5,PMF1,CCNB2,VRK1,ANAPC5,CENPU,SIRT2,UBC,UBE2C,NUP85,CDC20,CENPM,NDC80,CENPN,ZWILCH,PLK1,PSMD9,UBE2I,TUBB4B,NUF2,CDK1,PSMC5,TUBB8,CCNB1,CDCA8,PSMA1,RANGAP1,DYNC1I2,ANAPC15,CENPK,ZWINT,PSMD6,BIRC5,CENPA,ANAPC11,STAG1,BANF1,ANAPC16,CHMP4A,DSN1,NUP107,CENPH,ANAPC7,PSMB10,EMD,AURKB,BUB3
Down	REAC:R-HSA-2559583	Cellular Senescence	0.0231423	0.0231423	1	H3-3B,HMGA1,ANAPC5,UBC,UBE2C,CCNA1,CCNA2,RBBP7,CCNE2,E2F1,ANAPC15,MAPK7,MOV10,CDKN2C,TINF2,ANAPC11,H2AZ2,MAPKAPK5,CBX2,EZH2,ANAPC16,H2AX,EHMT2,EED,ANAPC7,TFDP1,KAT5,E2F2,PHC2
Up	REAC:R-HSA-2565942	Regulation of PLK1 Activity at G2/M Transition	0.0403073	0.0403073	1	PCM1,ACTR1A,PPP1CB,PCNT,TUBG1,CDK1,HAUS2,SKP1,CSNK1D,CCNB1,CEP63,AKAP9,RPS27A,UBB,FBXW11
Down	REAC:R-HSA-2565942	Regulation of PLK1 Activity at G2/M Transition	8.91148e-05	8.91148e-05	1	TUBA4A,TUBB,CCNB2,HAUS1,UBC,SKP1,CUL1,YWHAE,PLK1,NEK2,TUBB4B,CDK1,CCNB1,AURKA,DYNC1I2,HAUS4,PLK4,CEP131,CEP78,CEP70,SFI1,SSNA1
Up	REAC:R-HSA-2871837	FCERI mediated NF-kB activation	0.00256786	0.00256786	1	PSMD2,PSMC5,PSMA4,PSMD6,UBE2V1,PSMC4,PSMD11,SKP1,PSMB7,CHUK,PSMB5,PSMA6,IKBKG,RPS27A,UBB,FBXW11,PSMD4,PSMD3,PSMB6,PSMD5,UBE2D2,PSMA7,PSMB2,UBE2N,PSMF1
Down	REAC:R-HSA-2980766	Nuclear Envelope Breakdown	0.0191919	0.0191919	1	CCNB2,VRK1,NUP85,NUP42,PLK1,CDK1,CCNB1,BANF1,NUP107,EMD,RAE1
Down	REAC:R-HSA-2980767	Activation of NIMA Kinases NEK9, NEK6, NEK7	0.0176895	0.0176895	1	CCNB2,PLK1,CDK1,CCNB1
Up	REAC:R-HSA-2995383	Initiation of Nuclear Envelope (NE) Reformation	0.0119528	0.0119528	1	EMD,CDK1,CCNB1,PPP2CA,BANF1,ANKLE2
Down	REAC:R-HSA-2995383	Initiation of Nuclear Envelope (NE) Reformation	0.00320815	0.00320815	1	CCNB2,VRK1,SIRT2,CDK1,CCNB1,BANF1,EMD
Down	REAC:R-HSA-2995410	Nuclear Envelope (NE) Reassembly	0.00350282	0.00350282	1	TUBA1B,TUBA4A,CCNB2,VRK1,SIRT2,NUP85,UBE2I,TUBB4B,CDK1,TUBB8,CCNB1,RANGAP1,BANF1,CHMP4A,NUP107,EMD
Up	REAC:R-HSA-3065676	SUMO is conjugated to E1 (UBA2:SAE1)	0.0022545	0.0022545	1	UBA2,SUMO1,SAE1,SUMO2
Up	REAC:R-HSA-3065678	SUMO is transferred from E1 to E2 (UBE2I, UBC9)	0.000866045	0.000866045	1	UBA2,SUMO1,SAE1,SUMO2,UBE2I
Up	REAC:R-HSA-3215018	Processing and activation of SUMO	0.000668286	0.000668286	1	UBA2,SUMO1,SAE1,SUMO2,SENP2,UBE2I
Up	REAC:R-HSA-349425	Autodegradation of the E3 ubiquitin ligase COP1	1.68602e-07	1.68602e-07	1	PSMD2,PSMC5,PSMA4,COP1,PSMD6,TP53,PSMC4,PSMD11,PSMB7,PSMB5,PSMA6,RPS27A,UBB,PSMD4,PSMD3,PSMB6,PSMD5,PSMA7,PSMB2,PSMF1
Up	REAC:R-HSA-350562	Regulation of ornithine decarboxylase (ODC)	1.21393e-05	1.21393e-05	1	PSMD2,PSMC5,PSMA4,PSMD6,OAZ2,PSMC4,PSMD11,PSMB7,PSMB5,PSMA6,PSMD4,PSMD3,PSMB6,PSMD5,PSMA7,PSMB2,PSMF1
Up	REAC:R-HSA-351202	Metabolism of polyamines	7.12658e-05	7.12658e-05	1	PSMD2,PSMC5,PSMA4,PSMD6,OAZ2,PSMC4,PSMD11,PSMB7,PSMB5,PSMA6,PSMD4,PSMD3,PSMB6,PSMD5,PSMA7,PSMB2,PSMF1
Up	REAC:R-HSA-3700989	Transcriptional Regulation by TP53	0.00111252	0.00111252	1	GTF2H1,RHEB,CNOT10,ZNF385A,COX5B,CYCS,POLR2E,TP53,FANCI,COX16,BIRC5,CDK1,NPM1,WRN,ELOC,COX11,RPA2,CCNB1,BAX,TPX2,PPP2CA,TAF11,CDKN1A,COX4I1,LAMTOR1,TRIAP1,POLR2I,LAMTOR5,GADD45A,ELL,AURKB,TAF9,SUPT4H1,RPS27A,PRDX1,PRDX2,LAMTOR3,MT-CO3,UBB,MT-CO2,TAF12,EXO1,GTF2F1,MT-CO1,CNOT9,CCNG1,CCNK,CSNK2A1,TXNRD1,BID,POLR2K,PRELID1,POLR2C
Down	REAC:R-HSA-3700989	Transcriptional Regulation by TP53	7.82278e-05	7.82278e-05	1	YWHAQ,SSRP1,YWHAZ,TPX2,ERCC3,RFC2,UBC,TMEM219,RHEB,G6PD,RHNO1,MEAF6,YWHAE,RAD1,CCNA1,MLH1,CCNA2,CDK1,RBBP7,NELFE,CCNB1,AURKA,RABGGTA,RFC5,CCNE2,E2F1,SMYD2,CCNT2,CDK9,RAD9A,PRR5,MLST8,BIRC5,EXO1,MOV10,RPA2,FANCI,GTF2H4,MAPKAPK5,FANCD2,EHMT2,CDC25C,LAMTOR4,RMI2,TAF6,TFDP1,BRIP1,RAD51D,KAT5,RRAGB,AURKB,DDIT4,CHEK1,CNOT8,PIN1,RFC4,PRKAB1,SETD9
Up	REAC:R-HSA-376176	Signaling by ROBO receptors	8.1708e-11	8.1708e-11	1	PSMD2,PSMC5,PSMA4,RPS2,RPLP0,RPS18,PSMD6,RPS24,RPS6,PAK4,ELOC,PSMC4,RPLP2,RPL26,PSMD11,RPS11,RPL32,RPS27,RPS7,RPS5,RPL6,PSMB7,RPL13A,RPS28,PFN1,PSMB5,RPS9,PABPC1,RPS27L,PSMA6,RPS27A,RPL5,RPS8,UBB,RPS14,PSMD4,RPL27,ETF1,RPL7,RPL26L1,PSMD3,RPL3,RPS17,RAC1,PSMB6,RPL7A,RPL14,RPS10,PSMD5,RPL9,PSMA7,PSMB2,CAP1,PSMF1
Up	REAC:R-HSA-379716	Cytosolic tRNA aminoacylation	0.0010494	0.0010494	1	TARS1,FARSB,LARS1,KARS1,AIMP2,WARS1,EEF1E1,RARS1,HARS1
Up	REAC:R-HSA-379724	tRNA Aminoacylation	0.00159291	0.00159291	1	TARS1,FARSB,PPA2,LARS1,KARS1,PARS2,AIMP2,WARS1,IARS2,EEF1E1,RARS1,HARS1
Down	REAC:R-HSA-380259	Loss of Nlp from mitotic centrosomes	0.00263479	0.00263479	1	TUBA4A,TUBB,HAUS1,YWHAE,PLK1,NEK2,TUBB4B,CDK1,DYNC1I2,HAUS4,PLK4,CEP131,CEP78,CEP70,SFI1,SSNA1
Down	REAC:R-HSA-380270	Recruitment of mitotic centrosome proteins and complexes	0.0134561	0.0134561	1	TUBA4A,TUBB,HAUS1,YWHAE,PLK1,NEK2,TUBB4B,CDK1,DYNC1I2,HAUS4,PLK4,CEP131,CEP78,CEP70,SFI1,SSNA1
Down	REAC:R-HSA-380284	Loss of proteins required for interphase microtubule organization from the centrosome	0.00263479	0.00263479	1	TUBA4A,TUBB,HAUS1,YWHAE,PLK1,NEK2,TUBB4B,CDK1,DYNC1I2,HAUS4,PLK4,CEP131,CEP78,CEP70,SFI1,SSNA1
Down	REAC:R-HSA-380287	Centrosome maturation	0.0134561	0.0134561	1	TUBA4A,TUBB,HAUS1,YWHAE,PLK1,NEK2,TUBB4B,CDK1,DYNC1I2,HAUS4,PLK4,CEP131,CEP78,CEP70,SFI1,SSNA1
Down	REAC:R-HSA-380320	Recruitment of NuMA to mitotic centrosomes	0.0122887	0.0122887	1	TUBA1B,TUBA4A,TUBB,HAUS1,YWHAE,PLK1,NEK2,TUBB4B,CDK1,TUBB8,DYNC1I2,HAUS4,PLK4,CEP131,CEP78,CEP70,SFI1,SSNA1
Up	REAC:R-HSA-380994	ATF4 activates genes in response to endoplasmic reticulum stress	0.00266599	0.00266599	1	PARN,ASNS,EXOSC2,EXOSC3,EXOSC4,EXOSC9,EXOSC5,EXOSC1,EXOSC7
Up	REAC:R-HSA-381042	PERK regulates gene expression	9.32126e-05	9.32126e-05	1	PARN,ASNS,EXOSC2,EIF2S2,EXOSC3,EIF2S1,EXOSC4,EIF2S3,EXOSC9,EXOSC5,EXOSC1,EXOSC7
Up	REAC:R-HSA-381119	Unfolded Protein Response (UPR)	0.00278967	0.00278967	1	GOSR2,PARN,SEC31A,ASNS,EXOSC2,EIF2S2,SHC1,EXOSC3,SSR1,HDGF,EIF2S1,EXOSC4,EIF2S3,EXOSC9,EXOSC5,DNAJB11,EXOSC1,EXOSC7,MYDGF
Up	REAC:R-HSA-382556	ABC-family proteins mediated transport	2.90849e-05	2.90849e-05	1	PSMD2,PSMC5,PSMA4,PSMD6,PSMC4,PSMD11,ABCD3,ERLIN1,PSMB7,PSMB5,EIF2S2,PSMA6,RPS27A,DERL2,UBB,PSMD4,EIF2S1,PSMD3,EIF2S3,PSMB6,PSMD5,PSMA7,RNF5,PSMB2,PSMF1
Up	REAC:R-HSA-3858494	Beta-catenin independent WNT signaling	0.00237878	0.00237878	1	AP2M1,GNB2,ARRB2,PSMD2,PSMC5,PSMA4,PARD6A,PSMD6,CALM1,PSMC4,PSMD11,RAC3,PSMB7,PFN1,PSMB5,PSMA6,RPS27A,UBB,PSMD4,PSMD3,RAC1,PSMB6,PSMD5,PSMA7,PSMB2,PSMF1
Up	REAC:R-HSA-389957	Prefoldin mediated transfer of substrate to CCT/TriC	0.00352193	0.00352193	1	CCT8,CCT3,CCT7,PFDN6,CCT4,PFDN4,CCT6A,TCP1,CCT2
Up	REAC:R-HSA-389958	Cooperation of Prefoldin and TriC/CCT in actin and tubulin folding	0.0120181	0.0120181	1	CCT8,CCT3,CCT7,PFDN6,CCT4,PFDN4,CCT6A,TCP1,CCT2
Up	REAC:R-HSA-389960	Formation of tubulin folding intermediates by CCT/TriC	0.0348732	0.0348732	1	CCT8,CCT3,CCT7,CCT4,CCT6A,TCP1,CCT2
Up	REAC:R-HSA-390450	Folding of actin by CCT/TriC	4.461e-05	4.461e-05	1	CCT8,CCT3,CCT7,CCT4,CCT6A,TCP1,CCT2
Up	REAC:R-HSA-390466	Chaperonin-mediated protein folding	0.00094051	0.00094051	1	USP11,WRAP53,GNB2,CCT8,CCT3,TP53,CCT7,PFDN6,FBXL5,CCT4,FBXW7,DCAF7,FBXW2,SPHK1,HDAC3,CSNK2A1,PFDN4,CCT6A,TCP1,CCT2
Up	REAC:R-HSA-390471	Association of TriC/CCT with target proteins during biosynthesis	8.5797e-07	8.5797e-07	1	USP11,WRAP53,CCT8,CCT3,TP53,CCT7,FBXL5,CCT4,FBXW7,DCAF7,FBXW2,SPHK1,HDAC3,CCT6A,TCP1,CCT2
Down	REAC:R-HSA-390471	Association of TriC/CCT with target proteins during biosynthesis	0.0391381	0.0391381	1	HDAC3,NOP56,SPHK1,CCNE2,FBXW9,FBXW2,GBA,SKIV2L,FBXW5
Up	REAC:R-HSA-391251	Protein folding	0.00094051	0.00094051	1	USP11,WRAP53,GNB2,CCT8,CCT3,TP53,CCT7,PFDN6,FBXL5,CCT4,TBCB,FBXW7,DCAF7,FBXW2,SPHK1,HDAC3,CSNK2A1,PFDN4,CCT6A,TCP1,CCT2
Up	REAC:R-HSA-4086400	PCP/CE pathway	1.25623e-05	1.25623e-05	1	AP2M1,ARRB2,PSMD2,PSMC5,PSMA4,PARD6A,PSMD6,PSMC4,PSMD11,RAC3,PSMB7,PFN1,PSMB5,PSMA6,RPS27A,UBB,PSMD4,PSMD3,RAC1,PSMB6,PSMD5,PSMA7,PSMB2,PSMF1
Up	REAC:R-HSA-429914	Deadenylation-dependent mRNA decay	4.3994e-05	4.3994e-05	1	CNOT10,PARN,PAIP1,LSM2,PATL1,EIF4B,EXOSC2,PABPC1,LSM7,EXOSC3,EXOSC4,CNOT9,EXOSC9,EXOSC5,EIF4A1,EXOSC1,EXOSC7
Up	REAC:R-HSA-429947	Deadenylation of mRNA	0.0285696	0.0285696	1	CNOT10,PARN,PAIP1,EIF4B,PABPC1,CNOT9,EIF4A1
Up	REAC:R-HSA-429958	mRNA decay by 3' to 5' exoribonuclease	0.00187077	0.00187077	1	EXOSC2,EXOSC3,EXOSC4,EXOSC9,EXOSC5,EXOSC1,EXOSC7
Up	REAC:R-HSA-445989	TAK1-dependent IKK and NF-kappa-B activation	0.025829	0.025829	1	HMGB1,TP53,UBE2V1,NKIRAS2,IKBIP,CHUK,IKBKG,RPS27A,UBB,UBE2N
Down	REAC:R-HSA-446203	Asparagine N-linked glycosylation	0.00111812	0.00111812	1	TUBA1B,TUBA4A,TFG,UBC,ST6GALNAC5,OS9,PMM1,NAGK,GANAB,DPM2,RPN2,ARFGAP2,SYVN1,RFT1,ARFGAP3,B4GALT3,TUBB4B,ALG1,TUBB8,COPB1,MPI,ST3GAL4,DYNC1I2,TRIM13,CMAS,MGAT1,EDEM2,FUCA1,DCTN1,GOSR2,PRKCSH,UBXN1,GFUS,NGLY1,ARFGAP1,SEC24C,GMPPB,TRAPPC1,AMDHD2,TRAPPC2L,MVD,COPE,STT3A,NAPA,DERL2,MLEC,TMED2
Down	REAC:R-HSA-446205	Synthesis of GDP-mannose	0.048615	0.048615	1	PMM1,MPI,GMPPB
Up	REAC:R-HSA-446652	Interleukin-1 family signaling	0.000188468	0.000188468	1	HMGB1,PSMD2,PSMC5,PSMA4,IL18BP,PSMD6,TP53,UBE2V1,PSMC4,PSMD11,SKP1,NKIRAS2,IKBIP,PSMB7,CHUK,PSMB5,PSMA6,IKBKG,RPS27A,PTPN2,UBB,FBXW11,PSMD4,PSMD3,PSMB6,PSMD5,PSMA7,PSMB2,UBE2N,PSMF1
Up	REAC:R-HSA-450385	Butyrate Response Factor 1 (BRF1) binds and destabilizes mRNA	0.00278466	0.00278466	1	EXOSC2,EXOSC3,EXOSC4,EXOSC9,EXOSC5,EXOSC1,EXOSC7
Up	REAC:R-HSA-450408	AUF1 (hnRNP D0) binds and destabilizes mRNA	1.3902e-06	1.3902e-06	1	PSMD2,PSMC5,PSMA4,PSMD6,PSMC4,PSMD11,PSMB7,PSMB5,PABPC1,PSMA6,RPS27A,UBB,PSMD4,PSMD3,PSMB6,PSMD5,PSMA7,PSMB2,PSMF1
Up	REAC:R-HSA-450513	Tristetraprolin (TTP, ZFP36) binds and destabilizes mRNA	0.00278466	0.00278466	1	EXOSC2,EXOSC3,EXOSC4,EXOSC9,EXOSC5,EXOSC1,EXOSC7
Up	REAC:R-HSA-450531	Regulation of mRNA stability by proteins that bind AU-rich elements	2.11237e-08	2.11237e-08	1	SET,PSMD2,PSMC5,PSMA4,PARN,PSMD6,PSMC4,PSMD11,PSMB7,PSMB5,EXOSC2,PABPC1,PSMA6,RPS27A,EXOSC3,UBB,PSMD4,PSMD3,EXOSC4,EXOSC9,PSMB6,EXOSC5,PSMD5,EXOSC1,EXOSC7,PSMA7,PSMB2,PSMF1
Up	REAC:R-HSA-450604	KSRP (KHSRP) binds and destabilizes mRNA	0.000411483	0.000411483	1	PARN,EXOSC2,EXOSC3,EXOSC4,EXOSC9,EXOSC5,EXOSC1,EXOSC7
Up	REAC:R-HSA-453274	Mitotic G2-G2/M phases	3.73633e-05	3.73633e-05	1	CDC25A,PSMD2,TUBGCP3,PSMC5,PSMA4,PCM1,ACTR1A,PPP1CB,PCNT,PSMD6,TUBG1,TP53,CDK1,TUBB8,PSMC4,HAUS2,PSMD11,SKP1,CSNK1D,CCNB1,TPX2,PPP2CA,CEP63,CDKN1A,PSMB7,PSMB5,PSMA6,AKAP9,RPS27A,UBB,FBXW11,PSMD4,PSMD3,PSMB6,PSMD5,PSMA7,PSMB2,PSMF1
Down	REAC:R-HSA-453274	Mitotic G2-G2/M phases	0.00014773	0.00014773	1	TUBA1B,PSMA4,TUBA4A,TPX2,TUBB,CCNB2,HAUS1,UBC,SKP1,CUL1,YWHAE,PLK1,NEK2,CCNA1,PSMD9,CCNA2,TUBB4B,CDK1,PSMC5,TUBB8,CCNB1,HMMR,AURKA,PSMA1,DYNC1I2,E2F1,PSMD6,HAUS4,PLK4,CDC25B,CEP131,CDC25C,CEP78,PSMB10,CEP70,SFI1,SSNA1
Up	REAC:R-HSA-453276	Regulation of mitotic cell cycle	1.34703e-07	1.34703e-07	1	PSMD2,PSMC5,PSMA4,ANAPC10,PSMD6,CDK1,PSMC4,PSMD11,SKP1,CCNB1,UBE2C,ANAPC5,PSMB7,ANAPC1,PSMB5,PSMA6,AURKB,RPS27A,UBB,PSMD4,PSMD3,BUB3,PSMB6,PSMD5,PSMA7,PSMB2,PSMF1
Down	REAC:R-HSA-453276	Regulation of mitotic cell cycle	1.18981e-06	1.18981e-06	1	PSMA4,FBXO5,ANAPC5,UBC,UBE2C,SKP1,CDC20,CUL1,PLK1,NEK2,CCNA1,PSMD9,CCNA2,CDK1,PSMC5,CCNB1,AURKA,PSMA1,ANAPC15,PSMD6,ANAPC11,ANAPC16,ANAPC7,PSMB10,AURKB,BUB3
Up	REAC:R-HSA-453279	Mitotic G1 phase and G1/S transition	2.28364e-06	2.28364e-06	1	CDC25A,PSMD2,PSMC5,PSMA4,CDC45,PSMD6,CDK1,PSMC4,RPA2,ORC3,CDC6,PSMD11,SKP1,TYMS,CCNB1,PPP2CA,CDK4,CDKN1A,PSMB7,PSMB5,PSMA6,MAX,RPS27A,CCND3,UBB,PSMD4,PSMD3,PSMB6,PSMD5,CDKN2C,PSMA7,PSMB2,PSMF1,POLE3
Down	REAC:R-HSA-453279	Mitotic G1 phase and G1/S transition	5.64287e-06	5.64287e-06	1	PSMA4,FBXO5,CDC6,UBC,CKS1B,SKP1,CUL1,CCNA1,PSMD9,TYMS,CCNA2,CDK1,POLA2,PSMC5,PRIM1,CCNB1,DHFR,PSMA1,TOP2A,CCNE2,E2F1,PSMD6,ORC1,RPA2,CDKN2C,RRM2,MCM4,POLA1,E2F6,PSMB10,TK1,TFDP1,E2F2,CCND3
Up	REAC:R-HSA-4608870	Asymmetric localization of PCP proteins	1.93774e-05	1.93774e-05	1	PSMD2,PSMC5,PSMA4,PARD6A,PSMD6,PSMC4,PSMD11,PSMB7,PSMB5,PSMA6,RPS27A,UBB,PSMD4,PSMD3,PSMB6,PSMD5,PSMA7,PSMB2,PSMF1
Down	REAC:R-HSA-4615885	SUMOylation of DNA replication proteins	0.0106993	0.0106993	1	NUP85,NUP42,UBE2I,AURKA,CDCA8,RANGAP1,TOP2A,BIRC5,NUP107,AURKB,RAE1
Up	REAC:R-HSA-4641257	Degradation of AXIN	1.88464e-06	1.88464e-06	1	PSMD2,PSMC5,PSMA4,PSMD6,PSMC4,PSMD11,PSMB7,PSMB5,PSMA6,RPS27A,UBB,RNF146,PSMD4,PSMD3,PSMB6,PSMD5,PSMA7,PSMB2,PSMF1
Up	REAC:R-HSA-4641258	Degradation of DVL	1.3901e-05	1.3901e-05	1	PSMD2,PSMC5,PSMA4,PSMD6,PSMC4,PSMD11,PSMB7,PSMB5,PSMA6,RPS27A,UBB,PSMD4,PSMD3,PSMB6,PSMD5,PSMA7,PSMB2,PSMF1
Up	REAC:R-HSA-499943	Interconversion of nucleotide di- and triphosphates	0.00266599	0.00266599	1	RRM1,GUK1,NME2,TYMS,AK6,DTYMK,AK2,DCTD,TXNRD1
Down	REAC:R-HSA-499943	Interconversion of nucleotide di- and triphosphates	0.00423322	0.00423322	1	NME4,CTPS1,GUK1,TYMS,NME3,DTYMK,RRM2,AK9,DCTD
Up	REAC:R-HSA-5205647	Mitophagy	0.00266599	0.00266599	1	TOMM7,PINK1,RPS27A,FUNDC1,UBB,TOMM40,TOMM6,MAP1LC3B,CSNK2A1
Up	REAC:R-HSA-5205685	PINK1-PRKN Mediated Mitophagy	0.0143572	0.0143572	1	TOMM7,PINK1,RPS27A,UBB,TOMM40,TOMM6,MAP1LC3B
Down	REAC:R-HSA-532668	N-glycan trimming in the ER and Calnexin/Calreticulin cycle	0.00203668	0.00203668	1	UBC,OS9,GANAB,SYVN1,TRIM13,EDEM2,PRKCSH,UBXN1,NGLY1,DERL2,MLEC
Up	REAC:R-HSA-5357801	Programmed Cell Death	0.00255967	0.00255967	1	HMGB1,PSMD2,PSMC5,PSMA4,PSMD6,CYCS,TP53,DFFA,PSMC4,PSMD11,UBE2L3,BAX,PDCD6IP,DAPK3,PSMB7,DNM1L,CHMP2A,PSMB5,PSMA6,H1-2,RPS27A,UBB,PSMD4,PSMD3,KPNA1,PSMB6,BID,PSMD5,APIP,BCL2L1,PSMA7,PSMB2,PSMF1,C1QBP
Up	REAC:R-HSA-5357905	Regulation of TNFR1 signaling	0.0346857	0.0346857	1	USP4,UBE2L3,RBCK1,CHUK,IKBKG,RPS27A,UBB,RACK1,UBE2D3,UBE2D2
Up	REAC:R-HSA-5358346	Hedgehog ligand biogenesis	6.63898e-06	6.63898e-06	1	PSMD2,PSMC5,PSMA4,PSMD6,PSMC4,PSMD11,P4HB,PSMB7,PSMB5,PSMA6,RPS27A,DERL2,UBB,PSMD4,PSMD3,PSMB6,PSMD5,PSMA7,PSMB2,PSMF1
Up	REAC:R-HSA-5358351	Signaling by Hedgehog	0.00425905	0.00425905	1	ARRB2,PSMD2,PSMC5,PSMA4,PSMD6,PSMC4,WDR35,PSMD11,SKP1,IFT52,P4HB,GNAS,PRKAR1A,PSMB7,PSMB5,PSMA6,RPS27A,DERL2,UBB,PSMD4,PSMD3,PSMB6,PSMD5,PSMA7,PSMB2,PSMF1
Down	REAC:R-HSA-5358508	Mismatch Repair	0.00209947	0.00209947	1	MLH1,POLD2,LIG1,EXO1,RPA2,POLD3,POLD1
Down	REAC:R-HSA-5358565	Mismatch repair (MMR) directed by MSH2:MSH6 (MutSalpha)	0.00135991	0.00135991	1	MLH1,POLD2,LIG1,EXO1,RPA2,POLD3,POLD1
Down	REAC:R-HSA-5358606	Mismatch repair (MMR) directed by MSH2:MSH3 (MutSbeta)	0.00135991	0.00135991	1	MLH1,POLD2,LIG1,EXO1,RPA2,POLD3,POLD1
Up	REAC:R-HSA-5362768	Hh mutants are degraded by ERAD	2.53396e-06	2.53396e-06	1	PSMD2,PSMC5,PSMA4,PSMD6,PSMC4,PSMD11,PSMB7,PSMB5,PSMA6,RPS27A,DERL2,UBB,PSMD4,PSMD3,PSMB6,PSMD5,PSMA7,PSMB2,PSMF1
Up	REAC:R-HSA-5368286	Mitochondrial translation initiation	2.64738e-08	2.64738e-08	1	MRPL53,AURKAIP1,MRPS11,MRPL4,MRPL55,CHCHD1,DAP3,MRPL27,MRPL49,MRPS35,MRPS10,MRPS28,MRPL22,MRPS27,MRPS36,MRPL46,MRPL21,MRPL35,MRPL11,MRPS7,MRPL32,MRPL19,MRPS23,MRPS18B,MRPL10,MRPS30,MRPL58,MRPL42
Down	REAC:R-HSA-5368286	Mitochondrial translation initiation	0.0128114	0.0128114	1	MRPL9,ERAL1,MRPS7,DAP3,MRPL24,MRPL4,MRPL28,MRPS28,MRPL51,MRPS16,MRPL55,AURKAIP1,MRPL18,MRPS25,MRPL13,MRPL48,MRPL40
Up	REAC:R-HSA-5368287	Mitochondrial translation	2.84507e-08	2.84507e-08	1	MRPL53,AURKAIP1,MRPS11,MRPL4,MRPL55,MTRF1L,CHCHD1,DAP3,MRPL27,MRPL49,MRPS35,MRPS10,MRPS28,MRPL22,MRPS27,MRPS36,MRPL46,MRPL21,MRPL35,MRPL11,MRPS7,MRPL32,MRPL19,MRPS23,MRPS18B,MRPL10,MRPS30,MRPL58,MRPL42
Down	REAC:R-HSA-5368287	Mitochondrial translation	0.0110516	0.0110516	1	MRPL9,ERAL1,TUFM,MRPS7,DAP3,MRPL24,MRPL4,MRPL28,MRPS28,MRPL51,MRPS16,MRPL55,AURKAIP1,MRPL18,MRPS25,MRPL13,MRPL48,MRPL40
Up	REAC:R-HSA-5387390	Hh mutants abrogate ligand secretion	5.99865e-06	5.99865e-06	1	PSMD2,PSMC5,PSMA4,PSMD6,PSMC4,PSMD11,PSMB7,PSMB5,PSMA6,RPS27A,DERL2,UBB,PSMD4,PSMD3,PSMB6,PSMD5,PSMA7,PSMB2,PSMF1
Up	REAC:R-HSA-5389840	Mitochondrial translation elongation	2.64738e-08	2.64738e-08	1	MRPL53,AURKAIP1,MRPS11,MRPL4,MRPL55,CHCHD1,DAP3,MRPL27,MRPL49,MRPS35,MRPS10,MRPS28,MRPL22,MRPS27,MRPS36,MRPL46,MRPL21,MRPL35,MRPL11,MRPS7,MRPL32,MRPL19,MRPS23,MRPS18B,MRPL10,MRPS30,MRPL58,MRPL42
Down	REAC:R-HSA-5389840	Mitochondrial translation elongation	0.00520045	0.00520045	1	MRPL9,ERAL1,TUFM,MRPS7,DAP3,MRPL24,MRPL4,MRPL28,MRPS28,MRPL51,MRPS16,MRPL55,AURKAIP1,MRPL18,MRPS25,MRPL13,MRPL48,MRPL40
Up	REAC:R-HSA-5419276	Mitochondrial translation termination	6.08705e-09	6.08705e-09	1	MRPL53,AURKAIP1,MRPS11,MRPL4,MRPL55,MTRF1L,CHCHD1,DAP3,MRPL27,MRPL49,MRPS35,MRPS10,MRPS28,MRPL22,MRPS27,MRPS36,MRPL46,MRPL21,MRPL35,MRPL11,MRPS7,MRPL32,MRPL19,MRPS23,MRPS18B,MRPL10,MRPS30,MRPL58,MRPL42
Down	REAC:R-HSA-5419276	Mitochondrial translation termination	0.0128114	0.0128114	1	MRPL9,ERAL1,MRPS7,DAP3,MRPL24,MRPL4,MRPL28,MRPS28,MRPL51,MRPS16,MRPL55,AURKAIP1,MRPL18,MRPS25,MRPL13,MRPL48,MRPL40
Up	REAC:R-HSA-5607761	Dectin-1 mediated noncanonical NF-kB signaling	4.34531e-07	4.34531e-07	1	PSMD2,PSMC5,PSMA4,PSMD6,PSMC4,PSMD11,SKP1,PSMB7,CHUK,PSMB5,PSMA6,RPS27A,UBB,FBXW11,PSMD4,PSMD3,PSMB6,PSMD5,PSMA7,PSMB2,PSMF1
Up	REAC:R-HSA-5607764	CLEC7A (Dectin-1) signaling	3.08374e-06	3.08374e-06	1	PSMD2,PSMC5,PSMA4,PSMD6,UBE2V1,CALM1,PSMC4,PSMD11,SKP1,PSMB7,CHUK,PSMB5,PSMA6,IKBKG,RPS27A,UBB,FBXW11,PSMD4,PSMD3,PSMB6,PSMD5,UBE2D2,PSMA7,PSMB2,UBE2N,PSMF1
Up	REAC:R-HSA-5610780	Degradation of GLI1 by the proteasome	7.46201e-06	7.46201e-06	1	PSMD2,PSMC5,PSMA4,PSMD6,PSMC4,PSMD11,SKP1,PSMB7,PSMB5,PSMA6,RPS27A,UBB,PSMD4,PSMD3,PSMB6,PSMD5,PSMA7,PSMB2,PSMF1
Up	REAC:R-HSA-5610783	Degradation of GLI2 by the proteasome	7.46201e-06	7.46201e-06	1	PSMD2,PSMC5,PSMA4,PSMD6,PSMC4,PSMD11,SKP1,PSMB7,PSMB5,PSMA6,RPS27A,UBB,PSMD4,PSMD3,PSMB6,PSMD5,PSMA7,PSMB2,PSMF1
Up	REAC:R-HSA-5610785	GLI3 is processed to GLI3R by the proteasome	7.46201e-06	7.46201e-06	1	PSMD2,PSMC5,PSMA4,PSMD6,PSMC4,PSMD11,SKP1,PSMB7,PSMB5,PSMA6,RPS27A,UBB,PSMD4,PSMD3,PSMB6,PSMD5,PSMA7,PSMB2,PSMF1
Up	REAC:R-HSA-5610787	Hedgehog 'off' state	0.00101185	0.00101185	1	PSMD2,PSMC5,PSMA4,PSMD6,PSMC4,WDR35,PSMD11,SKP1,IFT52,GNAS,PRKAR1A,PSMB7,PSMB5,PSMA6,RPS27A,UBB,PSMD4,PSMD3,PSMB6,PSMD5,PSMA7,PSMB2,PSMF1
Up	REAC:R-HSA-5619084	ABC transporter disorders	3.07862e-05	3.07862e-05	1	PSMD2,PSMC5,PSMA4,PSMD6,PSMC4,PSMD11,ERLIN1,PSMB7,PSMB5,PSMA6,RPS27A,DERL2,UBB,PSMD4,PSMD3,PSMB6,PSMD5,PSMA7,RNF5,PSMB2,PSMF1
Up	REAC:R-HSA-5619115	Disorders of transmembrane transporters	0.0167782	0.0167782	1	PSMD2,PSMC5,PSMA4,AAAS,PSMD6,PSMC4,NUP160,PSMD11,ERLIN1,PSMB7,PSMB5,SLC35A1,PSMA6,SLC3A2,RPS27A,DERL2,UBB,SLC35A2,PSMD4,PSMD3,PSMB6,SEC13,PSMD5,PSMA7,RNF5,PSMB2,PSMF1
Down	REAC:R-HSA-5620912	Anchoring of the basal body to the plasma membrane	0.014538	0.014538	1	TUBA4A,TUBB,HAUS1,SEPTIN2,RAB3IP,YWHAE,PLK1,NEK2,TUBB4B,CDK1,DYNC1I2,HAUS4,PLK4,CEP131,CEP78,CEP70,SFI1,SSNA1
Up	REAC:R-HSA-5621481	C-type lectin receptors (CLRs)	0.000466142	0.000466142	1	PSMD2,PSMC5,PSMA4,PSMD6,UBE2V1,CALM1,PSMC4,PSMD11,SKP1,PSMB7,CHUK,PSMB5,PSMA6,IKBKG,HRAS,RPS27A,UBB,FBXW11,PSMD4,PSMD3,PSMB6,PSMD5,UBE2D2,PSMA7,PSMB2,UBE2N,PSMF1
Down	REAC:R-HSA-5626467	RHO GTPases activate IQGAPs	0.0439745	0.0439745	1	TUBA1B,TUBA4A,TUBB4B,TUBB8,MEN1,ACTG1,RAC1,CALM1
Up	REAC:R-HSA-5628897	TP53 Regulates Metabolic Genes	0.0167383	0.0167383	1	RHEB,COX5B,CYCS,TP53,COX16,COX11,COX4I1,LAMTOR1,LAMTOR5,PRDX1,PRDX2,LAMTOR3,MT-CO3,MT-CO2,MT-CO1,TXNRD1
Up	REAC:R-HSA-5632684	Hedgehog 'on' state	0.0010537	0.0010537	1	ARRB2,PSMD2,PSMC5,PSMA4,PSMD6,PSMC4,PSMD11,PSMB7,PSMB5,PSMA6,RPS27A,UBB,PSMD4,PSMD3,PSMB6,PSMD5,PSMA7,PSMB2,PSMF1
Down	REAC:R-HSA-5633007	Regulation of TP53 Activity	0.0003709	0.0003709	1	SSRP1,TPX2,RFC2,UBC,RHNO1,MEAF6,RAD1,CCNA1,CCNA2,CDK1,RBBP7,AURKA,RFC5,SMYD2,RAD9A,PRR5,MLST8,EXO1,RPA2,MAPKAPK5,EHMT2,RMI2,TAF6,BRIP1,KAT5,AURKB,CHEK1,PIN1,RFC4,PRKAB1,SETD9
Down	REAC:R-HSA-5651801	PCNA-Dependent Long Patch Base Excision Repair	0.000124846	0.000124846	1	RFC2,APEX1,POLD2,RFC5,LIG1,RPA2,FEN1,POLD3,POLD1,RFC4
Down	REAC:R-HSA-5655862	Translesion synthesis by POLK	0.0229266	0.0229266	1	RFC2,UBC,MAD2L2,RFC5,RPA2,RFC4
Down	REAC:R-HSA-5656121	Translesion synthesis by POLI	0.0229266	0.0229266	1	RFC2,UBC,MAD2L2,RFC5,RPA2,RFC4
Down	REAC:R-HSA-5656169	Termination of translesion DNA synthesis	0.0439745	0.0439745	1	RFC2,UBC,POLD2,RFC5,RPA2,POLD3,POLD1,RFC4
Up	REAC:R-HSA-5658442	Regulation of RAS by GAPs	3.79287e-05	3.79287e-05	1	PSMD2,PSMC5,PSMA4,PSMD6,PSMC4,PSMD11,PSMB7,PSMB5,PSMA6,HRAS,RPS27A,UBB,PSMD4,PSMD3,PSMB6,PSMD5,PSMA7,PSMB2,PSMF1
Down	REAC:R-HSA-5661270	Formation of xylulose-5-phosphate	0.048615	0.048615	1	DCXR,CRYL1,AKR1A1
Down	REAC:R-HSA-5663084	Diseases of carbohydrate metabolism	0.0494689	0.0494689	1	UBC,DCXR,G6PC3,GYS1,TALDO1,GUSB,GAA,IDUA
Up	REAC:R-HSA-5663202	Diseases of signal transduction by growth factor receptors and second messengers	0.00161741	0.00161741	1	EML4,ARRB2,PSMD2,GOLGA4,CPSF6,PSMC5,PSMA4,PPP1CB,PSMD6,FOXO3,POLR2E,NCSTN,SEC31A,RPS6,FGFR1OP2,NPM1,CALM1,PSMC4,ESRP1,PSMD11,SKP1,PSENEN,PPP2CA,CDKN1A,FXR1,PRKAR1A,PSMB7,CHUK,POLR2I,PSMB5,EEF1G,AKT1S1,PSMA6,SHC1,HRAS,NCOR1,AKAP9,RPS27A,KLC1,RPS6KB2,DERL2,UBB,HDAC3,TFG,PSMD4,GTF2F1,PSMD3,RAC1,PSMB6,RBPJ,PSMD5,PHB,POLR2K,BCL2L1,POLR2C,PSMA7,PSMB2,SNW1,PSMF1
Down	REAC:R-HSA-5663220	RHO GTPases Activate Formins	5.83109e-05	5.83109e-05	1	TUBA1B,TUBA4A,PMF1,CENPU,NUP85,CDC20,CENPM,NDC80,CENPN,ZWILCH,PLK1,TUBB4B,NUF2,DVL2,TUBB8,CDCA8,RANGAP1,DYNC1I2,CENPK,ZWINT,BIRC5,CENPA,PFN2,ACTG1,DSN1,NUP107,CENPH,RAC1,AURKB,BUB3
Up	REAC:R-HSA-5668541	TNFR2 non-canonical NF-kB pathway	0.000461176	0.000461176	1	PSMD2,PSMC5,PSMA4,PSMD6,PSMC4,PSMD11,SKP1,PSMB7,CHUK,TNFRSF12A,PSMB5,PSMA6,RPS27A,UBB,FBXW11,PSMD4,PSMD3,PSMB6,PSMD5,PSMA7,PSMB2,PSMF1
Up	REAC:R-HSA-5676590	NIK-->noncanonical NF-kB signaling	3.22942e-07	3.22942e-07	1	PSMD2,PSMC5,PSMA4,PSMD6,PSMC4,PSMD11,SKP1,PSMB7,CHUK,PSMB5,PSMA6,RPS27A,UBB,FBXW11,PSMD4,PSMD3,PSMB6,PSMD5,PSMA7,PSMB2,PSMF1
Up	REAC:R-HSA-5678895	Defective CFTR causes cystic fibrosis	5.72304e-07	5.72304e-07	1	PSMD2,PSMC5,PSMA4,PSMD6,PSMC4,PSMD11,ERLIN1,PSMB7,PSMB5,PSMA6,RPS27A,DERL2,UBB,PSMD4,PSMD3,PSMB6,PSMD5,PSMA7,RNF5,PSMB2,PSMF1
Up	REAC:R-HSA-5684264	MAP3K8 (TPL2)-dependent MAPK1/3 activation	0.0119528	0.0119528	1	SKP1,CHUK,IKBKG,RPS27A,UBB,FBXW11
Down	REAC:R-HSA-5685938	HDR through Single Strand Annealing (SSA)	0.000832856	0.000832856	1	RFC2,RHNO1,RAD1,RFC5,RAD9A,EXO1,RPA2,ERCC1,RMI2,BRIP1,KAT5,RFC4
Down	REAC:R-HSA-5685942	HDR through Homologous Recombination (HRR)	0.00033848	0.00033848	1	RFC2,UBC,RHNO1,RAD1,POLD2,XRCC3,RFC5,RAD9A,EXO1,RPA2,RMI2,POLD3,BRIP1,RAD51D,KAT5,POLD1,CHEK1,RFC4
Up	REAC:R-HSA-5687128	MAPK6/MAPK4 signaling	7.32334e-05	7.32334e-05	1	PSMD2,PSMC5,PSMA4,PSMD6,FOXO3,CDK1,PSMC4,PSMD11,PSMB7,PSMB5,PSMA6,RPS27A,CCND3,UBB,PSMD4,PSMD3,RAC1,PSMB6,PSMD5,PSMA7,PSMB2,PSMF1
Up	REAC:R-HSA-5688426	Deubiquitination	0.0185658	0.0185658	1	USP11,CDC25A,SIAH2,ARRB2,PSMD2,PSMC5,PSMA4,UCHL1,H2AC6,PSMD6,TP53,CDK1,USP4,INO80E,PSMC4,USP10,PSMD11,H2AC19,NEDD8,PSMB7,PSMB5,FKBP8,PSMA6,IKBKG,USP48,RPS27A,UFD1,UBB,RNF146,RCE1,PSMD4,USP15,PSMD3,PSMB6,VDAC2,PSMD5,SNX3,PSMA7,OTUB1,PSMB2,PSMF1
Up	REAC:R-HSA-5689603	UCH proteinases	7.17426e-05	7.17426e-05	1	PSMD2,PSMC5,PSMA4,UCHL1,H2AC6,PSMD6,INO80E,PSMC4,PSMD11,H2AC19,NEDD8,PSMB7,PSMB5,PSMA6,RPS27A,UBB,PSMD4,USP15,PSMD3,PSMB6,PSMD5,PSMA7,PSMB2,PSMF1
Up	REAC:R-HSA-5689880	Ub-specific processing proteases	0.000953946	0.000953946	1	USP11,CDC25A,SIAH2,ARRB2,PSMD2,PSMC5,PSMA4,H2AC6,PSMD6,TP53,USP4,PSMC4,USP10,PSMD11,H2AC19,PSMB7,PSMB5,FKBP8,PSMA6,IKBKG,USP48,RPS27A,UFD1,UBB,RNF146,RCE1,PSMD4,USP15,PSMD3,PSMB6,VDAC2,PSMD5,SNX3,PSMA7,OTUB1,PSMB2,PSMF1
Down	REAC:R-HSA-5693532	DNA Double-Strand Break Repair	0.000789241	0.000789241	1	XRCC5,KPNA2,RFC2,UBC,BABAM1,RHNO1,RAD1,CCNA1,UBE2I,CCNA2,POLD2,XRCC3,RFC5,RAD9A,EXO1,RPA2,SIRT6,ERCC1,H2AX,UBXN1,PPP4C,FEN1,RMI2,POLD3,BRIP1,RAD51D,KAT5,TIMELESS,POLD1,CHEK1,RFC4
Down	REAC:R-HSA-5693538	Homology Directed Repair	0.000387813	0.000387813	1	RFC2,UBC,BABAM1,RHNO1,RAD1,CCNA1,UBE2I,CCNA2,POLD2,XRCC3,RFC5,RAD9A,EXO1,RPA2,SIRT6,ERCC1,H2AX,PPP4C,FEN1,RMI2,POLD3,BRIP1,RAD51D,KAT5,TIMELESS,POLD1,CHEK1,RFC4
Down	REAC:R-HSA-5693567	HDR through Homologous Recombination (HRR) or Single Strand Annealing (SSA)	0.000449975	0.000449975	1	RFC2,UBC,BABAM1,RHNO1,RAD1,CCNA1,UBE2I,CCNA2,POLD2,XRCC3,RFC5,RAD9A,EXO1,RPA2,SIRT6,ERCC1,H2AX,PPP4C,RMI2,POLD3,BRIP1,RAD51D,KAT5,TIMELESS,POLD1,CHEK1,RFC4
Down	REAC:R-HSA-5693579	Homologous DNA Pairing and Strand Exchange	0.000256623	0.000256623	1	RFC2,RHNO1,RAD1,XRCC3,RFC5,RAD9A,EXO1,RPA2,RMI2,BRIP1,RAD51D,KAT5,CHEK1,RFC4
Down	REAC:R-HSA-5693607	Processing of DNA double-strand break ends	0.00122633	0.00122633	1	RFC2,UBC,BABAM1,RHNO1,RAD1,CCNA1,UBE2I,CCNA2,RFC5,RAD9A,EXO1,RPA2,SIRT6,H2AX,PPP4C,RMI2,BRIP1,KAT5,TIMELESS,CHEK1,RFC4
Down	REAC:R-HSA-5693616	Presynaptic phase of homologous DNA pairing and strand exchange	0.000466184	0.000466184	1	RFC2,RHNO1,RAD1,RFC5,RAD9A,EXO1,RPA2,RMI2,BRIP1,RAD51D,KAT5,CHEK1,RFC4
Up	REAC:R-HSA-5696394	DNA Damage Recognition in GG-NER	0.000622899	0.000622899	1	COPS3,PARP2,COPS6,INO80E,GPS1,COPS7A,COPS7B,RPS27A,COPS5,UBB,COPS2,COPS8
Up	REAC:R-HSA-5696395	Formation of Incision Complex in GG-NER	0.0226092	0.0226092	1	GTF2H1,PARP2,SUMO1,RPA2,UBE2V2,SUMO2,RPS27A,UBB,UBE2N,UBE2I
Down	REAC:R-HSA-5696397	Gap-filling DNA repair synthesis and ligation in GG-NER	0.00244996	0.00244996	1	RFC2,UBC,POLD2,RFC5,LIG1,RPA2,POLD3,POLD1,RFC4
Up	REAC:R-HSA-5696398	Nucleotide Excision Repair	8.5937e-06	8.5937e-06	1	GTF2H1,COPS3,POLD2,PARP2,POLR2E,COPS6,SUMO1,INO80E,RPA2,GPS1,COPS7A,POLR2I,COPS7B,ELL,UBE2V2,SUMO2,RPS27A,COPS5,UBB,PPIE,COPS2,COPS8,POLR2K,POLR2C,UBE2N,POLE3,UBE2I
Down	REAC:R-HSA-5696398	Nucleotide Excision Repair	0.0455908	0.0455908	1	HMGN1,ERCC3,GPS1,RFC2,UBC,UBE2I,POLD2,RFC5,COPS7A,LIG1,RPA2,GTF2H4,XPA,ERCC1,POLD3,POLD1,COPS8,RFC4
Up	REAC:R-HSA-5696399	Global Genome Nucleotide Excision Repair (GG-NER)	9.32126e-05	9.32126e-05	1	GTF2H1,COPS3,POLD2,PARP2,COPS6,SUMO1,INO80E,RPA2,GPS1,COPS7A,COPS7B,UBE2V2,SUMO2,RPS27A,COPS5,UBB,COPS2,COPS8,UBE2N,POLE3,UBE2I
Down	REAC:R-HSA-5696399	Global Genome Nucleotide Excision Repair (GG-NER)	0.00932856	0.00932856	1	ERCC3,GPS1,RFC2,UBC,UBE2I,POLD2,RFC5,COPS7A,LIG1,RPA2,GTF2H4,XPA,ERCC1,POLD3,POLD1,COPS8,RFC4
Down	REAC:R-HSA-5696400	Dual Incision in GG-NER	0.00203668	0.00203668	1	ERCC3,RFC2,UBC,POLD2,RFC5,RPA2,GTF2H4,XPA,ERCC1,POLD3,POLD1,RFC4
Up	REAC:R-HSA-611105	Respiratory electron transport	2.25268e-08	2.25268e-08	1	CYC1,COX5B,CYCS,NDUFAF4,COX16,ETFB,UQCRC1,NDUFA10,COX11,ETFA,NDUFB5,MT-ND4,ETFDH,COX4I1,NDUFA12,NDUFS8,NDUFB10,MT-ND2,TMEM126B,NDUFV1,NDUFB6,MT-CYB,MT-ND1,MT-CO3,MT-CO2,MT-ND5,MT-CO1,ECSIT,COQ10B,UQCRFS1,SDHB
Up	REAC:R-HSA-674695	RNA Polymerase II Pre-transcription Events	0.00389432	0.00389432	1	GTF2H1,POLR2E,GTF2B,ELOC,GTF2A2,TAF11,POLR2I,ELL,TAF9,SUPT4H1,CTR9,TAF12,GTF2F1,CCNK,POLR2K,POLR2C,LEO1
Up	REAC:R-HSA-6781823	Formation of TC-NER Pre-Incision Complex	6.76596e-05	6.76596e-05	1	GTF2H1,COPS3,POLR2E,COPS6,GPS1,COPS7A,POLR2I,COPS7B,RPS27A,COPS5,UBB,PPIE,COPS2,COPS8,POLR2K,POLR2C
Up	REAC:R-HSA-6781827	Transcription-Coupled Nucleotide Excision Repair (TC-NER)	8.31845e-05	8.31845e-05	1	GTF2H1,COPS3,POLD2,POLR2E,COPS6,RPA2,GPS1,COPS7A,POLR2I,COPS7B,ELL,RPS27A,COPS5,UBB,PPIE,COPS2,COPS8,POLR2K,POLR2C,POLE3
Down	REAC:R-HSA-6781827	Transcription-Coupled Nucleotide Excision Repair (TC-NER)	0.00350282	0.00350282	1	HMGN1,ERCC3,GPS1,RFC2,UBC,POLD2,RFC5,COPS7A,LIG1,RPA2,GTF2H4,XPA,ERCC1,POLD3,POLD1,COPS8,RFC4
Down	REAC:R-HSA-6782135	Dual incision in TC-NER	0.0269188	0.0269188	1	HMGN1,ERCC3,RFC2,UBC,POLD2,RFC5,RPA2,GTF2H4,XPA,ERCC1,POLD3,POLD1,RFC4
Down	REAC:R-HSA-6783310	Fanconi Anemia Pathway	0.00135353	0.00135353	1	UBC,FANCA,RPA2,FANCI,FAN1,FANCD2,ERCC1,CENPX,FANCL,FANCG,FAAP20,FAAP100
Up	REAC:R-HSA-6790901	rRNA modification in the nucleus and cytosol	8.72162e-05	8.72162e-05	1	DKC1,RPS2,BUD23,RPS6,WDR75,RPS7,RPS9,IMP4,TRMT112,RPS14,GAR1,UTP18,MPHOSPH10,NOP58,UTP11,SNU13,FBL
Up	REAC:R-HSA-6791226	Major pathway of rRNA processing in the nucleolus and cytosol	4.96222e-14	4.96222e-14	1	RBM28,RPS2,PES1,RPLP0,RPS18,BUD23,RPS24,RPS6,WDR75,RPLP2,RPP38,RPL26,RPS11,CSNK1D,RPL32,RPS27,RPS7,RPS5,RPL6,RPL13A,RPS28,RPS9,IMP4,WDR18,EXOSC2,RPS27L,RPS27A,RPL5,EXOSC3,RPS8,RPS14,RPL27,RPL7,UTP18,RPL26L1,RPL3,RPS17,EXOSC4,MPHOSPH10,NOP58,EXOSC9,RPL7A,EXOSC5,LTV1,RPL14,RPS10,RPL9,EBNA1BP2,NOB1,UTP11,EXOSC1,EXOSC7,SNU13,FBL
Up	REAC:R-HSA-6796648	TP53 Regulates Transcription of DNA Repair Genes	0.0364237	0.0364237	1	GTF2H1,POLR2E,TP53,FANCI,ELOC,POLR2I,ELL,SUPT4H1,GTF2F1,CCNK,POLR2K,POLR2C
Up	REAC:R-HSA-6799198	Complex I biogenesis	0.0026481	0.0026481	1	NDUFAF4,NDUFA10,NDUFB5,MT-ND4,NDUFA12,NDUFS8,NDUFB10,MT-ND2,TMEM126B,NDUFV1,NDUFB6,MT-ND1,MT-ND5,ECSIT
Up	REAC:R-HSA-6803529	FGFR2 alternative splicing	0.0071881	0.0071881	1	POLR2E,ESRP1,POLR2I,GTF2F1,PTBP1,TIAL1,POLR2K,POLR2C
Up	REAC:R-HSA-6804114	TP53 Regulates Transcription of Genes Involved in G2 Cell Cycle Arrest	0.0218795	0.0218795	1	ZNF385A,TP53,CDK1,CCNB1,BAX,GADD45A
Down	REAC:R-HSA-6804756	Regulation of TP53 Activity through Phosphorylation	9.42155e-05	9.42155e-05	1	SSRP1,TPX2,RFC2,UBC,RHNO1,RAD1,CCNA1,CCNA2,AURKA,RFC5,RAD9A,EXO1,RPA2,MAPKAPK5,RMI2,TAF6,BRIP1,KAT5,AURKB,CHEK1,PIN1,RFC4,PRKAB1
Up	REAC:R-HSA-6807070	PTEN Regulation	0.000604152	0.000604152	1	RHEB,PSMD2,PSMC5,PSMA4,PSMD6,TP53,PSMC4,EED,PSMD11,LAMTOR1,PSMB7,LAMTOR5,PSMB5,PSMA6,RPS27A,LAMTOR3,UBB,HDAC3,RNF146,PSMD4,PSMD3,PSMB6,CSNK2A1,PSMD5,PSMA7,PSMB2,PSMF1
Up	REAC:R-HSA-6807505	RNA polymerase II transcribes snRNA genes	0.0039037	0.0039037	1	PCF11,SNAPC5,POLR2E,GTF2B,GTF2A2,TAF11,POLR2I,ELL,TAF9,SUPT4H1,ZC3H8,SSU72,GTF2F1,CCNK,POLR2K,POLR2C
Down	REAC:R-HSA-6811434	COPI-dependent Golgi-to-ER retrograde traffic	0.0403802	0.0403802	1	TUBA1B,TUBA4A,ARFGAP2,ARFGAP3,TUBB4B,RINT1,TUBB8,COPB1,KIF19,KIF23,ARFGAP1,KIF11,COPE,NAPA,KIFC1,KIFC2,TMED2
Down	REAC:R-HSA-6811442	Intra-Golgi and retrograde Golgi-to-ER traffic	0.0222816	0.0222816	1	TUBA1B,TUBA4A,SCOC,RAB18,ARFGAP2,RABEPK,ARFGAP3,TUBB4B,ARFIP2,RINT1,PAFAH1B3,TUBB8,COPB1,DYNC1I2,VPS52,VAMP4,PLA2G6,DCTN1,GOSR2,KIF19,KIF23,STX10,ARFGAP1,KIF11,USP6NL,COPE,NAPA,KIFC1,KIFC2,TMED2
Up	REAC:R-HSA-6814122	Cooperation of PDCL (PhLP1) and TRiC/CCT in G-protein beta folding	0.0293776	0.0293776	1	GNB2,CCT8,CCT3,CCT7,CCT4,CSNK2A1,CCT6A,TCP1,CCT2
Up	REAC:R-HSA-68867	Assembly of the pre-replicative complex	0.000151457	0.000151457	1	PSMD2,PSMC5,PSMA4,ANAPC10,H2AC6,PSMD6,PSMC4,ORC3,CDC6,PSMD11,H3C10,UBE2C,ANAPC5,H2AC19,PSMB7,ANAPC1,PSMB5,PSMA6,RPS27A,UBB,PSMD4,KPNA6,PSMD3,KPNA1,PSMB6,PSMD5,PSMA7,PSMB2,PSMF1
Up	REAC:R-HSA-68877	Mitotic Prometaphase	0.0296475	0.0296475	1	EML4,NDEL1,NCAPG,TUBGCP3,PCM1,RCC2,ACTR1A,PCNT,TUBG1,SMC2,BIRC5,CDK1,TUBB8,NUP160,HAUS2,CSNK1D,CCNB1,PPP2CA,CEP63,RPS27,SKA2,CENPK,AURKB,AKAP9,DYNC1LI2,BUB3,CSNK2A1,SEC13,NUDC
Down	REAC:R-HSA-68877	Mitotic Prometaphase	1.18981e-06	1.18981e-06	1	TUBA1B,TUBA4A,TUBB,PMF1,CCNB2,HAUS1,CENPU,NUP85,CDC20,CENPM,NDC80,CENPN,ZWILCH,YWHAE,PLK1,NEK2,NCAPG,TUBB4B,SMC4,NUF2,CDK1,TUBB8,CCNB1,CDCA8,RANGAP1,DYNC1I2,CENPK,ZWINT,BIRC5,HAUS4,PLK4,CENPA,STAG1,CEP131,DSN1,CEP78,NUP107,CENPH,CEP70,AURKB,BUB3,SFI1,SSNA1
Up	REAC:R-HSA-68882	Mitotic Anaphase	7.85067e-06	7.85067e-06	1	NDEL1,PSMD2,PSMC5,PSMA4,RCC2,ANAPC10,EMD,PSMD6,SUMO1,BIRC5,CDK1,TUBB8,PSMC4,NUP160,PSMD11,CCNB1,UBE2C,PPP2CA,ANAPC5,RPS27,PSMB7,ANAPC1,CHMP2A,PSMB5,SKA2,CENPK,PSMA6,AURKB,RPS27A,BANF1,UBB,ANKLE2,DYNC1LI2,PSMD4,PSMD3,BUB3,PSMB6,SEC13,PSMD5,NUDC,PSMA7,PSMB2,PSMF1,UBE2I
Down	REAC:R-HSA-68882	Mitotic Anaphase	3.00286e-07	3.00286e-07	1	TUBA1B,PSMA4,TUBA4A,PMF1,CCNB2,VRK1,ANAPC5,CENPU,SIRT2,UBC,UBE2C,NUP85,CDC20,CENPM,NDC80,CENPN,ZWILCH,PLK1,PSMD9,UBE2I,TUBB4B,NUF2,CDK1,PSMC5,TUBB8,CCNB1,CDCA8,PSMA1,RANGAP1,DYNC1I2,ANAPC15,CENPK,ZWINT,PSMD6,BIRC5,CENPA,ANAPC11,STAG1,BANF1,ANAPC16,CHMP4A,DSN1,NUP107,CENPH,ANAPC7,PSMB10,EMD,AURKB,BUB3
Up	REAC:R-HSA-68886	M Phase	1.94597e-05	1.94597e-05	1	SET,EML4,NDEL1,PSMD2,NCAPG,TUBGCP3,PSMC5,PSMA4,PCM1,RCC2,AAAS,ACTR1A,ANAPC10,H2AC6,PCNT,EMD,PSMD6,TUBG1,RAB1A,SMC2,SUMO1,BIRC5,RAB2A,CDK1,TUBB8,PSMC4,NUP160,HAUS2,PSMD11,CSNK1D,H3C10,CCNB1,UBE2C,PPP2CA,CEP63,ANAPC5,RPS27,H2AC19,PSMB7,GORASP2,ANAPC1,CHMP2A,PSMB5,SKA2,CENPK,PSMA6,AURKB,AKAP9,RPS27A,BANF1,UBB,ANKLE2,DYNC1LI2,PSMD4,PSMD3,BUB3,PSMB6,CSNK2A1,SEC13,PSMD5,NUDC,PSMA7,PSMB2,PSMF1,UBE2I
Down	REAC:R-HSA-68886	M Phase	3.22992e-07	3.22992e-07	1	TUBA1B,PSMA4,H3-3B,TUBA4A,FBXO5,TUBB,PMF1,CCNB2,VRK1,ANAPC5,HAUS1,CENPU,SIRT2,UBC,UBE2C,NUP85,NCAPH2,NUP42,CDC20,CENPM,NDC80,CENPN,ZWILCH,YWHAE,PLK1,NEK2,PSMD9,NCAPG,UBE2I,TUBB4B,SMC4,NUF2,CDK1,PSMC5,TUBB8,CCNB1,CDCA8,PSMA1,RANGAP1,DYNC1I2,ANAPC15,CENPK,ZWINT,PSMD6,ENSA,BIRC5,HAUS4,PLK4,CENPA,ANAPC11,H2AZ2,STAG1,BANF1,ANAPC16,H2AX,CEP131,CHMP4A,KIF23,DSN1,CEP78,NUP107,CENPH,ANAPC7,PSMB10,CEP70,NC…
Down	REAC:R-HSA-68911	G2 Phase	0.048615	0.048615	1	CCNA1,CCNA2,E2F1
Up	REAC:R-HSA-68949	Orc1 removal from chromatin	7.12625e-06	7.12625e-06	1	PSMD2,PSMC5,PSMA4,PSMD6,PSMC4,ORC3,CDC6,PSMD11,SKP1,PSMB7,PSMB5,PSMA6,RPS27A,UBB,PSMD4,PSMD3,PSMB6,PSMD5,PSMA7,PSMB2,PSMF1
Down	REAC:R-HSA-68949	Orc1 removal from chromatin	0.0255994	0.0255994	1	PSMA4,CDC6,UBC,SKP1,CUL1,CCNA1,PSMD9,CCNA2,PSMC5,PSMA1,PSMD6,ORC1,MCM4,PSMB10
Up	REAC:R-HSA-69002	DNA Replication Pre-Initiation	7.97518e-05	7.97518e-05	1	PSMD2,PSMC5,PSMA4,ANAPC10,CDC45,H2AC6,PSMD6,PSMC4,RPA2,ORC3,CDC6,PSMD11,H3C10,UBE2C,ANAPC5,H2AC19,PSMB7,ANAPC1,PSMB5,PSMA6,RPS27A,UBB,PSMD4,KPNA6,PSMD3,KPNA1,PSMB6,PSMD5,PSMA7,PSMB2,PSMF1,POLE3
Up	REAC:R-HSA-69017	CDK-mediated phosphorylation and removal of Cdc6	7.65193e-07	7.65193e-07	1	PSMD2,PSMC5,PSMA4,ANAPC10,PSMD6,PSMC4,CDC6,PSMD11,UBE2C,ANAPC5,PSMB7,ANAPC1,PSMB5,PSMA6,RPS27A,UBB,PSMD4,PSMD3,PSMB6,PSMD5,PSMA7,PSMB2,PSMF1
Down	REAC:R-HSA-69017	CDK-mediated phosphorylation and removal of Cdc6	0.00203668	0.00203668	1	PSMA4,CDC6,ANAPC5,UBC,UBE2C,CCNA1,PSMD9,CCNA2,PSMC5,PSMA1,CCNE2,ANAPC15,PSMD6,ANAPC11,ANAPC16,ANAPC7,PSMB10
Up	REAC:R-HSA-69052	Switching of origins to a post-replicative state	3.93298e-06	3.93298e-06	1	PSMD2,PSMC5,PSMA4,ANAPC10,PSMD6,PSMC4,ORC3,CDC6,PSMD11,SKP1,UBE2C,ANAPC5,PSMB7,ANAPC1,PSMB5,PSMA6,RPS27A,UBB,PSMD4,PSMD3,PSMB6,PSMD5,PSMA7,PSMB2,PSMF1
Down	REAC:R-HSA-69052	Switching of origins to a post-replicative state	0.00065872	0.00065872	1	PSMA4,CDC6,ANAPC5,UBC,UBE2C,SKP1,CUL1,CCNA1,PSMD9,CCNA2,PSMC5,PSMA1,CCNE2,ANAPC15,PSMD6,ORC1,ANAPC11,MCM4,ANAPC16,ANAPC7,PSMB10
Down	REAC:R-HSA-69091	Polymerase switching	2.19948e-05	2.19948e-05	1	RFC2,POLA2,POLD2,PRIM1,RFC5,POLA1,POLD3,POLD1,RFC4
Down	REAC:R-HSA-69109	Leading Strand Synthesis	2.19948e-05	2.19948e-05	1	RFC2,POLA2,POLD2,PRIM1,RFC5,POLA1,POLD3,POLD1,RFC4
Down	REAC:R-HSA-69166	Removal of the Flap Intermediate	0.000192639	0.000192639	1	POLA2,POLD2,PRIM1,RPA2,POLA1,FEN1,POLD3,POLD1
Down	REAC:R-HSA-69183	Processive synthesis on the lagging strand	4.51611e-05	4.51611e-05	1	POLA2,POLD2,PRIM1,LIG1,RPA2,POLA1,FEN1,POLD3,POLD1
Down	REAC:R-HSA-69186	Lagging Strand Synthesis	1.18981e-06	1.18981e-06	1	RFC2,POLA2,POLD2,PRIM1,RFC5,LIG1,RPA2,POLA1,FEN1,POLD3,POLD1,RFC4
Down	REAC:R-HSA-69190	DNA strand elongation	5.32546e-05	5.32546e-05	1	RFC2,POLA2,POLD2,PRIM1,RFC5,LIG1,RPA2,MCM4,POLA1,FEN1,POLD3,POLD1,RFC4
Up	REAC:R-HSA-69202	Cyclin E associated events during G1/S transition	6.07627e-06	6.07627e-06	1	CDC25A,PSMD2,PSMC5,PSMA4,PSMD6,PSMC4,PSMD11,SKP1,CDK4,CDKN1A,PSMB7,PSMB5,PSMA6,MAX,RPS27A,UBB,PSMD4,PSMD3,PSMB6,PSMD5,PSMA7,PSMB2,PSMF1
Down	REAC:R-HSA-69202	Cyclin E associated events during G1/S transition	0.0369491	0.0369491	1	PSMA4,UBC,CKS1B,SKP1,CUL1,CCNA1,PSMD9,CCNA2,PSMC5,PSMA1,CCNE2,E2F1,PSMD6,PSMB10,TFDP1
Down	REAC:R-HSA-69205	G1/S-Specific Transcription	7.09366e-06	7.09366e-06	1	FBXO5,CDC6,CCNA1,TYMS,CDK1,DHFR,E2F1,ORC1,RRM2,POLA1,E2F6,TK1,TFDP1
Up	REAC:R-HSA-69206	G1/S Transition	1.21774e-06	1.21774e-06	1	CDC25A,PSMD2,PSMC5,PSMA4,CDC45,PSMD6,CDK1,PSMC4,RPA2,ORC3,CDC6,PSMD11,SKP1,TYMS,CCNB1,PPP2CA,CDK4,CDKN1A,PSMB7,PSMB5,PSMA6,MAX,RPS27A,UBB,PSMD4,PSMD3,PSMB6,PSMD5,PSMA7,PSMB2,PSMF1,POLE3
Down	REAC:R-HSA-69206	G1/S Transition	2.42261e-05	2.42261e-05	1	PSMA4,FBXO5,CDC6,UBC,CKS1B,SKP1,CUL1,CCNA1,PSMD9,TYMS,CCNA2,CDK1,POLA2,PSMC5,PRIM1,CCNB1,DHFR,PSMA1,CCNE2,E2F1,PSMD6,ORC1,RPA2,RRM2,MCM4,POLA1,E2F6,PSMB10,TK1,TFDP1
Down	REAC:R-HSA-69231	Cyclin D associated events in G1	0.0444535	0.0444535	1	UBC,CKS1B,SKP1,CUL1,CCNE2,E2F1,CDKN2C,TFDP1,E2F2,CCND3
Down	REAC:R-HSA-69236	G1 Phase	0.0444535	0.0444535	1	UBC,CKS1B,SKP1,CUL1,CCNE2,E2F1,CDKN2C,TFDP1,E2F2,CCND3
Up	REAC:R-HSA-69239	Synthesis of DNA	7.46201e-06	7.46201e-06	1	PSMD2,PSMC5,PSMA4,POLD2,ANAPC10,CDC45,PSMD6,PSMC4,RPA2,ORC3,CDC6,PSMD11,SKP1,UBE2C,ANAPC5,PSMB7,ANAPC1,PSMB5,PSMA6,RPS27A,UBB,PSMD4,PSMD3,PSMB6,PSMD5,PSMA7,PSMB2,PSMF1,POLE3
Down	REAC:R-HSA-69239	Synthesis of DNA	3.00286e-07	3.00286e-07	1	PSMA4,CDC6,ANAPC5,RFC2,UBC,UBE2C,SKP1,CUL1,CCNA1,PSMD9,CCNA2,POLA2,PSMC5,POLD2,PRIM1,PSMA1,RFC5,CCNE2,ANAPC15,LIG1,PSMD6,ORC1,RPA2,ANAPC11,MCM4,POLA1,ANAPC16,FEN1,ANAPC7,PSMB10,POLD3,POLD1,RFC4
Up	REAC:R-HSA-69242	S Phase	4.69757e-05	4.69757e-05	1	CDC25A,PSMD2,PSMC5,PSMA4,POLD2,ANAPC10,CDC45,PSMD6,PSMC4,RPA2,ORC3,CDC6,PSMD11,SKP1,UBE2C,ANAPC5,CDK4,CDKN1A,PSMB7,ANAPC1,PSMB5,PSMA6,MAX,RPS27A,UBB,PSMD4,PSMD3,PSMB6,PSMD5,PSMA7,PSMB2,PSMF1,POLE3
Down	REAC:R-HSA-69242	S Phase	1.17421e-06	1.17421e-06	1	PSMA4,CDC6,ANAPC5,RFC2,UBC,UBE2C,CKS1B,SKP1,CUL1,CCNA1,PSMD9,CCNA2,POLA2,PSMC5,POLD2,PRIM1,PSMA1,RFC5,CCNE2,E2F1,ANAPC15,LIG1,PSMD6,ORC1,RPA2,ANAPC11,CDC25B,MCM4,POLA1,STAG1,ANAPC16,FEN1,ANAPC7,PSMB10,POLD3,TFDP1,POLD1,RFC4
Down	REAC:R-HSA-69273	Cyclin A/B1/B2 associated events during G2/M transition	0.0111803	0.0111803	1	CCNB2,PLK1,CCNA1,CCNA2,CDK1,CCNB1,CDC25B,CDC25C
Up	REAC:R-HSA-69275	G2/M Transition	3.04721e-05	3.04721e-05	1	CDC25A,PSMD2,TUBGCP3,PSMC5,PSMA4,PCM1,ACTR1A,PPP1CB,PCNT,PSMD6,TUBG1,TP53,CDK1,TUBB8,PSMC4,HAUS2,PSMD11,SKP1,CSNK1D,CCNB1,TPX2,PPP2CA,CEP63,CDKN1A,PSMB7,PSMB5,PSMA6,AKAP9,RPS27A,UBB,FBXW11,PSMD4,PSMD3,PSMB6,PSMD5,PSMA7,PSMB2,PSMF1
Down	REAC:R-HSA-69275	G2/M Transition	0.000256623	0.000256623	1	TUBA1B,PSMA4,TUBA4A,TPX2,TUBB,CCNB2,HAUS1,UBC,SKP1,CUL1,YWHAE,PLK1,NEK2,CCNA1,PSMD9,CCNA2,TUBB4B,CDK1,PSMC5,TUBB8,CCNB1,HMMR,AURKA,PSMA1,DYNC1I2,PSMD6,HAUS4,PLK4,CDC25B,CEP131,CDC25C,CEP78,PSMB10,CEP70,SFI1,SSNA1
Up	REAC:R-HSA-69306	DNA Replication	0.000367843	0.000367843	1	PSMD2,PSMC5,PSMA4,POLD2,ANAPC10,CDC45,H2AC6,PSMD6,PSMC4,RPA2,ORC3,CDC6,PSMD11,SKP1,H3C10,UBE2C,ANAPC5,H2AC19,PSMB7,ANAPC1,PSMB5,PSMA6,RPS27A,UBB,PSMD4,KPNA6,PSMD3,KPNA1,PSMB6,PSMD5,PSMA7,PSMB2,PSMF1,POLE3
Down	REAC:R-HSA-69306	DNA Replication	0.000122047	0.000122047	1	PSMA4,H3-3B,CDC6,ANAPC5,RFC2,UBC,UBE2C,SKP1,CUL1,CCNA1,PSMD9,CCNA2,POLA2,PSMC5,POLD2,PRIM1,PSMA1,RFC5,CCNE2,ANAPC15,LIG1,PSMD6,ORC1,RPA2,ANAPC11,H2AZ2,MCM4,POLA1,ANAPC16,H2AX,FEN1,ANAPC7,PSMB10,POLD3,POLD1,RFC4
Down	REAC:R-HSA-69473	G2/M DNA damage checkpoint	0.00203668	0.00203668	1	YWHAQ,YWHAZ,RFC2,BABAM1,RHNO1,YWHAE,RAD1,CDK1,CCNB1,RFC5,RAD9A,EXO1,RPA2,H2AX,CDC25C,RMI2,BRIP1,KAT5,CHEK1,RFC4
Down	REAC:R-HSA-69478	G2/M DNA replication checkpoint	0.048615	0.048615	1	CCNB2,CDK1,CCNB1
Up	REAC:R-HSA-69481	G2/M Checkpoints	0.00111252	0.00111252	1	CDC25A,PSMD2,PSMC5,PSMA4,CDC45,PSMD6,TP53,CDK1,WRN,PSMC4,RPA2,ORC3,CDC6,PSMD11,CCNB1,PSMB7,PSMB5,PSMA6,UBE2V2,RPS27A,UBB,EXO1,PSMD4,PSMD3,PSMB6,PSMD5,PSMA7,PSMB2,UBE2N,PSMF1
Down	REAC:R-HSA-69481	G2/M Checkpoints	0.000743224	0.000743224	1	YWHAQ,PSMA4,YWHAZ,CDC6,CCNB2,RFC2,UBC,BABAM1,RHNO1,YWHAE,RAD1,PSMD9,CDK1,PSMC5,CCNB1,PSMA1,RFC5,RAD9A,PSMD6,ORC1,EXO1,RPA2,MCM4,H2AX,CDC25C,PSMB10,RMI2,BRIP1,KAT5,CHEK1,RFC4
Up	REAC:R-HSA-69541	Stabilization of p53	7.65193e-07	7.65193e-07	1	PSMD2,PSMC5,PSMA4,COP1,PSMD6,TP53,PSMC4,PSMD11,PSMB7,PSMB5,PSMA6,RPS27A,UBB,PSMD4,PSMD3,PSMB6,PSMD5,PSMA7,PSMB2,PSMF1
Up	REAC:R-HSA-69560	Transcriptional activation of p53 responsive genes	0.0167782	0.0167782	1	ZNF385A,TP53,CDKN1A
Up	REAC:R-HSA-69563	p53-Dependent G1 DNA Damage Response	5.31377e-07	5.31377e-07	1	PSMD2,ZNF385A,PSMC5,PSMA4,COP1,PSMD6,TP53,PSMC4,PSMD11,CDKN1A,PSMB7,PSMB5,PSMA6,RPS27A,UBB,PSMD4,PSMD3,PSMB6,PSMD5,PSMA7,PSMB2,PSMF1
Up	REAC:R-HSA-69580	p53-Dependent G1/S DNA damage checkpoint	5.31377e-07	5.31377e-07	1	PSMD2,ZNF385A,PSMC5,PSMA4,COP1,PSMD6,TP53,PSMC4,PSMD11,CDKN1A,PSMB7,PSMB5,PSMA6,RPS27A,UBB,PSMD4,PSMD3,PSMB6,PSMD5,PSMA7,PSMB2,PSMF1
Up	REAC:R-HSA-69601	Ubiquitin Mediated Degradation of Phosphorylated Cdc25A	7.65193e-07	7.65193e-07	1	CDC25A,PSMD2,PSMC5,PSMA4,PSMD6,PSMC4,PSMD11,PSMB7,PSMB5,PSMA6,RPS27A,UBB,PSMD4,PSMD3,PSMB6,PSMD5,PSMA7,PSMB2,PSMF1
Up	REAC:R-HSA-69610	p53-Independent DNA Damage Response	7.65193e-07	7.65193e-07	1	CDC25A,PSMD2,PSMC5,PSMA4,PSMD6,PSMC4,PSMD11,PSMB7,PSMB5,PSMA6,RPS27A,UBB,PSMD4,PSMD3,PSMB6,PSMD5,PSMA7,PSMB2,PSMF1
Up	REAC:R-HSA-69613	p53-Independent G1/S DNA damage checkpoint	7.65193e-07	7.65193e-07	1	CDC25A,PSMD2,PSMC5,PSMA4,PSMD6,PSMC4,PSMD11,PSMB7,PSMB5,PSMA6,RPS27A,UBB,PSMD4,PSMD3,PSMB6,PSMD5,PSMA7,PSMB2,PSMF1
Up	REAC:R-HSA-69615	G1/S DNA Damage Checkpoints	2.13716e-07	2.13716e-07	1	CDC25A,PSMD2,ZNF385A,PSMC5,PSMA4,COP1,PSMD6,TP53,PSMC4,PSMD11,CDKN1A,PSMB7,PSMB5,PSMA6,RPS27A,UBB,PSMD4,PSMD3,PSMB6,PSMD5,PSMA7,PSMB2,PSMF1
Down	REAC:R-HSA-69618	Mitotic Spindle Checkpoint	7.09366e-06	7.09366e-06	1	PMF1,ANAPC5,CENPU,UBE2C,NUP85,CDC20,CENPM,NDC80,CENPN,ZWILCH,PLK1,NUF2,CDCA8,RANGAP1,DYNC1I2,ANAPC15,CENPK,ZWINT,BIRC5,CENPA,ANAPC11,ANAPC16,DSN1,NUP107,CENPH,ANAPC7,AURKB,BUB3
Up	REAC:R-HSA-69620	Cell Cycle Checkpoints	3.31104e-05	3.31104e-05	1	CDC25A,NDEL1,PSMD2,ZNF385A,PSMC5,PSMA4,RCC2,ANAPC10,CDC45,COP1,PSMD6,TP53,BIRC5,CDK1,WRN,PSMC4,RPA2,NUP160,ORC3,CDC6,PSMD11,CCNB1,UBE2C,PPP2CA,ANAPC5,RPS27,CDKN1A,PSMB7,ANAPC1,PSMB5,SKA2,CENPK,PSMA6,AURKB,UBE2V2,RPS27A,UBB,DYNC1LI2,EXO1,PSMD4,PSMD3,BUB3,PSMB6,SEC13,PSMD5,NUDC,PSMA7,PSMB2,UBE2N,PSMF1
Down	REAC:R-HSA-69620	Cell Cycle Checkpoints	1.12588e-09	1.12588e-09	1	YWHAQ,PSMA4,YWHAZ,PMF1,CDC6,CCNB2,ANAPC5,RFC2,CENPU,UBC,UBE2C,NUP85,CDC20,CENPM,NDC80,CENPN,BABAM1,ZWILCH,RHNO1,YWHAE,PLK1,RAD1,CCNA1,PSMD9,CCNA2,NUF2,CDK1,PSMC5,CCNB1,CDCA8,PSMA1,RANGAP1,DYNC1I2,RFC5,CCNE2,ANAPC15,CENPK,RAD9A,ZWINT,PSMD6,ORC1,BIRC5,EXO1,CENPA,RPA2,ANAPC11,MCM4,ANAPC16,H2AX,CDC25C,DSN1,NUP107,CENPH,COP1,ANAPC7,PSMB10,RMI2,BRIP1,KAT5,AURKB,CHEK1,BUB3,RFC4
Up	REAC:R-HSA-69656	Cyclin A:Cdk2-associated events at S phase entry	8.63405e-06	8.63405e-06	1	CDC25A,PSMD2,PSMC5,PSMA4,PSMD6,PSMC4,PSMD11,SKP1,CDK4,CDKN1A,PSMB7,PSMB5,PSMA6,MAX,RPS27A,UBB,PSMD4,PSMD3,PSMB6,PSMD5,PSMA7,PSMB2,PSMF1
Down	REAC:R-HSA-69656	Cyclin A:Cdk2-associated events at S phase entry	0.0203931	0.0203931	1	PSMA4,UBC,CKS1B,SKP1,CUL1,CCNA1,PSMD9,CCNA2,PSMC5,PSMA1,CCNE2,E2F1,PSMD6,CDC25B,PSMB10,TFDP1
Up	REAC:R-HSA-69895	Transcriptional activation of cell cycle inhibitor p21	0.0167782	0.0167782	1	ZNF385A,TP53,CDKN1A
Down	REAC:R-HSA-70263	Gluconeogenesis	0.00122633	0.00122633	1	ENO1,TPI1,GAPDH,ALDOA,SLC25A1,G6PC3,SLC25A11,GOT1,SLC25A10,PCK2,ENO2
Down	REAC:R-HSA-70326	Glucose metabolism	0.0247629	0.0247629	1	ENO1,TPI1,GAPDH,ALDOA,NUP85,NUP42,SLC25A1,G6PC3,SLC25A11,PFKL,GOT1,SLC25A10,NUP107,PCK2,ENO2,RAE1
Up	REAC:R-HSA-71291	Metabolism of amino acids and derivatives	3.99369e-09	3.99369e-09	1	PSMD2,PYCR2,PSMC5,PSMA4,RPS2,CKMT1A,RPLP0,RPS18,PSMD6,RPS24,RPS6,SHMT1,ASNS,OAZ2,PSMC4,RPLP2,RPL26,PDHA1,PSMD11,RPS11,IVD,AFMID,HIBADH,RPL32,RPS27,TMLHE,TXN2,RPS7,LARS1,RPS5,RPL6,GAMT,PSMB7,RPL13A,RPS28,PSMB5,RPS9,RPS27L,PSMA6,SLC3A2,KARS1,RPS27A,RPL5,HSD17B10,RPS8,NMRAL1,RPS14,PSMD4,RPL27,RPL7,RPL26L1,PSMD3,RPL3,RPS17,BCAT2,PSMB6,RPL7A,AIMP2,SLC25A44,TXNRD1,RPL14,RPS10,PSMD5,RPL9,APIP,PYCR1,EEF1…
Down	REAC:R-HSA-71291	Metabolism of amino acids and derivatives	0.016302	0.016302	1	PSMA4,PDHA1,BCKDHA,OAZ2,GLUL,RPLP0,QDPR,PAPSS1,RPL13,CKMT1A,RPL10,PSMD9,BCKDK,MPST,PXMP2,SERINC2,PSMC5,RPL34,ASRGL1,PSMA1,GCAT,GCDH,SHMT1,PYCR1,PSMD6,HIBCH,ENOPH1,GATM,RPL7A,PSAT1,SECISBP2,ETHE1,GOT1,SLC25A10,CKB,AADAT,CBS,ASL,SERINC3,PSMB10,RPL26L1,LARS1,IVD,SLC25A44,CRYM,NMRAL1,KYAT1,GNMT,PYCR3
Down	REAC:R-HSA-71387	Metabolism of carbohydrates	0.0034894	0.0034894	1	ENO1,TPI1,GAPDH,ALDOA,B3GNT2,PAPSS1,UBC,NUP85,NUP42,SLC35B2,G6PD,HEXB,HEXA,SLC25A1,DCXR,B4GALT3,G6PC3,HMMR,ST3GAL4,TKFC,B4GALT7,GYS1,B3GAT3,TALDO1,SLC25A11,MAN2B1,PFKL,GOT1,CRYL1,SLC25A10,GUSB,GAA,NUP107,MAN2C1,PCK2,ENO2,MAN2B2,IDUA,GALK1,RAE1,CALM1,GLB1L3,AKR1A1
Up	REAC:R-HSA-72163	mRNA Splicing - Major Pathway	1.80639e-22	1.80639e-22	1	PRPF40A,RBM10,SRRM2,WBP4,PLRG1,SRSF7,SRSF4,SNRNP40,POLR2E,SNRPN,TXNL4A,RBM39,PCBP2,SNRNP27,HNRNPL,HNRNPU,SF3A3,U2AF1,LSM2,U2SURP,YBX1,POLR2I,DDX46,SF3B6,SRSF10,HNRNPC,SRSF11,SF1,LSM7,HNRNPK,HNRNPA2B1,GCFC2,PPIH,PPIL3,HNRNPR,PRCC,SNRNP200,PQBP1,SAP18,IK,SRSF1,SYF2,SRRM1,PRPF4B,PPIE,GTF2F1,PTBP1,SART1,SNRPD3,BUD31,HTATSF1,SNRPB,SNRPE,SNRPC,MFAP1,WBP11,SF3B1,PRPF38A,RBM42,CWC15,POLR2K,POLR2C,SF3B2,C…
Up	REAC:R-HSA-72165	mRNA Splicing - Minor Pathway	1.00519e-06	1.00519e-06	1	SRSF7,SNRNP40,POLR2E,TXNL4A,YBX1,POLR2I,SF3B6,SNRNP200,SRSF1,GTF2F1,SNRPD3,ZMAT5,SNRPB,SNRPE,SF3B1,POLR2K,POLR2C,SF3B2
Up	REAC:R-HSA-72172	mRNA Splicing	2.68862e-22	2.68862e-22	1	PRPF40A,RBM10,SRRM2,WBP4,PLRG1,SRSF7,SRSF4,SNRNP40,POLR2E,SNRPN,TXNL4A,RBM39,PCBP2,SNRNP27,HNRNPL,HNRNPU,SF3A3,U2AF1,LSM2,U2SURP,YBX1,POLR2I,DDX46,SF3B6,SRSF10,HNRNPC,SRSF11,SF1,LSM7,HNRNPK,HNRNPA2B1,GCFC2,PPIH,PPIL3,HNRNPR,PRCC,SNRNP200,PQBP1,SAP18,IK,SRSF1,SYF2,SRRM1,PRPF4B,PPIE,GTF2F1,PTBP1,SART1,SNRPD3,BUD31,ZMAT5,HTATSF1,SNRPB,SNRPE,SNRPC,MFAP1,WBP11,SF3B1,PRPF38A,RBM42,CWC15,POLR2K,POLR2C,S…
Up	REAC:R-HSA-72187	mRNA 3'-end processing	0.00017554	0.00017554	1	PCF11,SRSF7,SRSF4,CPSF7,U2AF1,CSTF1,CSTF2,SRSF11,CPSF4,THOC1,POLDIP3,CHTOP,THOC6,PAPOLA,SRSF1,SRRM1
Down	REAC:R-HSA-72187	mRNA 3'-end processing	0.0101144	0.0101144	1	U2AF1,SRSF3,WDR33,CPSF7,CSTF3,PCF11,SRSF2,NCBP2,CPSF1,CSTF2,THOC6,PAPOLA,FIP1L1
Up	REAC:R-HSA-72203	Processing of Capped Intron-Containing Pre-mRNA	2.66308e-23	2.66308e-23	1	PRPF40A,RBM10,SRRM2,WBP4,PCF11,PLRG1,SRSF7,AAAS,SRSF4,SNRNP40,POLR2E,SNRPN,TXNL4A,RBM39,CPSF7,PCBP2,NUP160,SNRNP27,HNRNPL,HNRNPU,SF3A3,U2AF1,LSM2,U2SURP,YBX1,POLR2I,DDX46,CSTF1,CSTF2,SF3B6,SRSF10,HNRNPC,SRSF11,SF1,LSM7,HNRNPK,HNRNPA2B1,CPSF4,GCFC2,THOC1,PPIH,PPIL3,HNRNPR,PRCC,POLDIP3,CHTOP,THOC6,SNRNP200,PAPOLA,PQBP1,WTAP,SAP18,IK,SRSF1,SYF2,SRRM1,PRPF4B,PPIE,GTF2F1,PTBP1,SART1,SNRPD3,BUD31,ZMAT5…
Down	REAC:R-HSA-72203	Processing of Capped Intron-Containing Pre-mRNA	0.00163564	0.00163564	1	U2AF1,SRSF3,WDR33,SRSF10,NUP85,HNRNPM,NUP42,SF3B3,HNRNPF,EIF4E,RBMX,PTBP1,RBM5,YBX1,RBM10,HNRNPK,PCBP2,HNRNPC,NSRP1,CPSF7,HNRNPR,SNRPN,HNRNPD,CSTF3,PCF11,METTL3,USP39,SRSF2,NCBP2,HNRNPA1,NUP107,HNRNPA3,CPSF1,CSTF2,THOC6,WTAP,PAPOLA,ACIN1,CCAR1,PQBP1,FIP1L1,RAE1,SF1
Up	REAC:R-HSA-72306	tRNA processing	0.0109108	0.0109108	1	GTPBP3,AAAS,TSEN54,FTSJ1,NUP160,RPP38,CTU2,TPRKB,CSTF2,ZBTB8OS,TYW5,POP5,CPSF4,TRMT112,HSD17B10,TRIT1,TRMT11,SEC13,TSEN34
Down	REAC:R-HSA-72306	tRNA processing	0.0271115	0.0271115	1	TSEN34,NUP85,NUP42,TRMT61B,FTSJ1,TRNT1,ADAT1,TRMT1,GTPBP3,NSUN6,NUP107,CPSF1,CSTF2,POP5,URM1,PUS7,LAGE3,RAE1
Up	REAC:R-HSA-72312	rRNA processing	5.53217e-15	5.53217e-15	1	DKC1,RBM28,MRM2,RPS2,PES1,RPLP0,RPS18,BUD23,RPS24,RPS6,WDR75,RPLP2,RPP38,RPL26,RPS11,CSNK1D,RPL32,RPS27,RPS7,RPS5,RPL6,RPL13A,RPS28,RPS9,IMP4,WDR18,EXOSC2,RPS27L,TRMT112,RPS27A,RPL5,HSD17B10,EXOSC3,RPS8,RPS14,GAR1,RPL27,RPL7,UTP18,RPL26L1,RPL3,RPS17,EXOSC4,MPHOSPH10,NOP58,EXOSC9,RPL7A,EXOSC5,LTV1,RPL14,RPS10,RPL9,EBNA1BP2,NOB1,UTP11,EXOSC1,EXOSC7,SNU13,FBL
Up	REAC:R-HSA-72613	Eukaryotic Translation Initiation	2.35797e-17	2.35797e-17	1	EIF3D,RPS2,RPLP0,EIF3E,RPS18,RPS24,RPS6,EIF2B2,RPLP2,RPL26,RPS11,RPL32,RPS27,EIF3F,RPS7,RPS5,RPL6,RPL13A,RPS28,RPS9,EIF4B,EIF3M,PABPC1,EIF2S2,EIF2B3,RPS27L,EIF5,EIF3I,RPS27A,RPL5,EIF3H,EIF5B,RPS8,RPS14,RPL27,EIF2S1,RPL7,RPL26L1,RPL3,RPS17,EIF2S3,RPL7A,RPL14,RPS10,RPL9,EIF4A1,EIF3G
Up	REAC:R-HSA-72649	Translation initiation complex formation	9.13024e-14	9.13024e-14	1	EIF3D,RPS2,EIF3E,RPS18,RPS24,RPS6,RPS11,RPS27,EIF3F,RPS7,RPS5,RPS28,RPS9,EIF4B,EIF3M,PABPC1,EIF2S2,RPS27L,EIF3I,RPS27A,EIF3H,RPS8,RPS14,EIF2S1,RPS17,EIF2S3,RPS10,EIF4A1,EIF3G
Up	REAC:R-HSA-72662	Activation of the mRNA upon binding of the cap-binding complex and eIFs, and subsequent binding to 43S	1.51895e-13	1.51895e-13	1	EIF3D,RPS2,EIF3E,RPS18,RPS24,RPS6,RPS11,RPS27,EIF3F,RPS7,RPS5,RPS28,RPS9,EIF4B,EIF3M,PABPC1,EIF2S2,RPS27L,EIF3I,RPS27A,EIF3H,RPS8,RPS14,EIF2S1,RPS17,EIF2S3,RPS10,EIF4A1,EIF3G
Up	REAC:R-HSA-72689	Formation of a pool of free 40S subunits	1.44513e-12	1.44513e-12	1	EIF3D,RPS2,RPLP0,EIF3E,RPS18,RPS24,RPS6,RPLP2,RPL26,RPS11,RPL32,RPS27,EIF3F,RPS7,RPS5,RPL6,RPL13A,RPS28,RPS9,EIF3M,RPS27L,EIF3I,RPS27A,RPL5,EIF3H,RPS8,RPS14,RPL27,RPL7,RPL26L1,RPL3,RPS17,RPL7A,RPL14,RPS10,RPL9,EIF3G
Up	REAC:R-HSA-72695	Formation of the ternary complex, and subsequently, the 43S complex	1.41231e-12	1.41231e-12	1	EIF3D,RPS2,EIF3E,RPS18,RPS24,RPS6,RPS11,RPS27,EIF3F,RPS7,RPS5,RPS28,RPS9,EIF3M,EIF2S2,RPS27L,EIF3I,RPS27A,EIF3H,RPS8,RPS14,EIF2S1,RPS17,EIF2S3,RPS10,EIF3G
Up	REAC:R-HSA-72702	Ribosomal scanning and start codon recognition	9.13024e-14	9.13024e-14	1	EIF3D,RPS2,EIF3E,RPS18,RPS24,RPS6,RPS11,RPS27,EIF3F,RPS7,RPS5,RPS28,RPS9,EIF4B,EIF3M,EIF2S2,RPS27L,EIF5,EIF3I,RPS27A,EIF3H,RPS8,RPS14,EIF2S1,RPS17,EIF2S3,RPS10,EIF4A1,EIF3G
Up	REAC:R-HSA-72706	GTP hydrolysis and joining of the 60S ribosomal subunit	4.09843e-16	4.09843e-16	1	EIF3D,RPS2,RPLP0,EIF3E,RPS18,RPS24,RPS6,RPLP2,RPL26,RPS11,RPL32,RPS27,EIF3F,RPS7,RPS5,RPL6,RPL13A,RPS28,RPS9,EIF4B,EIF3M,EIF2S2,RPS27L,EIF5,EIF3I,RPS27A,RPL5,EIF3H,EIF5B,RPS8,RPS14,RPL27,EIF2S1,RPL7,RPL26L1,RPL3,RPS17,EIF2S3,RPL7A,RPL14,RPS10,RPL9,EIF4A1,EIF3G
Up	REAC:R-HSA-72731	Recycling of eIF2:GDP	0.00191592	0.00191592	1	EIF2B2,EIF2S2,EIF2B3,EIF2S1,EIF2S3
Up	REAC:R-HSA-72737	Cap-dependent Translation Initiation	2.35797e-17	2.35797e-17	1	EIF3D,RPS2,RPLP0,EIF3E,RPS18,RPS24,RPS6,EIF2B2,RPLP2,RPL26,RPS11,RPL32,RPS27,EIF3F,RPS7,RPS5,RPL6,RPL13A,RPS28,RPS9,EIF4B,EIF3M,PABPC1,EIF2S2,EIF2B3,RPS27L,EIF5,EIF3I,RPS27A,RPL5,EIF3H,EIF5B,RPS8,RPS14,RPL27,EIF2S1,RPL7,RPL26L1,RPL3,RPS17,EIF2S3,RPL7A,RPL14,RPS10,RPL9,EIF4A1,EIF3G
Up	REAC:R-HSA-72764	Eukaryotic Translation Termination	4.43906e-10	4.43906e-10	1	RPS2,RPLP0,RPS18,RPS24,RPS6,RPLP2,RPL26,RPS11,RPL32,RPS27,RPS7,RPS5,RPL6,RPL13A,RPS28,RPS9,RPS27L,TRMT112,RPS27A,RPL5,RPS8,RPS14,RPL27,ETF1,RPL7,RPL26L1,RPL3,RPS17,RPL7A,RPL14,RPS10,RPL9
Up	REAC:R-HSA-72766	Translation	2.43982e-34	2.43982e-34	1	MRPL53,AURKAIP1,EIF3D,RPS2,TARS1,SEC61A1,RPLP0,EIF3E,RPS18,FARSB,EEF1A1,SRP19,MRPS11,MRPL4,RPS24,RPS6,EIF2B2,MRPL55,MTRF1L,CHCHD1,DAP3,RPLP2,RPL26,EEF1D,RPS11,SPCS1,MRPL27,RPL32,MRPL49,RPS27,MRPS35,EIF3F,PPA2,MRPS10,MRPS28,RPS7,LARS1,RPS5,RPL6,RPL13A,MRPL22,RPS28,RPS9,MRPS27,EEF1G,EIF4B,MRPS36,EIF3M,PABPC1,EIF2S2,MRPL46,EIF2B3,RPS27L,EIF5,EIF3I,KARS1,TRMT112,MRPL21,RPS27A,RPL5,EIF3H,EIF5B,MRPL35,…
Down	REAC:R-HSA-72766	Translation	0.0134561	0.0134561	1	MRPL9,ERAL1,RPLP0,TUFM,EEF1B2,MRPS7,DAP3,AARS1,RPL13,MRPL24,MRPL4,EIF3K,EIF4E,RPN2,RPL10,MRPL28,SRP9,RARS2,MRPS28,RPL34,EEF1A1,MRPL51,MRPS16,MRPL55,VARS1,PPA2,EEF1D,RPL7A,TARS2,AURKAIP1,MRPL18,MRPS25,RPL26L1,MRPL13,LARS1,HARS1,EIF4A2,MRPL48,MRPL40,FARSB,SRP68
Up	REAC:R-HSA-73776	RNA Polymerase II Promoter Escape	0.0121365	0.0121365	1	GTF2H1,POLR2E,GTF2B,GTF2A2,TAF11,POLR2I,TAF9,TAF12,GTF2F1,POLR2K,POLR2C
Up	REAC:R-HSA-73779	RNA Polymerase II Transcription Pre-Initiation And Promoter Opening	0.0121365	0.0121365	1	GTF2H1,POLR2E,GTF2B,GTF2A2,TAF11,POLR2I,TAF9,TAF12,GTF2F1,POLR2K,POLR2C
Down	REAC:R-HSA-73817	Purine ribonucleoside monophosphate biosynthesis	0.0163074	0.0163074	1	PAICS,IMPDH1,ATIC,IMPDH2,ADSL
Up	REAC:R-HSA-73856	RNA Polymerase II Transcription Termination	6.63898e-06	6.63898e-06	1	PCF11,SRSF7,SRSF4,CPSF7,U2AF1,CSTF1,CSTF2,ZNF473,SRSF11,CPSF4,THOC1,POLDIP3,CHTOP,THOC6,PAPOLA,SRSF1,SRRM1,SNRPD3,SNRPB,SNRPE
Down	REAC:R-HSA-73856	RNA Polymerase II Transcription Termination	0.0305032	0.0305032	1	U2AF1,SRSF3,WDR33,CPSF7,CSTF3,PCF11,SRSF2,NCBP2,CPSF1,CSTF2,THOC6,PAPOLA,FIP1L1
Down	REAC:R-HSA-73884	Base Excision Repair	0.000925985	0.000925985	1	RFC2,MPG,TDG,APEX1,NTHL1,POLD2,RFC5,LIG1,RPA2,TINF2,H2AZ2,SMUG1,OGG1,H2AX,NEIL3,FEN1,POLD3,POLD1,RFC4,PNKP
Down	REAC:R-HSA-73886	Chromosome Maintenance	0.000832856	0.000832856	1	H3-3B,RFC2,CENPU,CENPM,CENPN,CCNA1,CCNA2,POLA2,RBBP7,POLD2,PRIM1,RFC5,CENPK,LIG1,CENPA,RPA2,TINF2,H2AZ2,POLA1,H2AX,CENPX,FEN1,CENPH,MIS18BP1,POLD3,POLD1,RFC4
Up	REAC:R-HSA-73894	DNA Repair	0.000881011	0.000881011	1	GTF2H1,COPS3,PPP4C,POLD2,H2AC6,PARP2,POLR2E,COPS6,TP53,FANCI,TDP1,SUMO1,SIRT6,RAD51C,WRN,INO80E,RPA2,GPS1,USP10,COPS7A,CENPX,H2AC19,POLR2I,UBE2T,COPS7B,ASCC2,ELL,UBE2V2,PARG,FANCG,MAD2L2,SUMO2,RAD18,RPS27A,UFD1,COPS5,APEX1,MBD4,UBB,EXO1,PPIE,COPS2,ALKBH2,SMARCA5,COPS8,POLR2K,POLR2C,UBE2N,POLE3,UBE2I
Down	REAC:R-HSA-73894	DNA Repair	9.45949e-07	9.45949e-07	1	XRCC5,HMGN1,ERCC3,KPNA2,GPS1,RFC2,UBC,MAD2L2,MPG,TDG,APEX1,BABAM1,RHNO1,NTHL1,RAD1,CCNA1,MLH1,UBE2I,CCNA2,POLD2,XRCC3,RFC5,COPS7A,RAD9A,LIG1,EXO1,FANCA,RPA2,TINF2,FANCI,GTF2H4,SIRT6,H2AZ2,FAN1,XPA,FANCD2,SMUG1,ERCC1,OGG1,H2AX,CENPX,NEIL3,UBXN1,PPP4C,FEN1,FANCL,FANCG,RMI2,POLD3,BRIP1,RAD51D,KAT5,TIMELESS,FAAP20,POLD1,CHEK1,FAAP100,COPS8,RFC4,ALKBH2,PNKP
Down	REAC:R-HSA-73933	Resolution of Abasic Sites (AP sites)	1.18981e-06	1.18981e-06	1	RFC2,MPG,TDG,APEX1,NTHL1,POLD2,RFC5,LIG1,RPA2,SMUG1,OGG1,FEN1,POLD3,POLD1,RFC4,PNKP
Down	REAC:R-HSA-75035	Chk1/Chk2(Cds1) mediated inactivation of Cyclin B:Cdk1 complex	0.000832856	0.000832856	1	YWHAQ,YWHAZ,YWHAE,CDK1,CCNB1,CDC25C,CHEK1
Up	REAC:R-HSA-75067	Processing of Capped Intronless Pre-mRNA	0.000753138	0.000753138	1	PCF11,CPSF7,CSTF1,CSTF2,ZNF473,CPSF4,PAPOLA,SNRPD3,SNRPB,SNRPE
Down	REAC:R-HSA-75067	Processing of Capped Intronless Pre-mRNA	0.00555782	0.00555782	1	WDR33,CPSF7,CSTF3,PCF11,NCBP2,CPSF1,CSTF2,PAPOLA,FIP1L1
Up	REAC:R-HSA-75815	Ubiquitin-dependent degradation of Cyclin D	7.65193e-07	7.65193e-07	1	PSMD2,PSMC5,PSMA4,PSMD6,PSMC4,PSMD11,CDK4,PSMB7,PSMB5,PSMA6,RPS27A,UBB,PSMD4,PSMD3,PSMB6,PSMD5,PSMA7,PSMB2,PSMF1
Up	REAC:R-HSA-75893	TNF signaling	0.043777	0.043777	1	USP4,UBE2L3,RBCK1,SMPD2,CHUK,IKBKG,RPS27A,UBB,RACK1,UBE2D3,UBE2D2
Up	REAC:R-HSA-75953	RNA Polymerase II Transcription Initiation	0.0121365	0.0121365	1	GTF2H1,POLR2E,GTF2B,GTF2A2,TAF11,POLR2I,TAF9,TAF12,GTF2F1,POLR2K,POLR2C
Up	REAC:R-HSA-75955	RNA Polymerase II Transcription Elongation	0.0226092	0.0226092	1	GTF2H1,POLR2E,ELOC,POLR2I,ELL,SUPT4H1,CTR9,GTF2F1,CCNK,POLR2K,POLR2C,LEO1
Up	REAC:R-HSA-76042	RNA Polymerase II Transcription Initiation And Promoter Clearance	0.0121365	0.0121365	1	GTF2H1,POLR2E,GTF2B,GTF2A2,TAF11,POLR2I,TAF9,TAF12,GTF2F1,POLR2K,POLR2C
Up	REAC:R-HSA-77595	Processing of Intronless Pre-mRNAs	0.0279595	0.0279595	1	PCF11,CPSF7,CSTF1,CSTF2,CPSF4,PAPOLA
Down	REAC:R-HSA-77595	Processing of Intronless Pre-mRNAs	0.000321842	0.000321842	1	WDR33,CPSF7,CSTF3,PCF11,NCBP2,CPSF1,CSTF2,PAPOLA,FIP1L1
Up	REAC:R-HSA-8852135	Protein ubiquitination	0.00103354	0.00103354	1	UBE2G2,HLTF,UBE2L3,UBE2A,UBE2C,PEX2,PEX13,UBE2T,UBE2V2,RAD18,RPS27A,CTR9,UBB,UBE2D3,SELENOS,UBE2D2,LEO1,UBE2N
Up	REAC:R-HSA-8852276	The role of GTSE1 in G2/M progression after G2 checkpoint	3.08374e-06	3.08374e-06	1	PSMD2,PSMC5,PSMA4,PSMD6,TP53,CDK1,TUBB8,PSMC4,PSMD11,CCNB1,CDKN1A,PSMB7,PSMB5,PSMA6,RPS27A,UBB,PSMD4,PSMD3,PSMB6,PSMD5,PSMA7,PSMB2,PSMF1
Down	REAC:R-HSA-8852276	The role of GTSE1 in G2/M progression after G2 checkpoint	0.0267115	0.0267115	1	TUBA1B,PSMA4,TUBA4A,CCNB2,UBC,PLK1,PSMD9,TUBB4B,CDK1,PSMC5,TUBB8,CCNB1,PSMA1,PSMD6,PSMB10
Down	REAC:R-HSA-8853383	Lysosomal oligosaccharide catabolism	0.0247629	0.0247629	1	MAN2B1,MAN2C1,MAN2B2
Up	REAC:R-HSA-8854050	FBXL7 down-regulates AURKA during mitotic entry and in early mitosis	1.88464e-06	1.88464e-06	1	PSMD2,PSMC5,PSMA4,PSMD6,PSMC4,PSMD11,SKP1,PSMB7,PSMB5,PSMA6,RPS27A,UBB,PSMD4,PSMD3,PSMB6,PSMD5,PSMA7,PSMB2,PSMF1
Down	REAC:R-HSA-8854518	AURKA Activation by TPX2	0.000192033	0.000192033	1	TUBA4A,TPX2,TUBB,HAUS1,YWHAE,PLK1,NEK2,TUBB4B,CDK1,HMMR,AURKA,DYNC1I2,HAUS4,PLK4,CEP131,CEP78,CEP70,SFI1,SSNA1
Down	REAC:R-HSA-8856688	Golgi-to-ER retrograde transport	0.0221069	0.0221069	1	TUBA1B,TUBA4A,RAB18,ARFGAP2,ARFGAP3,TUBB4B,RINT1,PAFAH1B3,TUBB8,COPB1,DYNC1I2,PLA2G6,DCTN1,KIF19,KIF23,ARFGAP1,KIF11,COPE,NAPA,KIFC1,KIFC2,TMED2
Up	REAC:R-HSA-8856825	Cargo recognition for clathrin-mediated endocytosis	0.0254644	0.0254644	1	AP2M1,COPS3,ARRB2,COPS6,NECAP1,TOR1A,GPS1,COPS7A,NEDD8,TFRC,COPS7B,RPS27A,SCARB2,COPS5,UBB,REPS1,COPS2,COPS8
Up	REAC:R-HSA-8866652	Synthesis of active ubiquitin: roles of E1 and E2 enzymes	0.0226092	0.0226092	1	UBE2G2,UBE2L3,UBE2A,UBE2C,UBE2T,RPS27A,UBB,UBE2D2
Up	REAC:R-HSA-8866654	E3 ubiquitin ligases ubiquitinate target proteins	0.000978556	0.000978556	1	HLTF,UBE2L3,UBE2A,PEX2,PEX13,UBE2V2,RAD18,RPS27A,CTR9,UBB,UBE2D3,SELENOS,UBE2D2,LEO1,UBE2N
Up	REAC:R-HSA-8868773	rRNA processing in the nucleus and cytosol	7.74161e-15	7.74161e-15	1	DKC1,RBM28,RPS2,PES1,RPLP0,RPS18,BUD23,RPS24,RPS6,WDR75,RPLP2,RPP38,RPL26,RPS11,CSNK1D,RPL32,RPS27,RPS7,RPS5,RPL6,RPL13A,RPS28,RPS9,IMP4,WDR18,EXOSC2,RPS27L,TRMT112,RPS27A,RPL5,EXOSC3,RPS8,RPS14,GAR1,RPL27,RPL7,UTP18,RPL26L1,RPL3,RPS17,EXOSC4,MPHOSPH10,NOP58,EXOSC9,RPL7A,EXOSC5,LTV1,RPL14,RPS10,RPL9,EBNA1BP2,NOB1,UTP11,EXOSC1,EXOSC7,SNU13,FBL
Up	REAC:R-HSA-8878159	Transcriptional regulation by RUNX3	2.16645e-05	2.16645e-05	1	PSMD2,PSMC5,PSMA4,PSMD6,FOXO3,TP53,PSMC4,PSMD11,CDKN1A,PSMB7,PSMB5,PSMA6,RPS27A,UBB,PSMD4,PSMD3,PSMB6,RBPJ,PSMD5,PSMA7,PSMB2,SNW1,CCN2,PSMF1
Up	REAC:R-HSA-8878166	Transcriptional regulation by RUNX2	0.00029164	0.00029164	1	PSMD2,PSMC5,PSMA4,PSMD6,CDK1,PSMC4,PSMD11,SKP1,CCNB1,BAX,CDK4,CDKN1A,PSMB7,PSMB5,PSMA6,RPS27A,UBB,HDAC3,PSMD4,PSMD3,PSMB6,PSMD5,PSMA7,PSMB2,PSMF1
Up	REAC:R-HSA-8939236	RUNX1 regulates transcription of genes involved in differentiation of HSCs	0.00622692	0.00622692	1	PSMD2,PSMC5,PSMA4,H2AC6,PSMD6,PSMC4,PSMD11,H3C10,H2AC19,PSMB7,LMO1,PSMB5,PSMA6,RPS27A,UBB,PSMD4,PSMD3,PSMB6,TCF12,PSMD5,PSMA7,PSMB2,PSMF1
Up	REAC:R-HSA-8939902	Regulation of RUNX2 expression and activity	8.67159e-05	8.67159e-05	1	PSMD2,PSMC5,PSMA4,PSMD6,PSMC4,PSMD11,SKP1,PSMB7,PSMB5,PSMA6,RPS27A,UBB,PSMD4,PSMD3,PSMB6,PSMD5,PSMA7,PSMB2,PSMF1
Up	REAC:R-HSA-8941858	Regulation of RUNX3 expression and activity	8.34435e-06	8.34435e-06	1	PSMD2,PSMC5,PSMA4,PSMD6,PSMC4,PSMD11,PSMB7,PSMB5,PSMA6,RPS27A,UBB,PSMD4,PSMD3,PSMB6,PSMD5,PSMA7,PSMB2,PSMF1
Up	REAC:R-HSA-8948751	Regulation of PTEN stability and activity	1.61049e-05	1.61049e-05	1	PSMD2,PSMC5,PSMA4,PSMD6,PSMC4,PSMD11,PSMB7,PSMB5,PSMA6,RPS27A,UBB,RNF146,PSMD4,PSMD3,PSMB6,CSNK2A1,PSMD5,PSMA7,PSMB2,PSMF1
Up	REAC:R-HSA-8949613	Cristae formation	6.80949e-05	6.80949e-05	1	ATP5ME,ATP5MF,CHCHD3,ATP5F1C,ATP5PO,HSPA9,ATP5PF,MT-ATP6,IMMT,ATP5MG,ATP5PB,TMEM11
Up	REAC:R-HSA-8951664	Neddylation	1.31212e-07	1.31212e-07	1	COPS3,SPSB3,PSMD2,COMMD8,PSMC5,PSMA4,COP1,PSMD6,KCTD6,COPS6,BIRC5,ELOC,PSMC4,GPS1,FBXL5,PSMD11,SKP1,COPS7A,CDKN1A,COMMD5,NEDD8,PSMB7,FBXW7,COPS7B,PSMB5,DDA1,PSMA6,DCAF7,FBXO44,RPS27A,UFD1,FBXW2,COPS5,UBB,FBXW11,PSMD4,LRR1,COPS2,PSMD3,DCAF6,PSMB6,CAND1,UBE2D3,PSMD5,COPS8,UBE2D2,COMMD10,PSMA7,PSMB2,DCUN1D5,PSMF1
Down	REAC:R-HSA-8951664	Neddylation	0.0309479	0.0309479	1	PSMA4,NAE1,GPS1,COMMD4,UBC,SKP1,CUL1,DPP3,COMMD3,COMMD5,PSMD9,PSMC5,RBBP7,WDR5,DCAF10,PSMA1,LRR1,UBA3,COPS7A,FBXW9,FBXL15,PSMD6,FBXO22,BIRC5,UBE2D3,FBXW2,UCHL3,COP1,PSMB10,FBXW5,FBXL12,DCAF11,DDA1,COPS8
Down	REAC:R-HSA-8953750	Transcriptional Regulation by E2F6	0.0198872	0.0198872	1	RBBP7,E2F1,RRM2,EZH2,EHMT2,E2F6,EED,TFDP1,CHEK1
Down	REAC:R-HSA-8956320	Nucleotide biosynthesis	0.0444535	0.0444535	1	PAICS,IMPDH1,ATIC,IMPDH2,ADSL
Down	REAC:R-HSA-901042	Calnexin/calreticulin cycle	0.0135829	0.0135829	1	UBC,OS9,GANAB,SYVN1,TRIM13,EDEM2,PRKCSH,DERL2
Up	REAC:R-HSA-9010553	Regulation of expression of SLITs and ROBOs	9.17917e-13	9.17917e-13	1	PSMD2,PSMC5,PSMA4,RPS2,RPLP0,RPS18,PSMD6,RPS24,RPS6,ELOC,PSMC4,RPLP2,RPL26,PSMD11,RPS11,RPL32,RPS27,RPS7,RPS5,RPL6,PSMB7,RPL13A,RPS28,PSMB5,RPS9,PABPC1,RPS27L,PSMA6,RPS27A,RPL5,RPS8,UBB,RPS14,PSMD4,RPL27,ETF1,RPL7,RPL26L1,PSMD3,RPL3,RPS17,PSMB6,RPL7A,RPL14,RPS10,PSMD5,RPL9,PSMA7,PSMB2,PSMF1
Up	REAC:R-HSA-9013422	RHOBTB1 GTPase cycle	0.00394621	0.00394621	1	CCT7,CPSF7,GPS1,HNRNPC,SRRM1,COPS2,RBMX,CCT2
Up	REAC:R-HSA-9013694	Signaling by NOTCH4	4.96126e-06	4.96126e-06	1	PSMD2,PSMC5,PSMA4,PSMD6,NCSTN,PSMC4,PSMD11,SKP1,PSENEN,PSMB7,PSMB5,PSMA6,RPS27A,UBB,PSMD4,PSMD3,PSMB6,RBPJ,PSMD5,PSMA7,PSMB2,SNW1,PSMF1
Down	REAC:R-HSA-9020591	Interleukin-12 signaling	0.0191919	0.0191919	1	HNRNPDL,SOD1,RPLP0,HNRNPF,AIP,P4HB,GSTO1,TALDO1,JAK1,PPIA,TYK2
Up	REAC:R-HSA-9020702	Interleukin-1 signaling	5.99865e-06	5.99865e-06	1	HMGB1,PSMD2,PSMC5,PSMA4,PSMD6,TP53,UBE2V1,PSMC4,PSMD11,SKP1,NKIRAS2,IKBIP,PSMB7,CHUK,PSMB5,PSMA6,IKBKG,RPS27A,UBB,FBXW11,PSMD4,PSMD3,PSMB6,PSMD5,PSMA7,PSMB2,UBE2N,PSMF1
Up	REAC:R-HSA-9033241	Peroxisomal protein import	0.0327903	0.0327903	1	ECH1,PEX1,PEX2,PEX13,ACOT8,GSTK1,RPS27A,UBB,UBE2D3,SCP2,UBE2D2,ZFAND6
Down	REAC:R-HSA-913531	Interferon Signaling	0.0124986	0.0124986	1	HSPA2,TUBA1B,TUBA4A,KPNA2,HLA-E,EIF4G2,UBC,NUP85,NUP42,EIF4E,ILF2,YBX1,UBE2I,TUBB4B,CDK1,SPHK1,TUBB8,IKBKG,IP6K2,PTPN2,TARBP2,USP18,FANCA,EIF4E2,JAK1,CENPX,NUP107,FANCL,FANCG,PLCG1,IRF7,FAAP20,EIF4A2,TYK2,FAAP100,RAE1,PIN1,IRF3
Up	REAC:R-HSA-927802	Nonsense-Mediated Decay (NMD)	2.84507e-08	2.84507e-08	1	RPS2,RPLP0,RPS18,RPS24,RPS6,RPLP2,RPL26,RPS11,PPP2CA,RPL32,RPS27,RPS7,RPS5,RPL6,RPL13A,RPS28,RPS9,PABPC1,RPS27L,RPS27A,RPL5,RPS8,RPS14,RPL27,ETF1,RPL7,RPL26L1,RPL3,RPS17,RPL7A,RPL14,RPS10,RPL9
Up	REAC:R-HSA-937039	IRAK1 recruits IKK complex	0.00551493	0.00551493	1	UBE2V1,CHUK,IKBKG,RPS27A,UBB,UBE2N
Up	REAC:R-HSA-937041	IKK complex recruitment mediated by RIP1	0.00284034	0.00284034	1	UBE2V1,CHUK,IKBKG,RPS27A,UBB,UBE2D3,UBE2D2,UBE2N
Up	REAC:R-HSA-9604323	Negative regulation of NOTCH4 signaling	1.00519e-06	1.00519e-06	1	PSMD2,PSMC5,PSMA4,PSMD6,PSMC4,PSMD11,SKP1,PSMB7,PSMB5,PSMA6,RPS27A,UBB,PSMD4,PSMD3,PSMB6,PSMD5,PSMA7,PSMB2,PSMF1
Down	REAC:R-HSA-9605308	Diseases of Base Excision Repair	0.0247629	0.0247629	1	NTHL1,OGG1,NEIL3
Up	REAC:R-HSA-9609507	Protein localization	1.11889e-05	1.11889e-05	1	CYC1,IDH3G,ECH1,EMD,CMC2,TOMM7,PEX1,ABCD3,CHCHD3,ACBD5,PEX2,TIMM8B,PEX13,ACOT8,HSPA9,GSTK1,COA6,BAG6,RPS27A,CAMLG,UBB,GRPEL1,TOMM40,TOMM6,ATAD1,CHCHD4,UBE2D3,GRPEL2,SCP2,TIMM17A,UBE2D2,FXN,TIMM23,ZFAND6
Down	REAC:R-HSA-9609507	Protein localization	0.00135353	0.00135353	1	UBL4A,PMPCB,UBC,SLC25A6,STX1A,PXMP2,CMC2,GDAP1,VDAC1,BAG6,HSD17B4,CHCHD7,PEX1,IDH3G,MPV17,UBE2D3,GSTK1,CYC1,TIMM23,CAT,TAFAZZIN,BCS1L,EMD,NUDT7,COA4,ACOX3,ZFAND6,CHCHD4,PEX6
Up	REAC:R-HSA-9612973	Autophagy	0.0182764	0.0182764	1	RHEB,ATG9A,TSG101,PCNT,EEF1A1,TOMM7,UBE2V1,TUBB8,PINK1,LAMTOR1,LAMTOR5,CHMP2A,RPS27A,LAMTOR3,FUNDC1,UBB,DYNC1LI2,TOMM40,TOMM6,MAP1LC3B,CSNK2A1,ATG4D,PLIN2,UBE2N
Up	REAC:R-HSA-9629569	Protein hydroxylation	0.0351626	0.0351626	1	ASPH,RPS6,RWDD1,ETF1,JMJD6,DRG1
Up	REAC:R-HSA-9633012	Response of EIF2AK4 (GCN2) to amino acid deficiency	2.0119e-10	2.0119e-10	1	RPS2,RPLP0,RPS18,RPS24,RPS6,ASNS,RPLP2,RPL26,RPS11,RPL32,RPS27,RPS7,RPS5,RPL6,RPL13A,RPS28,RPS9,EIF2S2,RPS27L,RPS27A,RPL5,RPS8,RPS14,RPL27,EIF2S1,RPL7,RPL26L1,RPL3,RPS17,EIF2S3,RPL7A,RPL14,RPS10,RPL9
Up	REAC:R-HSA-9648002	RAS processing	0.0229189	0.0229189	1	CALM1,LYPLA1,HRAS,RPS27A,UBB,RCE1,BCL2L1
Down	REAC:R-HSA-9648025	EML4 and NUDC in mitotic spindle formation	0.000132227	0.000132227	1	TUBA1B,TUBA4A,PMF1,CENPU,NUP85,CDC20,CENPM,NDC80,CENPN,ZWILCH,PLK1,TUBB4B,NUF2,TUBB8,CDCA8,RANGAP1,DYNC1I2,CENPK,ZWINT,BIRC5,CENPA,DSN1,NUP107,CENPH,AURKB,BUB3
Up	REAC:R-HSA-9648895	Response of EIF2AK1 (HRI) to heme deficiency	0.0426082	0.0426082	1	EIF2AK1,ASNS,EIF2S2,EIF2S1,EIF2S3
Up	REAC:R-HSA-9663891	Selective autophagy	0.0242132	0.0242132	1	PCNT,TOMM7,UBE2V1,TUBB8,PINK1,RPS27A,FUNDC1,UBB,DYNC1LI2,TOMM40,TOMM6,MAP1LC3B,CSNK2A1,PLIN2,UBE2N
Down	REAC:R-HSA-9675126	Diseases of mitotic cell cycle	0.00374297	0.00374297	1	ANAPC5,UBE2C,CCNE2,E2F1,ANAPC15,ANAPC11,ANAPC16,ANAPC7,TFDP1,E2F2,CCND3
Down	REAC:R-HSA-9675135	Diseases of DNA repair	0.000101129	0.000101129	1	RFC2,RHNO1,NTHL1,RAD1,MLH1,RFC5,RAD9A,EXO1,RPA2,OGG1,NEIL3,RMI2,BRIP1,RAD51D,KAT5,RFC4
Down	REAC:R-HSA-9675136	Diseases of DNA Double-Strand Break Repair	0.00203668	0.00203668	1	RFC2,RHNO1,RAD1,RFC5,RAD9A,EXO1,RPA2,RMI2,BRIP1,RAD51D,KAT5,RFC4
Up	REAC:R-HSA-9678108	SARS-CoV-1 Infection	0.000751275	0.000751275	1	RPS2,RPS18,EEF1A1,SUMO1,RPS24,RPS6,PCBP2,NPM1,RPS11,RPS27,RPS7,RPS5,RPS28,CHMP2A,RPS9,RPS27L,PPIH,RPS27A,RPS8,UBB,RPS14,RPS17,MAP1LC3B,RPS10,BCL2L1,DDX5,UBE2I
Up	REAC:R-HSA-9679506	SARS-CoV Infections	0.0449926	0.0449926	1	AP2M1,RPS2,AAAS,CNBP,RPS18,EEF1A1,SUMO1,UBE2V1,RPS24,RPS6,HLA-E,VPS16,PCBP2,NPM1,ATP1A1,MAGT1,VPS45,NUP160,SMN1,ANO5,RPS11,HLA-C,RPS27,IFNAR1,STT3A,RPS7,RPS5,HMG20B,CHUK,RPS28,G3BP1,CHMP2A,RPS9,RPS27L,PPIH,IKBKG,RPS27A,VPS33A,SAP18,RPS8,HLA-B,UBB,RPS14,RPS17,SNRPD3,SNRPB,SNRPE,MAP1LC3B,SEC13,RPS10,BCL2L1,UBE2N,PTGES3,GPC3,DDX5,UBE2I
Down	REAC:R-HSA-9683686	Maturation of spike protein	0.048615	0.048615	1	GANAB,MGAT1,PRKCSH
Down	REAC:R-HSA-9687136	Aberrant regulation of mitotic exit in cancer due to RB1 defects	0.0479619	0.0479619	1	ANAPC5,UBE2C,ANAPC15,ANAPC11,ANAPC16,ANAPC7
Down	REAC:R-HSA-9687139	Aberrant regulation of mitotic cell cycle due to RB1 defects	0.00244996	0.00244996	1	ANAPC5,UBE2C,CCNE2,E2F1,ANAPC15,ANAPC11,ANAPC16,ANAPC7,TFDP1,E2F2,CCND3
Up	REAC:R-HSA-9692914	SARS-CoV-1-host interactions	6.80949e-05	6.80949e-05	1	RPS2,RPS18,EEF1A1,RPS24,RPS6,PCBP2,NPM1,RPS11,RPS27,RPS7,RPS5,RPS28,RPS9,RPS27L,PPIH,RPS27A,RPS8,UBB,RPS14,RPS17,RPS10,BCL2L1,UBE2I
Up	REAC:R-HSA-9694516	SARS-CoV-2 Infection	0.000712278	0.000712278	1	RPS2,AAAS,CNBP,RPS18,SUMO1,UBE2V1,RPS24,RPS6,HLA-E,VPS16,MAGT1,VPS45,NUP160,SMN1,ANO5,RPS11,HLA-C,RPS27,IFNAR1,STT3A,RPS7,RPS5,CHUK,RPS28,G3BP1,CHMP2A,RPS9,RPS27L,IKBKG,RPS27A,VPS33A,RPS8,HLA-B,UBB,RPS14,RPS17,SNRPD3,SNRPB,SNRPE,MAP1LC3B,SEC13,RPS10,UBE2N,GPC3,DDX5,UBE2I
Down	REAC:R-HSA-9701190	Defective homologous recombination repair (HRR) due to BRCA2 loss of function	0.00203668	0.00203668	1	RFC2,RHNO1,RAD1,RFC5,RAD9A,EXO1,RPA2,RMI2,BRIP1,RAD51D,KAT5,RFC4
Up	REAC:R-HSA-9705683	SARS-CoV-2-host interactions	3.73633e-05	3.73633e-05	1	RPS2,AAAS,CNBP,RPS18,UBE2V1,RPS24,RPS6,HLA-E,VPS16,VPS45,NUP160,SMN1,RPS11,HLA-C,RPS27,IFNAR1,RPS7,RPS5,CHUK,RPS28,G3BP1,RPS9,RPS27L,IKBKG,RPS27A,VPS33A,RPS8,HLA-B,UBB,RPS14,RPS17,SNRPD3,SNRPB,SNRPE,MAP1LC3B,SEC13,RPS10,UBE2N
Up	REAC:R-HSA-9706574	RHOBTB GTPase Cycle	0.0176799	0.0176799	1	CCT7,CPSF7,GPS1,HNRNPC,SRRM1,COPS2,CCT6A,RBMX,CCT2
Down	REAC:R-HSA-9709570	Impaired BRCA2 binding to RAD51	0.00203668	0.00203668	1	RFC2,RHNO1,RAD1,RFC5,RAD9A,EXO1,RPA2,RMI2,BRIP1,KAT5,RFC4
Up	REAC:R-HSA-9711097	Cellular response to starvation	1.81399e-09	1.81399e-09	1	RHEB,RPS2,ATP6V0B,RPLP0,RPS18,RPS24,RPS6,ASNS,RPLP2,RPL26,RPS11,NPRL2,RPL32,RPS27,RPS7,LAMTOR1,RPS5,RPL6,RPL13A,LAMTOR5,RPS28,RPS9,EIF2S2,RPS27L,RPS27A,RPL5,LAMTOR3,RPS8,RPS14,RPL27,EIF2S1,RPL7,RPL26L1,RPL3,RPS17,EIF2S3,RPL7A,SEC13,RPL14,ATP6V1D,RPS10,RPL9
Up	REAC:R-HSA-9711123	Cellular response to chemical stress	3.32767e-05	3.32767e-05	1	PSMD2,PSMC5,PSMA4,COX5B,PSMD6,CYCS,COX16,COX11,PSMC4,PSMD11,SKP1,P4HB,CDKN1A,TXN2,COX4I1,PSMB7,PSMB5,PSMA6,NCOR1,RPS27A,PRDX1,UFD1,HM13,PRDX2,MT-CO3,UBB,HDAC3,MT-CO2,PSMD4,MT-CO1,PSMD3,PSMB6,MAP1LC3B,CSNK2A1,TXNRD1,PSMD5,BCL2L1,PSMA7,PSMB2,PSMF1
Up	REAC:R-HSA-9735869	SARS-CoV-1 modulates host translation machinery	1.07375e-07	1.07375e-07	1	RPS2,RPS18,EEF1A1,RPS24,RPS6,RPS11,RPS27,RPS7,RPS5,RPS28,RPS9,RPS27L,RPS27A,RPS8,RPS14,RPS17,RPS10
Up	REAC:R-HSA-975144	IRAK1 recruits IKK complex upon TLR7/8 or 9 stimulation	0.00551493	0.00551493	1	UBE2V1,CHUK,IKBKG,RPS27A,UBB,UBE2N
Up	REAC:R-HSA-9754560	SARS-CoV-2 modulates autophagy	0.0456919	0.0456919	1	VPS16,VPS45,VPS33A,MAP1LC3B
Up	REAC:R-HSA-9754678	SARS-CoV-2 modulates host translation machinery	1.26906e-07	1.26906e-07	1	RPS2,RPS18,RPS24,RPS6,SMN1,RPS11,RPS27,RPS7,RPS5,RPS28,RPS9,RPS27L,RPS27A,RPS8,RPS14,RPS17,SNRPD3,SNRPB,SNRPE,RPS10
Up	REAC:R-HSA-9755088	Ribavirin ADME	0.0109108	0.0109108	1	NME2,SLC29A1,ITPA,ADK,NT5C2
Up	REAC:R-HSA-9755511	KEAP1-NFE2L2 pathway	0.000247857	0.000247857	1	PSMD2,PSMC5,PSMA4,PSMD6,PSMC4,PSMD11,SKP1,CDKN1A,PSMB7,PSMB5,PSMA6,RPS27A,PRDX1,UFD1,UBB,PSMD4,PSMD3,PSMB6,MAP1LC3B,CSNK2A1,TXNRD1,PSMD5,BCL2L1,PSMA7,PSMB2,PSMF1
Up	REAC:R-HSA-9758274	Regulation of NF-kappa B signaling	0.0218795	0.0218795	1	TP53,IKBIP,CHUK,IKBKG,RPS27A,UBB
Up	REAC:R-HSA-9759194	Nuclear events mediated by NFE2L2	0.000206969	0.000206969	1	PSMD2,PSMC5,PSMA4,PSMD6,PSMC4,PSMD11,SKP1,PSMB7,PSMB5,PSMA6,RPS27A,PRDX1,UBB,PSMD4,PSMD3,PSMB6,TXNRD1,PSMD5,BCL2L1,PSMA7,PSMB2,PSMF1
Up	REAC:R-HSA-975956	Nonsense Mediated Decay (NMD) independent of the Exon Junction Complex (EJC)	7.85815e-10	7.85815e-10	1	RPS2,RPLP0,RPS18,RPS24,RPS6,RPLP2,RPL26,RPS11,RPL32,RPS27,RPS7,RPS5,RPL6,RPL13A,RPS28,RPS9,PABPC1,RPS27L,RPS27A,RPL5,RPS8,RPS14,RPL27,ETF1,RPL7,RPL26L1,RPL3,RPS17,RPL7A,RPL14,RPS10,RPL9
Up	REAC:R-HSA-975957	Nonsense Mediated Decay (NMD) enhanced by the Exon Junction Complex (EJC)	2.84507e-08	2.84507e-08	1	RPS2,RPLP0,RPS18,RPS24,RPS6,RPLP2,RPL26,RPS11,PPP2CA,RPL32,RPS27,RPS7,RPS5,RPL6,RPL13A,RPS28,RPS9,PABPC1,RPS27L,RPS27A,RPL5,RPS8,RPS14,RPL27,ETF1,RPL7,RPL26L1,RPL3,RPS17,RPL7A,RPL14,RPS10,RPL9
Up	REAC:R-HSA-9762114	GSK3B and BTRC:CUL1-mediated-degradation of NFE2L2	7.65193e-07	7.65193e-07	1	PSMD2,PSMC5,PSMA4,PSMD6,PSMC4,PSMD11,SKP1,PSMB7,PSMB5,PSMA6,RPS27A,UBB,PSMD4,PSMD3,PSMB6,PSMD5,PSMA7,PSMB2,PSMF1
Up	REAC:R-HSA-9793380	Formation of paraxial mesoderm	0.000207556	0.000207556	1	PSMD2,PSMC5,PSMA4,PSMD6,PSMC4,PSMD11,PSMB7,PSMB5,PSMA6,PSMD4,PSMD3,PSMB6,RBPJ,PSMD5,PSMA7,PSMB2,SNW1,PSMF1
Up	REAC:R-HSA-9820841	M-decay: degradation of maternal mRNAs by maternally stored factors	0.0285696	0.0285696	1	CNOT10,PAIP1,DICER1,EIF4B,PABPC1,CNOT9,EIF4A1
Up	REAC:R-HSA-9824272	Somitogenesis	3.45918e-05	3.45918e-05	1	PSMD2,PSMC5,PSMA4,PSMD6,PSMC4,PSMD11,PSMB7,PSMB5,PSMA6,PSMD4,PSMD3,PSMB6,RBPJ,PSMD5,PSMA7,PSMB2,PSMF1
Up	REAC:R-HSA-983168	Antigen processing: Ubiquitination & Proteasome degradation	4.22083e-05	4.22083e-05	1	SIAH2,RNF126,PSMD2,PSMC5,PSMA4,ANAPC10,PSMD6,KCTD6,UBE2G2,TRAIP,UBE2V1,RNF25,ELOC,PSMC4,UBE4A,FBXL5,PSMD11,SKP1,UBE2L3,UBE2A,UBE2C,ANAPC5,GLMN,RBCK1,PSMB7,ANAPC1,FBXW7,PSMB5,MGRN1,PSMA6,UBE2V2,FBXO44,RPS27A,HECTD2,FBXW2,RLIM,UBB,FBXW11,PSMD4,LRR1,PSMD3,RNF130,ARIH2,PSMB6,UBE2D3,PSMD5,UBE2D2,PSMA7,PSMB2,UBE2N,ANAPC13,PSMF1
Up	REAC:R-HSA-983169	Class I MHC mediated antigen processing & presentation	1.81178e-05	1.81178e-05	1	HMGB1,SIAH2,RNF126,PSMD2,PSMC5,PSMA4,SEC61A1,ANAPC10,PSMD6,KCTD6,UBE2G2,TRAIP,UBE2V1,RNF25,SEC31A,HLA-E,ELOC,PSMC4,UBE4A,FBXL5,PSMD11,SKP1,UBE2L3,UBE2A,UBE2C,HLA-C,ANAPC5,GLMN,RBCK1,PSMB7,CHUK,ANAPC1,FBXW7,PSMB5,MGRN1,PSMA6,IKBKG,UBE2V2,FBXO44,RPS27A,SNAP23,HECTD2,FBXW2,RLIM,HLA-B,UBB,FBXW11,PSMD4,LRR1,PSMD3,RNF130,ARIH2,PSMB6,UBE2D3,SEC13,PSMD5,UBE2D2,PSMA7,PSMB2,UBE2N,ANAPC13,PSMF1
Up	REAC:R-HSA-9833482	PKR-mediated signaling	0.000651794	0.000651794	1	ILF2,PRKRA,TP53,SUMO1,CDK1,NPM1,TUBB8,CENPX,PPP2CA,CHUK,EIF2S2,IKBKG,FANCG,SPHK1,PTPN2,EIF2S1,EIF2S3,UBE2I
Down	REAC:R-HSA-9833482	PKR-mediated signaling	0.00101965	0.00101965	1	HSPA2,TUBA1B,TUBA4A,ILF2,UBE2I,TUBB4B,CDK1,SPHK1,TUBB8,IKBKG,PTPN2,TARBP2,FANCA,CENPX,FANCL,FANCG,FAAP20,FAAP100
Up	REAC:R-HSA-983705	Signaling by the B Cell Receptor (BCR)	0.0490113	0.0490113	1	PSMD2,PSMC5,PSMA4,PSMD6,CALM1,PSMC4,PSMD11,SKP1,PSMB7,CHUK,PSMB5,PSMA6,IKBKG,HRAS,RPS27A,UBB,FBXW11,PSMD4,PSMD3,PSMB6,PSMD5,PSMA7,PSMB2,PSMF1
Up	WP:WP107	Translation factors	1.0245e-12	1.0245e-12	1	EIF3D,EIF3E,EEF1A1,EIF2AK1,EIF2B2,EEF1D,PAIP1,EIF3F,EIF6,EIF5A,EEF1G,EIF4B,PABPC1,EIF2S2,EIF2B3,EIF5,EIF3I,EIF3H,EIF5B,EEF1B2,EIF2S1,ETF1,EIF2S3,EEF2,EIF4A1,EIF3G
Up	WP:WP111	Electron transport chain OXPHOS system in mitochondria	1.81337e-07	1.81337e-07	1	ATP5ME,COX5B,UQCRC1,NDUFA10,COX11,ATP5MF,ATP5F1C,NDUFB5,MT-ND4,COX4I1,NDUFA12,ATP5PO,COX7A2,NDUFS8,NDUFB10,MT-ND2,NDUFV1,NDUFB6,MT-CYB,MT-ND1,MT-CO3,MT-CO2,MT-ND5,MT-CO1,ATP5PF,MT-ATP6,UQCRFS1,SDHB,ATP5MG,ATP5PB
Down	WP:WP1471	Target of rapamycin signaling	0.0186625	0.0186625	1	IDI1,RHEB,HMGCR,FKBP1A,PRR5,MLST8,RAC1,RRAGB,DDIT4,PRKAB1
Down	WP:WP1601	Fluoropyrimidine activity	0.0041393	0.0041393	1	UCK1,TDG,TYMS,DHFR,XRCC3,RRM2,SMUG1,SLC29A1,FPGS,CES2,TK1
Down	WP:WP179	Cell cycle	1.5896e-05	1.5896e-05	1	YWHAQ,YWHAZ,CDC6,CCNB2,ANAPC5,MAD2L2,SKP1,CDC20,CUL1,YWHAE,PLK1,CCNA1,CCNA2,CDK1,CCNB1,CCNE2,E2F1,ORC1,CDKN2C,ANAPC11,CDC25B,MCM4,STAG1,CDC25C,ANAPC7,TFDP1,CHEK1,BUB3,E2F2,CCND3
Up	WP:WP183	Proteasome degradation	3.39676e-07	3.39676e-07	1	PSMD2,PSMC5,PSMA4,UCHL1,PSMD6,HLA-E,PSMC4,PSMD11,HLA-C,PSMB7,PSMB5,PSMA6,HLA-B,UBB,PSMD4,PSMD3,PSMB6,UBE2D3,PSMD5,UBE2D2,PSMA7,PSMB2
Down	WP:WP183	Proteasome degradation	0.00715318	0.00715318	1	PSMA4,H2AZ1,HLA-E,UBC,UCHL1,RPN2,PSMD9,PSMC5,UBA1,PSMA1,PSMD6,UBE2D3,H2AX,UCHL3,PSMB10
Down	WP:WP1946	Cori cycle	0.0408871	0.0408871	1	TPI1,GAPDH,ALDOA,G6PD,LDHA,TALDO1
Down	WP:WP197	Cholesterol biosynthesis pathway	0.00533367	0.00533367	1	IDI1,DHCR7,FDPS,HMGCR,NSDHL,LSS,MVD
Up	WP:WP2003	miR targeted genes in leukocytes	0.0161698	0.0161698	1	PRPF40A,ADIPOR2,RAB34,CDK5RAP1,CAPG,TYMS,AP3D1,TXN2,ANAPC1,SRSF10,SH3BGRL3,MPDU1,DCAF7,SNAP23,LAMTOR3,CHORDC1,ARF4,SAC3D1,CD164,TXNRD1,POLR2C,CAP1,DDX5
Down	WP:WP2003	miR targeted genes in leukocytes	0.00320184	0.00320184	1	YWHAQ,HMGA1,SRSF10,RTN4,HNRNPM,SFXN1,G6PD,CAP1,PKM,RFT1,SLC25A1,TYMS,RAB34,TPM3,MTHFD2,SH3BGRL3,GYS1,CDIPT,PTRH1,SAC3D1,FADS1,TUSC2,CDK5RAP3,ADIPOR2,PHC2
Up	WP:WP2004	miR targeted genes in lymphocytes	0.0323536	0.0323536	1	GTPBP3,RHEB,PRPF40A,ADIPOR2,POLD2,RAB34,ATG9A,CDK5RAP1,P4HA2,CSDE1,CAPG,MAGT1,UBE4A,CSNK1D,TYMS,ATAT1,AP3D1,TMED2,PPP1R7,CDKN1A,TXN2,ABHD11,ANAPC1,SRSF10,LAMTOR5,CHMP2A,SH3BGRL3,MPDU1,AURKB,DCAF7,ARFIP2,SNAP23,LAMTOR3,CHORDC1,FBXW11,ARF4,SAC3D1,PTBP1,TTC9C,CNOT9,SYPL1,CD164,NAA15,CAND1,SNX15,TXNRD1,BET1,GRPEL2,POLR2C,RARS1,HARS1,TMEM59,CAP1,DDX5,C1QBP
Down	WP:WP2004	miR targeted genes in lymphocytes	0.00149638	0.00149638	1	YWHAQ,PTMA,HMGA1,PPP1R7,CALCOCO2,SDCBP,SRSF10,RTN4,HNRNPM,TDG,RHEB,SFXN1,EIF4E,G6PD,CAP1,PTBP1,PKM,PLK1,RFT1,SLC25A1,TYMS,TPM1,ARFIP2,RAB34,POLA2,POLD2,PRIM1,CARHSP1,CIAO2A,STX7,TPM3,MTHFD2,GEMIN7,E2F1,SH3BGRL3,GYS1,MAPK7,NF2,MOV10,PDLIM7,TPM4,EZH2,PSAT1,TRMT1,CDIPT,PTRH1,GTPBP3,EHMT2,SAC3D1,GEMIN2,FADS1,TUSC2,CDK5RAP3,AURKB,HARS1,TMEM59,ADIPOR2,RCN2,TMED2,TM6SF1,SSNA1,PHC2
Down	WP:WP2005	miR targeted genes in muscle cell	0.0248436	0.0248436	1	YWHAQ,PTMA,HMGA1,PPP1R7,CALCOCO2,SDCBP,SRSF10,RTN4,TDG,RHEB,SFXN1,EIF4E,G6PD,PKM,PLK1,RFT1,SLC25A1,TYMS,TPM1,RAB34,POLA2,POLD2,CARHSP1,CIAO2A,STX7,TPM3,MTHFD2,GEMIN7,SLC38A5,E2F1,SH3BGRL3,MAPK7,NF2,MOV10,PDLIM7,TPM4,EZH2,PSAT1,CDIPT,EHMT2,ITGB4,TUSC2,CDK5RAP3,ADIPOR2,RCN2,TMED2,TM6SF1,SSNA1
Down	WP:WP2006	miR targeted genes in squamous cell	0.0324499	0.0324499	1	YWHAQ,PTMA,HMGA1,PPP1R7,SDCBP,RTN4,HNRNPM,RHEB,PKM,TPM1,RAB34,POLD2,CIAO2A,TPM3,SH3BGRL3,GYS1,NF2,MOV10,PDLIM7,TMEM59,ADIPOR2,TMED2
Up	WP:WP2359	Parkin ubiquitin proteasomal system pathway	0.0138104	0.0138104	1	SIAH2,PSMD2,SEPTIN5,PSMC5,PSMD6,UBE2G2,TUBB8,PSMC4,PSMD11,UBE2L3,FBXW7,HSPA9,PSMD4,PSMD3,HSPA14,PSMD5
Down	WP:WP2359	Parkin ubiquitin proteasomal system pathway	0.0235493	0.0235493	1	HSPA2,TUBA1B,TUBA4A,TUBB,CUL1,UBE2J2,STUB1,UBE2G2,PSMD9,TUBB4B,PSMC5,UBA1,TUBB8,PSMD6,SEPTIN5
Down	WP:WP2446	Retinoblastoma gene in cancer	1.68038e-11	1.68038e-11	1	HMGB1,H2AZ1,CCNB2,PRMT2,MAPK13,TYMS,CCNA2,STMN1,CDK1,RBBP7,PRIM1,CCNB1,ANLN,DHFR,DNMT1,TOP2A,RFC5,CCNE2,E2F1,HMGB2,ORC1,PLK4,RPA2,RRM2,CDC25B,MCM4,POLA1,FANCG,POLD3,TFDP1,CHEK1,E2F2,RFC4,CCND3
Up	WP:WP3888	VEGFA VEGFR2 signaling	0.00240204	0.00240204	1	SET,HMGB1,SIAH2,FJX1,ARRB2,UBAP2L,EIF3D,DHX36,EPB41,P4HA2,PRKRA,CYCS,FOXO3,FARSB,SLC25A11,RBM39,BIRC5,IDH2,RPS6,CCT7,TUBB8,ELOC,RPLP2,RPL26,USP10,PSMD11,RPS11,GAPDH,P4HB,PPP2CA,EIF3F,CFL1,ARF6,RPL13A,PFN1,SH3BGRL3,PGK1,AKT1S1,PABPC1,SHC1,HRAS,RPL5,EIF3H,PRDX2,NAP1L1,STIP1,FBXW11,ARF4,EZR,PSMD4,RPL27,RPL7,RACK1,CALU,RAC1,RAB11A,SRP54,BCL2L1,DNAJA1,LRRC59,CCN2
Down	WP:WP3963	Mevalonate pathway	0.0308693	0.0308693	1	ACAT2,FDPS,HMGCR,MVD
Down	WP:WP4016	DNA IR damage and cellular response via ATR	2.88783e-05	2.88783e-05	1	XRCC5,PLK1,RAD1,MLH1,CDK1,IKBKG,E2F1,RAD9A,RECQL,EXO1,FANCA,RPA2,FANCI,XPA,UBE2D3,FANCD2,H2AX,CDC25C,FEN1,RECQL4,SMARCC2,BRIP1,CHEK1
Down	WP:WP4022	Pyrimidine metabolism	0.00149638	0.00149638	1	UCK1,NME4,CTPS1,TYMS,POLA2,POLD2,PRIM1,NME3,DTYMK,POLR3H,RRM2,DUT,NME1-NME2,POLA1,TK1,POLD3,DCTD,POLR1C,POLD1,POLR1H
Up	WP:WP411	mRNA processing	3.68307e-10	3.68307e-10	1	PRPF40A,SRSF7,SRSF4,SNRNP40,SNRPN,TXNL4A,RBM39,PCBP2,HNRNPL,HNRNPU,SF3A3,U2AF1,DICER1,LSM2,YBX1,CSTF1,CSTF2,SRSF10,HNRNPC,LSM7,HNRNPK,HNRNPA2B1,CPSF4,CELF4,HNRNPR,PAPOLA,SRSF1,SRRM1,PRPF4B,PTBP1,SNRPD3,SNRPB,SNRPE,SF3B1,SRP54,SF3B2,RBMX,SNU13,DNAJC8
Down	WP:WP411	mRNA processing	0.00283232	0.00283232	1	U2AF1,SRSF3,SRSF10,PRMT2,HNRNPM,SF3B3,RBMX,PTBP1,RBM5,YBX1,HNRNPK,PCBP2,CLK3,HNRNPC,HNRNPR,NONO,SNRPN,HNRNPD,CSTF3,METTL3,SRSF2,NCBP2,HNRNPA1,CPSF1,CSTF2,PAPOLA
Down	WP:WP4190	Mevalonate arm of cholesterol biosynthesis pathway	0.0118453	0.0118453	1	IDI1,ACAT2,FDPS,HMGCR,GGPS1,MVD
Down	WP:WP4259	Disorders of folate metabolism and transport	0.0186625	0.0186625	1	QDPR,TYMS,MTHFD2,DHFR,SHMT1,ATIC,MTHFD1
Down	WP:WP4290	Metabolic reprogramming in colon cancer	0.00615718	0.00615718	1	ENO1,PDHA1,GAPDH,PAICS,ACLY,G6PD,PKM,LDHA,PYCR1,TALDO1,PSAT1,PFKL
Up	WP:WP4324	Mitochondrial complex I assembly model OXPHOS system	0.0304283	0.0304283	1	NDUFAF4,NDUFA10,NDUFB5,MT-ND4,NDUFA12,NDUFB10,MT-ND2,TMEM126B,NDUFV1,NDUFB6,MT-ND1,MT-ND5,ECSIT
Up	WP:WP4352	Ciliary landscape	0.000620671	0.000620671	1	CNOT10,IFT27,COPS3,DYNC2I2,ACSL3,COPS6,EXOC5,VAPB,RAB2A,RMND5A,CALM1,PSMC4,DNPEP,COPS7A,IFT52,IFT43,MYL6B,COPS7B,UQCC1,EXOSC2,YPEL5,DYNLT2B,ARMC8,DCAF7,COPS5,EIF5B,COPS2,EXOSC4,RAC1,CNOT9,EXOSC9,MFAP1,COPS8,UBE2D2,NUDC,EXOSC7,RAB14,DDX5
Down	WP:WP4352	Ciliary landscape	0.0218805	0.0218805	1	NEFL,EIPR1,IFT22,UQCC1,ARFGAP3,NEFM,AGPAT2,SMC4,EXOC5,DNPEP,HTRA2,DYNC1I2,COPS7A,DYNC2I2,EXOSC7,EXOC3,DYNLT1,DYNLRB1,GDI1,MCM4,EXOC7,ACSL3,ARMC8,CBS,RAC1,FUZ,TFAP2A,BBS2,DCAF11,CALM1,COPS8,RMND5B,SSNA1
Down	WP:WP45	G1 to S cell cycle control	0.00946699	0.00946699	1	CCNA1,CDK1,POLA2,PRIM1,CCNB1,CCNE2,E2F1,ORC1,CREB3L4,RPA2,CDKN2C,MCM4,TFDP1,E2F2,CCND3
Down	WP:WP4628	Aerobic glycolysis augmented	0.0118453	0.0118453	1	ENO1,TPI1,GAPDH,ALDOA,PKM,LDHA
Down	WP:WP4629	Aerobic glycolysis	0.00778636	0.00778636	1	ENO1,TPI1,GAPDH,ALDOA,PKM,LDHA
Down	WP:WP466	DNA replication	0.000632492	0.000632492	1	CDC6,RFC2,UBC,POLA2,POLD2,PRIM1,RFC5,ORC1,RPA2,MCM4,POLA1,POLD3,POLD1,RFC4
Down	WP:WP4718	Cholesterol metabolism with Bloch and Kandutsch Russell pathways	2.77632e-05	2.77632e-05	1	IDI1,ACAT2,DHCR7,FDPS,HSD17B7,HMGCR,SCD,EBP,NSDHL,GGPS1,SREBF2,SREBF1,LSS,ACSL3,FADS1,MVD,ABCG1
Down	WP:WP4752	Base excision repair	2.24184e-06	2.24184e-06	1	HMGB1,MPG,TDG,APEX1,NTHL1,POLD2,LIG1,SMUG1,OGG1,NEIL3,FEN1,POLD3,POLD1,MUTYH,PNKP
Down	WP:WP4753	Nucleotide excision repair	0.00715318	0.00715318	1	ERCC3,RFC2,POLD2,RFC5,LIG1,RPA2,GTF2H4,XPA,ERCC1,POLD3,POLD1,RFC4
Up	WP:WP477	Cytoplasmic ribosomal proteins	2.289e-09	2.289e-09	1	RPS2,RPLP0,RPS18,RPS24,RPS6,RPLP2,RPL26,RPS11,RPL32,RPS27,RPS7,RPS5,RPL6,RPL13A,RPS28,RPS9,RPS27A,RPL5,RPS6KB2,RPS8,RPS14,RPL27,RPL7,RPL3,RPS17,RPL7A,RPL14,RPS10,RPL9,MRPL19
Down	WP:WP4921	Mitochondrial complex III assembly	0.0308693	0.0308693	1	UQCRC2,UQCC1,UQCR11,UQCRC1,CYC1,BCS1L
Up	WP:WP4922	Mitochondrial complex IV assembly	0.000150685	0.000150685	1	COX5B,COX16,COX11,COX4I1,COX7A2,PNKD,COA3,COA6,MT-CO3,MT-CO2,HIGD1A,MT-CO1,PET117
Down	WP:WP4946	DNA repair pathways full network	9.68059e-10	9.68059e-10	1	HMGB1,XRCC5,ERCC3,RFC2,MPG,TDG,APEX1,NTHL1,MLH1,POLD2,RFC5,LIG1,EXO1,FANCA,RPA2,FANCI,GTF2H4,FAN1,XPA,FANCD2,SMUG1,ERCC1,OGG1,H2AX,CENPX,NEIL3,FEN1,FANCL,FANCG,POLD3,BRIP1,POLD1,CHEK1,FAAP100,MUTYH,RFC4,PNKP
Up	WP:WP5027	nsp1 from SARS CoV 2 inhibits translation initiation in the host cell	9.95424e-06	9.95424e-06	1	EIF3D,EIF3E,EIF3F,EIF2S2,EIF5,EIF3I,EIF3H,EIF2S1,EIF2S3,EIF3G
Down	WP:WP5049	Glycolysis in senescence	0.0305773	0.0305773	1	ENO1,GAPDH,G6PD,PKM,LDHA
Down	WP:WP5114	Nucleotide excision repair in xeroderma pigmentosum	0.0308693	0.0308693	1	H3-3B,HMGN1,ERCC3,GPS1,RFC2,POLD2,RFC5,LIG1,RPA2,GTF2H4,XPA,ERCC1,POLD3,POLD1,RFC4
Down	WP:WP5193	Cholesterol synthesis disorders	0.0133251	0.0133251	1	IDI1,DHCR7,FDPS,HMGCR,EBP,LSS,MVD
Down	WP:WP5304	Cholesterol metabolism	0.0257288	0.0257288	1	IDI1,ACAT2,DHCR7,FDPS,HSD17B7,HMGCR,VDAC1,MGAT1,EBP,NSDHL,LSS,LDLRAP1,MVD,LIPA,CIDEB
Down	WP:WP531	DNA mismatch repair	0.000635023	0.000635023	1	RFC2,MLH1,POLD2,RFC5,LIG1,EXO1,RPA2,POLD3,POLD1,RFC4
Down	WP:WP5329	Cholesterol biosynthesis pathway in hepatocytes	0.000635023	0.000635023	1	IDI1,ACAT2,FDPS,HSD17B7,HMGCR,SCD,EBP,NSDHL,GGPS1,SREBF1,LSS,ACSL3,MVD,ABCG1
Down	WP:WP5333	Enterocyte cholesterol metabolism	0.00615718	0.00615718	1	IDI1,ACAT2,DHCR7,FDPS,HSD17B7,HMGCR,MGAT1,EBP,NSDHL,LSS,MVD
Down	WP:WP5355	Metabolic epileptic disorders	0.000635023	0.000635023	1	ENO1,PDHA1,TPI1,GAPDH,ALDOA,SFXN1,PKM,SLC25A1,LDHA,GCDH,SHMT1,GATM,PSAT1,ETHE1,PFKL,GOT1,BTD,AADAT,CBS,ASL,MOCS2,ENO2
Down	WP:WP5465	Fanconi anemia	0.00533367	0.00533367	1	MAD2L2,FANCA,FANCI,FAN1,MEN1,FANCD2,ERCC1,CENPX,FANCL,FANCG,BRIP1,FAAP20,FAAP100
Up	WP:WP5504	Disorders of Mitochondrial Homeostatis Dynamics Protein Import and Quality Control	0.0232526	0.0232526	1	PYCR2,CLPB,CLPP,PINK1,PPA2,TXN2,LONP1,DNM1L,YME1L1,HSPA9,UFD1,SPG7,PYCR1,C1QBP
Down	WP:WP5504	Disorders of Mitochondrial Homeostatis Dynamics Protein Import and Quality Control	0.0364098	0.0364098	1	PMPCB,COQ3,MICU1,CLPP,AGK,HTRA2,PYCR1,PPA2,DNM1L,SPG7,UBXN1,MFF,PYCR3
Down	WP:WP5505	Glycosylphosphatidyl inositol anchor pathway	5.74107e-05	5.74107e-05	1	PIGS,DPM2,PIGK,PIGF,GPAA1,PIGT,PIGP,PIGA,PGAP2,PIGO,PIGQ,PGAP3
Up	WP:WP623	Oxidative phosphorylation	0.000120864	0.000120864	1	ATP5ME,NDUFA10,ATP5MF,NDUFB5,MT-ND4,ATP5PO,NDUFS8,NDUFB10,MT-ND2,NDUFV1,NDUFB6,MT-ND1,MT-ND5,ATP5PF,MT-ATP6,ATP5MG,ATP5PB,ATP6AP1
