# Supplementary material for: Protein arginine methyltransferase 5 sustains Tip60-EP400 complex via SRSF1 in Merkel cell carcinoma
Source: Life Sci Alliance. 2025 Aug 22;8(11):e202503316. doi: 10.26508/lsa.202503316 (PMC12373721; doi:10.26508/lsa.202503316)
Supplement: Supplementary file 9 [file LSA-2025-03316_TableS7.xlsx]

## Sheet: Table S7
# Supplementary Table 7. Differential expression results from full length isoform sequencing data aggregated at gene level.
Gene	baseMean	log2FoldChange	lfcSE	pvalue	padj
H2BC4	11.8183	3.13797	0.639505	9.56674863906498e-08	1.9859e-06
MRPS28_TPD52	31.4114	2.63699	0.343952	1.38525697034215e-15	9.03318e-14
FAM21FP	3.00225	2.59306	1.28082	0.0034251	0.0190956
IQCJ-SCHIP1_SCHIP1	5.09596	2.46482	0.862039	0.000329877	0.00281412
ENSG00000289155	16.8542	2.34869	0.480079	6.46599639298965e-08	1.3673e-06
ENSG00000289065	9.06695	2.28366	0.616916	1.48852053976049e-05	0.000191921
ENSG00000278017	4.6339	2.23013	0.871451	0.000719212	0.00539625
novelGene_ZNF826P_AS	12.2058	2.18198	0.564459	6.54392765745413e-06	9.14754e-05
CENPBD1P1_MZF1-AS1	12.3343	2.1635	0.499681	1.06784992636342e-06	1.79246e-05
C2_CFB	4.99204	2.11245	0.82685	0.000683327	0.00516748
CYTIP	7.4547	2.09244	0.628177	6.12772768233909e-05	0.000665395
ART5	3.73088	2.07985	1.03932	0.00255982	0.0151538
DYNLT2	28.6919	2.06363	0.323668	1.35136306227287e-11	5.42943e-10
PRKACB-DT	42.0062	2.03659	0.262121	6.01941593715906e-16	4.07456e-14
ENSG00000289304	7.86872	2.03094	0.63942	9.5925914838851e-05	0.000984961
ENSG00000251357	15.0137	1.94673	0.437121	5.85346695352383e-07	1.04299e-05
WLS	2.37976	1.94596	1.50726	0.00919965	0.0417222
HSD17B13	144.428	1.89811	0.1434	4.03068547659821e-41	2.00809e-38
CYSRT1	8.06367	1.87935	0.641185	0.000194659	0.00179798
VMO1	23.695	1.86142	0.332391	1.54654829625437e-09	4.27101e-08
PHLDA3	96.0941	1.83522	0.213265	4.48781690020476e-19	4.13732e-17
SUGT1-DT	22.2545	1.82622	0.350227	1.2772536694432e-08	3.06516e-07
H2BC5	20.6844	1.82146	0.369856	5.66309513587924e-08	1.2161e-06
novelGene_37350	8.81257	1.81043	0.579072	0.000107586	0.00108676
ENSG00000277511	40.0315	1.80738	0.261628	3.51956076364797e-13	1.65419e-11
LINC02754	10.2775	1.79881	0.511266	2.84193772941701e-05	0.000339045
LINC00115	27.6226	1.7952	0.318731	1.25290272501408e-09	3.51462e-08
ENSG00000227946	98.1405	1.79443	0.175745	1.25768945328188e-25	2.11683e-23
H2BU1	5.75905	1.78337	0.810014	0.00132097	0.00885985
MHENCR	65.4183	1.7747	0.20408	2.45947025198828e-19	2.33837e-17
NEUROG3	28.5578	1.77355	0.312776	9.69855359199216e-10	2.75393e-08
novelGene_ENSG00000215158_AS	14.0568	1.7721	0.460509	7.31933231459001e-06	0.000101404
ENSG00000286835	17.509	1.77194	0.396388	5.2472977396481e-07	9.41716e-06
ENSG00000289043	11.5699	1.77091	0.558924	8.38905873006747e-05	0.000876558
ENSG00000279865	4.20436	1.76346	1.09923	0.00413528	0.0222483
CSGALNACT2-DT	22.3338	1.75119	0.351256	4.32511201253321e-08	9.48403e-07
novelGene_46107	10.2006	1.74903	0.588922	0.000166251	0.00157225
novelGene_TBC1D5_AS	5.93936	1.73971	0.748366	0.00105679	0.00736556
ANKRD26P3	15.9732	1.73245	0.40207	1.14168719947415e-06	1.90358e-05
TBC1D22A-DT	156.789	1.71728	0.224016	1.10186214652388e-15	7.37833e-14
ENSG00000272812	5.39634	1.71646	0.787996	0.00149724	0.00980817
MTHFS_ST20	9.84417	1.6875	0.549369	0.000125464	0.0012353
NXNL2_SPIN1	4.04749	1.68136	1.11839	0.00489543	0.0254477
MBTPS1-DT	11.8524	1.67349	0.588552	0.00022036	0.00199172
SUV39H2-DT	22.4094	1.66299	0.351146	1.49510804038359e-07	3.00465e-06
ZNF674-AS1	150.299	1.65985	0.147627	1.85697083480261e-30	4.1301e-28
ENSG00000275180	9.99105	1.65428	0.574026	0.000211375	0.00192729
ENSG00000284052	41.1551	1.64426	0.27736	2.00131804966473e-10	6.49125e-09
FAS	14.3981	1.64291	0.427739	8.06832178267409e-06	0.000110917
TAC3	9.63493	1.63861	0.559636	0.000196685	0.00181192
MYOD1	10.4078	1.62979	0.582792	0.000268641	0.00236796
NFYC-AS1	38.0196	1.62329	0.276065	2.82865420280369e-10	8.91921e-09
ENSG00000288937	34.4173	1.60344	0.282403	9.25097904354945e-10	2.66715e-08
AJM1_PHPT1	31.8706	1.5981	0.286694	1.71712732063608e-09	4.7004e-08
SRXN1	5.9891	1.59094	0.847067	0.00245044	0.014631
CNTNAP3	18.2287	1.57916	0.394458	4.12375081535252e-06	6.03414e-05
ENSG00000254682	130.542	1.57332	0.189207	6.00544641178935e-18	5.12314e-16
SNHG19	4.47004	1.57302	1.08224	0.00500061	0.0258541
HDAC4-AS1	7.56458	1.56869	0.6506	0.000817648	0.00599047
ENSG00000261840	66.779	1.56311	0.211071	9.1202666476325e-15	5.30808e-13
ENSG00000272735	11.7196	1.55904	0.484557	7.75215338617461e-05	0.000817667
H2AC6	100.224	1.55904	0.177556	1.1212624564354e-19	1.09963e-17
RPL18AP3	79.38	1.55892	0.866913	0.00210022	0.0128542
novelGene_40196	24.0716	1.55819	0.320264	8.06249479437518e-08	1.68487e-06
MINCR	26.795	1.55688	0.331239	1.68229933354356e-07	3.33647e-06
ENSG00000271855	27.2189	1.55378	0.324387	1.08734291607884e-07	2.23849e-06
H2BC21	71.2973	1.54424	0.202921	2.05158788746878e-15	1.3037e-13
PRPF39	226.986	1.53085	0.131529	1.80427272380608e-32	4.58617e-30
TAF1D	208.644	1.52833	0.130534	8.4839894846396e-33	2.29713e-30
YTHDF3-DT	27.4821	1.52671	0.345991	6.35106035098381e-07	1.11727e-05
SNHG10	463.498	1.52452	0.10675	2.01968353235543e-47	1.39751e-44
C16orf95-DT	23.5031	1.51849	0.400743	8.77073233244387e-06	0.000119518
ATOH7	9.03844	1.50938	0.569793	0.000455646	0.00369711
MIR4453HG	62.5586	1.50391	0.209871	5.87803269377939e-14	3.02524e-12
ZNF232-AS1	9.35862	1.50234	0.606433	0.000666087	0.00507097
H2BC12	197.12	1.47029	0.142466	4.01325261598446e-26	6.84727e-24
ENSG00000287710	16.1067	1.45476	0.482528	0.00013947	0.00135394
ENSG00000250644	4.68264	1.45276	1.07541	0.00585384	0.0292106
OTUD3	4.70596	1.45193	1.05824	0.00566294	0.0285208
ENSG00000272277	34.5332	1.44773	0.266062	3.96433740054193e-09	1.03081e-07
ENSG00000288999	17.8887	1.44581	0.402753	2.04954667606261e-05	0.000254254
ENSG00000288906	32.449	1.44471	0.275006	1.08935004721723e-08	2.64997e-07
ERBIN-DT	8.00196	1.43213	0.622013	0.00109988	0.0076275
TFAP2A-AS2	26.3606	1.41775	0.301004	1.79398534787633e-07	3.53546e-06
SLC30A6-DT	5.42611	1.39059	0.881968	0.00442458	0.0234803
CNBD2	106.987	1.38846	0.200399	2.89089244964588e-13	1.36905e-11
ENSG00000288833	14.7653	1.38639	0.480274	0.000212108	0.00193256
H2AC15	7.23453	1.38264	0.718274	0.0023744	0.0142659
CDKN1A	1166.91	1.37675	0.0980599	6.74110041861767e-46	4.19802e-43
SUMO3_UBE2G2	5.99887	1.3726	0.724832	0.0027719	0.0161705
ENSG00000272948	17.7136	1.36957	0.413356	5.6797808264415e-05	0.000623824
RHOC	5.76782	1.36469	0.788672	0.00354639	0.0196487
ILRUN-AS1	5.35038	1.36292	0.87442	0.00462299	0.0242849
H2AC19	29.4352	1.35443	0.348758	6.3843517414148e-06	8.95463e-05
ENSG00000288988	8.11041	1.34873	0.597347	0.00127176	0.00860635
ENSG00000272106	50.465	1.32934	0.217348	7.50576868646149e-11	2.63336e-09
SNHG3	751.685	1.32775	0.11587	1.59346830243474e-31	3.74465e-29
ANKDD1B	51.0207	1.32711	0.22442	2.54949040967086e-10	8.1212e-09
ST3GAL1-DT	16.0421	1.32233	0.417997	9.70627320450807e-05	0.000994175
ENSG00000287817	25.2827	1.31576	0.308337	1.41926977658328e-06	2.3077e-05
DUXAP8_NBEAP3	117.548	1.29856	0.157018	1.05274939358877e-17	8.85946e-16
ENSG00000288746	11.5947	1.29576	0.570806	0.00117633	0.0080723
ENSG00000268403	17.0827	1.29497	0.420724	0.000129895	0.00126989
NBEAP5	17.9302	1.2948	0.439746	0.000185754	0.00172268
ENSG00000286125	28.6982	1.29305	0.313161	2.46039151208337e-06	3.76002e-05
ENSG00000287234	3.88142	1.29035	1.10065	0.00799674	0.0371778
ENSG00000271795_SLC36A1	10.4971	1.28552	0.525126	0.0007963	0.00585935
ENSG00000275441	7.44708	1.28253	0.720536	0.00318543	0.0180832
ENSG00000244239	3.87656	1.28137	1.12017	0.00821347	0.0379926
ENSG00000260081	15.2229	1.27139	0.530559	0.000827388	0.00605116
RBM33	77.8801	1.26929	0.180604	1.71513014554704e-13	8.31204e-12
YRDC	259.005	1.26797	0.735346	0.00289001	0.0167435
novelGene_39349	25.1711	1.25627	0.365757	3.81827446379284e-05	0.000437743
KSR2	9.76861	1.25445	0.52897	0.00101297	0.007124
INHCAP	6.28352	1.24495	0.74436	0.0041174	0.0221809
ENSG00000263823	5.79154	1.24387	0.951573	0.0062954	0.0308698
H19	14.34	1.24328	0.446273	0.000323399	0.00277215
ENSG00000286408	17.514	1.23885	0.384919	8.39738390199284e-05	0.000876693
COA6-AS1	6.89142	1.23518	0.785383	0.00457756	0.0241174
LINC01566	7.12465	1.22887	0.716271	0.00378933	0.0207182
RPP38-DT	3.85054	1.22828	1.19023	0.00906078	0.0412471
ENSG00000289370	37.0636	1.22653	0.258421	1.55052214818684e-07	3.10478e-06
LAMC1	3.41485	1.22608	1.38229	0.0102119	0.0451185
GADD45A	130.855	1.2252	0.218468	1.44924668569261e-09	4.03811e-08
ACTA2_ENSG00000286116	16.8332	1.21307	0.429034	0.000296851	0.00257468
H3C10	79.6519	1.21078	0.192476	2.52126951330423e-11	9.45856e-10
ATPAF1_EFCAB14	5.00036	1.20975	0.909257	0.00677807	0.0326062
ENSG00000271918	20.5482	1.20558	0.371668	8.11474860651109e-05	0.000852185
YBX3	69.0474	1.20203	0.656183	0.00258733	0.0153016
NBEAP6	78.8434	1.20123	0.188536	1.51573686619946e-11	5.93664e-10
LINC02031	4.17985	1.19291	1.07887	0.00867026	0.0397893
ENSG00000273763_RAB1A	6.90821	1.19261	0.66555	0.00350699	0.0194511
HOTAIRM1	96.1409	1.18995	0.169135	1.64048463391436e-13	8.01264e-12
ALDH1A1	16.5209	1.18925	0.389233	0.000151932	0.00145675
GTF2IRD2_STAG3L2	9.42696	1.18626	0.575197	0.0020121	0.0124367
SNHG30	268.345	1.16853	0.156913	7.75877333491554e-15	4.57988e-13
DGAT2	40.8398	1.16598	0.244636	1.49569226239865e-07	3.00465e-06
ARL10_HIGD2A	12.1656	1.16437	0.523734	0.00141785	0.00938354
ENSG00000261071	28.2599	1.15944	0.299541	8.09079712713839e-06	0.000111104
ATF7	101.496	1.15483	0.168999	6.77966052743394e-13	3.0484e-11
SLF2	209.581	1.1528	0.147991	5.48291173275502e-16	3.73168e-14
ENSG00000277383	13.6916	1.14867	0.465225	0.000828189	0.00605346
BBC3	41.3575	1.1479	0.294233	6.80961776356247e-06	9.487e-05
ENSG00000289171	8.07785	1.14629	0.635789	0.00343991	0.019161
MCF2L-AS1	74.6111	1.14352	0.186406	7.08280389185921e-11	2.50615e-09
ZMYM5	109.379	1.14241	0.162633	1.80205656500174e-13	8.66587e-12
TFIP11-DT	68.0682	1.142	0.210907	4.95085240629064e-09	1.26358e-07
PGAM5	27.6768	1.13524	0.386493	0.000203036	0.00185942
TOLLIP-DT	10.6558	1.13345	0.523286	0.00169979	0.0108569
TSPAN12	16.2016	1.12564	0.403948	0.000354105	0.0029842
ENSG00000287814	17.6635	1.1255	0.377872	0.000200103	0.00183661
CAB39	188.964	1.12435	0.265498	1.66146806012633e-06	2.63949e-05
ENSG00000289393	17.9508	1.12289	0.402698	0.000342032	0.00289206
EMSY-DT	76.1468	1.11376	0.298502	1.34560994166501e-05	0.000174943
DMXL1	72.2244	1.11119	0.209278	9.38202911628372e-09	2.30935e-07
LINC00926	11.2973	1.10938	0.502831	0.00158759	0.010304
ZMAT3	28.7635	1.10759	0.313515	2.9793862062333e-05	0.000352071
LINC01003	95.1055	1.10646	0.272795	3.61519499936841e-06	5.36039e-05
novelGene_40025	6.51606	1.10567	0.767294	0.00609145	0.0300837
ACTL8	235.64	1.10354	0.115827	1.48934432627916e-22	2.06109e-20
BTF3-DT	12.2244	1.10337	0.459002	0.00102367	0.00718298
PIGW	343.174	1.10213	0.111836	5.98470959917486e-24	9.55635e-22
ST20-MTHFS	72.5033	1.09677	0.194132	1.3460007923029e-09	3.76729e-08
PRANCR	247.336	1.09249	0.142544	1.54565432982565e-15	1.00266e-13
CCDC181	4.47156	1.09045	1.02477	0.00939955	0.042407
GGNBP1	4.03003	1.08887	1.16443	0.0104133	0.045878
ATE1-AS1	7.3881	1.08865	0.635474	0.00431575	0.0230015
LINC02035	9.56294	1.08327	0.534863	0.00244515	0.0146064
GPNMB	44.7807	1.0802	0.249326	1.19822173622947e-06	1.97929e-05
CDKN1C	306.906	1.05875	0.121035	1.95647893167869e-19	1.87446e-17
ABL2	5.80617	1.05149	0.761147	0.00719696	0.034187
N4BP2L1	15.2929	1.04267	0.408457	0.000729343	0.00545911
ENSG00000288728	14.9676	1.03386	0.414248	0.000845233	0.00613126
ENSG00000272572	124.024	1.03266	0.1646	3.09329868384303e-11	1.15006e-09
RPS27L	334.43	1.03192	0.244254	1.93544516495726e-06	3.03602e-05
novelGene_GSTO2_AS	24.8025	1.02917	0.306979	6.40129921149465e-05	0.000692085
SMIM15-AS1	12.7817	1.02856	0.46348	0.00165607	0.0106486
NFE2L1-DT	8.78695	1.02443	0.710157	0.00633826	0.031031
CLEC16A	29.4837	1.02203	0.293146	3.97857689232785e-05	0.0004542
NGB	9.66636	1.02057	0.594404	0.00436155	0.0231952
CAPG	10.5029	1.01641	0.55682	0.00376386	0.0206061
FMC1	176.553	1.009	0.248315	3.96563419168225e-06	5.82453e-05
SNHG21	84.5093	1.00788	0.199256	3.73383265707566e-08	8.30444e-07
CH17-340M24.3	40.1414	1.00561	0.269321	1.5719989715502e-05	0.000201019
ENSG00000260007	22.3208	0.998833	0.364895	0.000451995	0.00367708
ENSG00000255108	114.477	0.994913	0.159748	4.39404406317413e-11	1.58631e-09
CHD1-DT	11.5861	0.991522	0.507923	0.00300483	0.0172399
ENSG00000272631	35.0683	0.990649	0.286651	4.44492462512603e-05	0.000501918
ENSG00000280145	11.3827	0.987495	0.490124	0.00273201	0.0159827
TMEM100	5.83875	0.986651	0.812404	0.00888378	0.0406045
VASH2	69.1834	0.986559	0.208281	1.96393287778324e-07	3.81603e-06
KIF9	31.9724	0.98289	0.297022	7.68946280786483e-05	0.000813105
HSD17B1	32.2965	0.981798	0.465684	0.00201303	0.0124367
ENSG00000280018	9.23144	0.978939	0.612777	0.00546327	0.0277508
ENSG00000260805	80.5046	0.978561	0.177491	3.43811630153827e-09	8.99616e-08
ZNF292	20.8966	0.977575	0.388884	0.000840753	0.00611259
RANBP3-DT	4.06668	0.970892	1.31449	0.0118744	0.0509987
EEF1AKMT3	14.8224	0.968774	0.418844	0.00144536	0.00951591
SNHG14_SNRPN	29.3064	0.965649	0.297154	9.85555406663442e-05	0.00100781
ENSG00000223672	11.4665	0.961791	0.538405	0.00424567	0.022744
ENSG00000262587	20.7592	0.960038	0.356009	0.000538883	0.00426959
ENSG00000289565	18.628	0.956361	0.452368	0.00216706	0.0132049
ENSG00000273619	19.5029	0.954786	0.360339	0.000627417	0.00482972
LINC01311	9.3562	0.949164	0.615994	0.00626806	0.0307599
ENSG00000261526	484.665	0.948148	0.100116	2.8249740468598e-22	3.70369e-20
AQP3	19.5565	0.944965	0.366738	0.000767532	0.00567673
LINC01806	55.3733	0.932426	0.209083	8.02802040639458e-07	1.37536e-05
RGCC	13.4919	0.928052	0.476939	0.00326832	0.0184769
BET1L	27.1656	0.921827	0.306969	0.000229726	0.00206439
CHKA	295.621	0.917484	0.223731	3.77971897539997e-06	5.57777e-05
TEKT4P2	25.457	0.916432	0.30639	0.000239751	0.00213751
ST20	207.196	0.915754	0.224357	4.12772646587122e-06	6.03414e-05
PAPOLA-DT	25.4971	0.908951	0.314715	0.000328594	0.00280916
NPR2_RGP1	11.0945	0.905229	0.533519	0.00538512	0.0274095
ZNF473	91.1761	0.899224	0.170548	1.40273221381731e-08	3.32782e-07
ENSG00000273064	9.83043	0.899161	0.625984	0.00744231	0.035138
NDUFC2-KCTD14	4.6073	0.898594	1.05886	0.0125449	0.053023
TTC14	127.165	0.895251	0.139279	1.44374953349204e-11	5.72672e-10
novelGene_19549	8.06358	0.895017	0.638328	0.00818267	0.0379149
PPP2CA_SKP1	24.084	0.886708	0.329962	0.000600158	0.00467186
SPTSSB	235.384	0.886384	0.113043	5.04423739225499e-16	3.45198e-14
FZD9	20.6552	0.88101	0.462661	0.00360646	0.0198842
SGO1-AS1	5.99752	0.880986	0.843297	0.0115493	0.0498472
LINC00641	80.0721	0.880154	0.195956	7.5023219810196e-07	1.2978e-05
PHPT1	875.519	0.877953	0.397432	0.00194649	0.0120916
HSP90AB1_SLC29A1	69.5539	0.875573	0.180895	1.4076738755743e-07	2.83699e-06
DHRS13_FLOT2	21.8161	0.872685	0.337219	0.000837785	0.00609862
PLEKHA3	58.2106	0.8702	0.315133	0.000475818	0.00384078
CHRNA3	608.921	0.869744	0.110568	4.26742105049284e-16	2.96931e-14
FGF7	18.2772	0.869127	0.439081	0.00340171	0.0189925
THSD7B	27.3692	0.869032	0.313556	0.000496253	0.0039825
CTC-338M12.4	25.2562	0.867587	0.336495	0.000834563	0.00608933
ENSG00000289440	17.3953	0.866317	0.414823	0.0027459	0.0160489
XPO4	10.6675	0.863973	0.533465	0.00642975	0.031368
CCDC9	13.8765	0.862411	0.561332	0.00673992	0.0325521
novelGene_15200	8.98485	0.861668	0.64187	0.00885131	0.0404859
LRIF1	41.1896	0.860475	0.243627	4.11061032605353e-05	0.000467558
novelGene_H4C9_AS	22.8652	0.857727	0.433143	0.0033345	0.0187415
MTHFD2L	409.092	0.856033	0.107883	2.4326485270792e-16	1.75137e-14
CLPB	164.61	0.855509	0.134391	2.19488450507177e-11	8.33454e-10
ZNF295-AS1	17.387	0.854981	0.407706	0.00273384	0.0159859
SNHG20	107.178	0.854177	0.170957	6.418844930383e-08	1.35964e-06
DPP9	62.5611	0.851346	0.198228	1.91997805754223e-06	3.01936e-05
DDX46	709.756	0.849191	0.0907431	9.9040532921912e-22	1.25872e-19
C9orf163	7.9315	0.84793	0.641166	0.00964131	0.043173
POLR2D_RPS26P19	10.2573	0.847628	0.539554	0.00709367	0.0338123
PFDN6	137.949	0.846041	0.197003	1.85627286058486e-06	2.93028e-05
WWOX	89.4236	0.839904	0.186687	7.40234364708645e-07	1.28228e-05
GPR158-AS1	9.89278	0.839685	0.543844	0.00747853	0.0352289
EIF1AD	313.235	0.838758	0.114885	3.39952217814163e-14	1.84895e-12
FOLR1	33.7721	0.837105	0.25849	0.000121254	0.00120336
ENSG00000289258	24.134	0.836077	0.306912	0.000606799	0.00470883
ENSG00000289154	8.83626	0.835976	0.588945	0.00888701	0.0406045
TIGAR	209.817	0.834391	0.115472	6.10263421066638e-14	3.12791e-12
FAM174C	264.761	0.824551	0.136892	2.01552631402813e-10	6.52036e-09
ADPRHL1	105.201	0.824377	0.158347	2.25927395279973e-08	5.19174e-07
ZNF226	64.0938	0.821982	0.19784	3.698488009098e-06	5.47737e-05
KCNG1	52.0876	0.821681	0.261726	0.000165012	0.0015629
KLHL23_SSB	18.1268	0.82163	0.404675	0.0032377	0.0183298
HTRA1	28.2853	0.819017	0.316362	0.000895794	0.00643699
FRAT2	47.8092	0.818958	0.285581	0.000385056	0.00319938
CALB2	13.0535	0.816937	0.451635	0.00515007	0.0265168
PRPF38B	227.893	0.816663	0.127803	1.98999551946985e-11	7.62628e-10
TPGS1	1028.46	0.81498	0.213213	1.42279873912067e-05	0.00018421
ZC3H8	108.695	0.812059	0.150937	8.9955904904526e-09	2.21862e-07
ENSG00000277283	83.8954	0.81179	0.183671	1.15167116099152e-06	1.9151e-05
novelGene_FRMD1_AS	21.0738	0.810809	0.358073	0.00202524	0.0124997
C11orf71	193.867	0.810466	0.140589	9.70675187016731e-10	2.75393e-08
CAHM	9.75359	0.806898	0.547887	0.00875012	0.0401262
ZNF263	223.554	0.806131	0.117281	7.98642373193054e-13	3.56527e-11
MEIG1	17.709	0.805292	0.383127	0.00293635	0.0169552
ENSG00000278238	28.5146	0.800628	0.336189	0.00152916	0.00997153
GOSR1	499.872	0.791728	0.105238	6.88819572616809e-15	4.08536e-13
CBWD3	114.131	0.790186	0.175259	7.98432042209164e-07	1.36976e-05
GOLPH3-DT	54.3008	0.789139	0.210768	2.11515447449378e-05	0.000261093
WASL-DT	145.571	0.785611	0.141964	3.9493618819626e-09	1.02906e-07
SLC13A3	10.0526	0.7849	0.561234	0.00997375	0.0442705
FADS2_FEN1	27.5203	0.782303	0.305584	0.00103309	0.00723683
POLR2J_RASA4B	8.8235	0.782245	0.5967	0.0109016	0.0476087
TMEM192	54.5513	0.780826	0.208838	2.17541244533924e-05	0.000266943
ENSG00000280161	27.2847	0.780727	0.315237	0.0012772	0.00862199
GADD45G	555.34	0.78039	0.341791	0.0019799	0.0122746
HNRNPD-DT	32.1762	0.775159	0.268125	0.000408499	0.00337167
PAXIP1-DT	255.874	0.769559	0.11492	2.83710724286627e-12	1.23487e-10
SETD4	138.43	0.768375	0.137849	3.28135860207501e-09	8.60407e-08
ENSG00000289415	6.76238	0.76671	0.737886	0.0140643	0.0579845
CDC34	173.759	0.766305	0.276598	0.000569646	0.00447979
SSU72	1160.15	0.764174	0.0960282	2.38942094328357e-16	1.73025e-14
FGD3	43.8817	0.764163	0.234181	0.000128316	0.00125742
NUP98	145.092	0.76406	0.144307	1.61677829933104e-08	3.80661e-07
KRT8P12	24.9833	0.763959	0.328756	0.00191824	0.0119399
ENSG00000264112	29.5001	0.763531	0.327341	0.0018898	0.0118101
TRMT112	1161.21	0.757396	0.200441	1.90008813488285e-05	0.000237606
FBXW7	41.0743	0.757213	0.250555	0.000286098	0.0025006
CNNM4	20.2056	0.756712	0.36277	0.00339542	0.0189925
IER5	51.695	0.756554	0.23114	0.000122357	0.00121238
STK32A	73.6594	0.755278	0.179734	3.41162103384291e-06	5.07667e-05
SHLD2P3	21.109	0.752518	0.340737	0.00260066	0.0153222
PARP11	30.9405	0.749216	0.274319	0.000701212	0.00528029
ELOVL1_MED8	6.50901	0.745095	0.816066	0.0152919	0.0617778
ENSG00000288643	7.30393	0.743009	0.676477	0.0143719	0.0589793
TMEM40	5.09569	0.739075	0.952873	0.0160207	0.0638725
LAPTM4B	313.954	0.738946	0.235709	0.000198381	0.00182295
TIGD1	163.733	0.735815	0.132528	3.97500243447834e-09	1.03143e-07
RBFOX3	23.3115	0.734766	0.313931	0.00200848	0.0124209
JARID2-DT	7.58982	0.733337	0.824141	0.0148257	0.0603641
ZNF350	46.9451	0.733282	0.220023	0.000108257	0.00109247
COA6	618.009	0.732868	0.156377	3.73510118262162e-07	6.83123e-06
XKR9	10.8687	0.732109	0.52714	0.0112778	0.0489433
ENSG00000273763	10.9259	0.726926	0.540036	0.0118964	0.0510577
FAM13C	15.1342	0.722234	0.413812	0.00703018	0.033574
ZMPSTE24-DT	216.496	0.719536	0.137225	2.24625986321867e-08	5.17138e-07
TOGARAM1	23.812	0.718203	0.341334	0.0036201	0.0199329
AEN	240.106	0.717147	0.120487	3.81788168181982e-10	1.17412e-08
RPP40	199.119	0.716462	0.12697	2.49070951144104e-09	6.72924e-08
ZNF81	6.15505	0.716018	1.06387	0.0155578	0.0625221
C12orf73	190.195	0.714982	0.127349	2.93853528865427e-09	7.80372e-08
RNASEH1-AS1	68.4732	0.713905	0.194511	3.23925788376277e-05	0.000379591
BRWD1	654.73	0.713541	0.0890215	1.68664684825855e-16	1.23572e-14
UTP14A	219.019	0.712437	0.123265	1.12238147391312e-09	3.17238e-08
MT-ND1	2594.75	0.71221	0.137655	3.34345726737094e-08	7.48971e-07
L3HYPDH	19.278	0.711045	0.379444	0.00572317	0.0287196
ENSG00000255021	32.9872	0.70904	0.303533	0.00211929	0.0129645
DNAJC5	48.6121	0.70728	0.300497	0.00198229	0.0122776
OTUD5	80.1316	0.706355	0.203471	6.82524029940957e-05	0.000733702
PLEKHA5	476.696	0.705024	0.0929467	5.08009057447856e-15	3.02739e-13
NEAT1	57.6824	0.701778	0.206497	9.18911804342137e-05	0.000947438
ENSG00000257390	33.1543	0.701762	0.265068	0.000989707	0.00699591
ZCCHC4	32.8778	0.701516	0.290385	0.00180752	0.0113701
HS2ST1	100.684	0.700381	0.162099	2.22055548085372e-06	3.42714e-05
RFX3	8.22942	0.699371	0.633853	0.0157545	0.0630818
ZNF776	39.3506	0.699297	0.249719	0.000641901	0.00492295
NIPAL3	318.142	0.698831	0.112746	8.69161688290594e-11	2.99044e-09
MTF1	31.6194	0.696995	0.283623	0.00162915	0.0105135
SYNGR4	8.75866	0.695658	0.673222	0.0161888	0.0643983
CITED1	60.3358	0.69376	0.338113	0.00401892	0.0217728
ENSG00000276131	18.1051	0.691996	0.365313	0.0058061	0.0290204
SNAP23	228.039	0.691432	0.118922	9.54070910004256e-10	2.73171e-08
ZNF513	12.2349	0.687922	0.470274	0.011575	0.0499364
GSPT1	587.775	0.687504	0.381623	0.00652986	0.0317569
TTC13	80.9866	0.68432	0.170207	8.64007119469837e-06	0.000118125
ENSG00000276418	41.3822	0.682835	0.258674	0.00104491	0.00730735
TSACC	4.67009	0.681001	1.23471	0.0159368	0.0636196
ENSG00000267698	5.08279	0.680547	0.943999	0.0176594	0.0690575
ZFAND2A	155.878	0.680409	0.150105	8.74987827702572e-07	1.49492e-05
PHLDA2	97.7803	0.680107	0.191043	5.17259269780994e-05	0.000573683
SESN1	79.4646	0.679836	0.18283	2.91896317057804e-05	0.000346357
MAPKAPK5-AS1	175.388	0.678198	0.154719	1.75929490840188e-06	2.78779e-05
ENSG00000273702	33.8557	0.677144	0.280939	0.00193065	0.0119991
COX19	49.1687	0.676225	0.221201	0.000301901	0.00260883
C2orf49-DT	14.8629	0.675885	0.419354	0.00982534	0.0437677
SLC25A5-AS1	15.444	0.671834	0.403744	0.00916712	0.0416398
ENSG00000278600	8.09037	0.670293	0.72011	0.0178378	0.0696676
C12orf4	202.327	0.66951	0.128167	2.88141612141877e-08	6.58496e-07
novelGene_30118	26.5224	0.669187	0.298641	0.00297899	0.0171457
FAM120C	27.2239	0.668105	0.298706	0.00300341	0.0172399
OSBPL10	39.6295	0.66748	0.265129	0.00147624	0.00968735
NBPF20	64.6407	0.667287	0.247431	0.000904846	0.00647321
URB1-AS1	118.042	0.667057	0.19304	7.8221125812861e-05	0.000823537
NHLRC2	27.1239	0.66626	0.301548	0.00323294	0.0183112
RUFY1	210.988	0.666052	0.147244	9.42396122875747e-07	1.59348e-05
TTC19	531.667	0.66545	0.108626	1.47744857749795e-10	4.93341e-09
SETD1B	13.5105	0.664841	0.452938	0.0121261	0.0517547
ENSG00000261799	13.4733	0.660168	0.467337	0.0132088	0.0551156
FNBP1	18.3573	0.658616	0.410364	0.0103686	0.0457299
NCBP2AS2	1318.38	0.657588	0.126454	3.27744048914765e-08	7.38165e-07
MIR4458HG	195.19	0.657476	0.132932	1.24374446251508e-07	2.53118e-06
ENTPD3-AS1	21.0277	0.654531	0.368665	0.00779469	0.0363459
HSPH1	1593.54	0.653977	0.0820977	2.90054632739207e-16	2.06436e-14
GRXCR1	7.4422	0.653609	0.647155	0.0186598	0.0720645
BCL2L12	77.539	0.651826	0.194248	0.000118244	0.00117724
GAS5	365.099	0.651307	0.181	4.87062417928299e-05	0.000545536
DANCR	1053.3	0.651226	0.106749	1.82450049639471e-10	5.9332e-09
TRIAP1	861.351	0.650658	0.0897995	7.56473733743671e-14	3.81453e-12
HSPA4	402.97	0.649484	0.111869	1.12325965568741e-09	3.17238e-08
PTRH2	495.942	0.649075	0.120015	1.0660416466953e-08	2.60344e-07
TCTA	216.169	0.648977	0.120353	1.17414393349918e-08	2.84513e-07
ORC3	655.27	0.647131	0.0930455	6.28659288758778e-13	2.83694e-11
PDLIM2	128.299	0.646484	0.187424	8.51389682091163e-05	0.000887369
GPATCH2L	57.7623	0.645425	0.213227	0.000365501	0.0030676
TP53	516.282	0.645135	0.103661	8.61448731253851e-11	2.97212e-09
CALCB	3413.85	0.644395	0.0991028	1.38579885547976e-11	5.53209e-10
TRAPPC2B	277.817	0.644248	0.162666	1.1932288953719e-05	0.000157767
EFL1	239.736	0.644218	0.115518	4.33957049274255e-09	1.11672e-07
LSR	487.495	0.644052	0.342151	0.00654858	0.0318355
NEMP1	102.888	0.64384	0.258305	0.0017063	0.0108873
SSH2	32.815	0.643027	0.300844	0.00400939	0.0217401
ILF3-DT	37.7736	0.641049	0.255543	0.00166776	0.0106921
PARL	913.092	0.640688	0.0884658	7.87320218661746e-14	3.95406e-12
INPP4A	16.924	0.640054	0.412461	0.0115878	0.0499743
CRLS1	297.244	0.63892	0.144468	1.60527568951433e-06	2.56659e-05
UBFD1	133.882	0.637926	0.177447	5.10907103339225e-05	0.000568156
RSU1	14.7486	0.637739	0.41193	0.0119551	0.0512568
MSRB2	72.4916	0.63534	0.375841	0.00924943	0.0418763
TTC36-AS1	12.482	0.635035	0.48176	0.015687	0.0628641
SNRNP200	859.174	0.634711	0.0852576	1.78067117706234e-14	9.857e-13
ILDR1	12.7502	0.634422	0.464813	0.0149572	0.0607805
MIR762HG	54.7978	0.633571	0.206411	0.000329217	0.00281234
PES1	541.385	0.633516	0.127358	1.14350765192049e-07	2.34636e-06
novelGene_ENSG00000271724_AS	20.3723	0.633371	0.356554	0.00836784	0.0385862
BPNT2	30.5522	0.63064	0.500436	0.0157826	0.0631052
ETV3	5.1787	0.62941	1.35928	0.0155926	0.0625663
SYF2	673.66	0.628764	0.0901107	5.60619902296846e-13	2.5391e-11
CRYBG2	68.6715	0.628346	0.192113	0.000170316	0.00160097
GBX2	32.298	0.627991	0.328253	0.0064889	0.0315947
SARNP	1330.57	0.627173	0.105767	5.15412692327735e-10	1.56572e-08
SERPINH1	230.512	0.625499	0.113215	6.04597782800426e-09	1.5121e-07
ANAPC4	441.247	0.624833	0.0894844	5.45751252186428e-13	2.48987e-11
MED6	259.855	0.624335	0.121396	4.9185755752971e-08	1.07287e-06
DNAJC12	131.982	0.623926	0.150716	5.93376287162344e-06	8.40785e-05
AKAP17A	125.993	0.62153	0.213596	0.000549072	0.00433927
NAA35	127.997	0.621526	0.156848	1.2755838582791e-05	0.000166884
EIF3D	1873.38	0.621432	0.0865253	1.25208073378022e-13	6.18417e-12
PRR3	110.522	0.621226	0.162856	2.34415873655535e-05	0.000285401
ENSG00000288912	55.4603	0.619234	0.221751	0.000796981	0.00585935
MT-RNR2	22547.9	0.618685	0.113895	1.03410778052224e-08	2.5354e-07
COA6_ENSG00000236358	20.7033	0.618105	0.374686	0.0107644	0.047092
ENSG00000284776	14.7698	0.617761	0.466136	0.0163161	0.0648428
PCF11	245.099	0.617732	0.126339	1.86725169367995e-07	3.64524e-06
novelGene_35294	11.1653	0.616273	0.494216	0.0177872	0.0695136
LINC00674	29.0764	0.615901	0.300048	0.00528304	0.0270449
ZNF597	17.458	0.615698	0.377866	0.0112989	0.0489828
KRT10-AS1	68.8171	0.614453	0.265528	0.00289469	0.0167542
SERTAD4-AS1	12.7666	0.613628	0.509268	0.0180866	0.0704184
PIGL	108.269	0.613059	0.157186	1.6892919251703e-05	0.000213173
PATL1	152.612	0.613049	0.13669	1.33926332484415e-06	2.18905e-05
NOPCHAP1	93.9891	0.611022	0.233771	0.00134084	0.00896415
CEBPZ	372.796	0.610574	0.101751	3.83336904780957e-10	1.17598e-08
FBXO44	63.6881	0.610296	0.237502	0.00150809	0.00985998
LINC01535	11.2422	0.609813	0.510179	0.0187968	0.0724813
HRAS	228.094	0.609722	0.43179	0.0147775	0.0602271
SART1	308.267	0.609192	0.0998116	2.0250998414248e-10	6.53436e-09
SLC3A2	1208.31	0.60877	0.0797007	4.37607944721063e-15	2.65874e-13
PIK3CB	18.0602	0.607034	0.367129	0.0113738	0.0492219
NOM1	54.8611	0.606943	0.204667	0.000499316	0.00400192
DLL1	7.77147	0.605677	0.642391	0.0215716	0.080683
LONP1	494.147	0.603156	0.108185	4.70786076831511e-09	1.20651e-07
CHORDC1	415.675	0.602684	0.0960083	6.85146915733725e-11	2.4312e-09
ENSG00000289285	11.3262	0.601596	0.495234	0.0193444	0.0741108
LSG1	174.707	0.599419	0.148122	9.55694799346459e-06	0.000129382
LINC00888	19.252	0.599282	0.418773	0.0155781	0.0625375
MFSD14C	133.299	0.597292	0.213634	0.000835396	0.00609184
WTAP	719.143	0.597098	0.125507	3.71505720298386e-07	6.80456e-06
ALOX12-AS1	37.8059	0.59519	0.256533	0.00305971	0.0175212
CCDC112	57.385	0.594614	0.195742	0.000409166	0.00337494
CCL19	77.7305	0.593483	0.226126	0.0013781	0.00918858
DDX27	307.198	0.593407	0.121108	1.85432203773046e-07	3.62568e-06
CBWD6	149.327	0.591935	0.172488	0.000107211	0.00108434
CLHC1	7.31875	0.5913	0.641405	0.0228574	0.0844023
ENSG00000289001	5.38395	0.591014	0.885673	0.0206563	0.0778439
HLA-C	2482.67	0.590385	0.0738173	2.6228264198841e-16	1.87743e-14
ARID5B	148.158	0.589642	0.158927	3.86981757974633e-05	0.000442189
GPAM	52.1116	0.588172	0.289977	0.00602951	0.0298634
MED19	447.11	0.588157	0.122551	3.10037188863367e-07	5.77207e-06
ENSG00000273893	10.8588	0.587561	0.530242	0.0215613	0.0806758
FGFR1OP2	158.422	0.587067	0.145763	1.07914540112585e-05	0.000144534
TRPM8	5.80161	0.586408	1.00765	0.0184202	0.0713468
RAB39B	47.9512	0.585709	0.243914	0.00258903	0.0153044
POLR2J2_UPK3BL1	9.61437	0.58501	0.572485	0.02259	0.0837126
CCNT1	51.2595	0.584947	0.218595	0.00126136	0.00854829
RRN3	433.197	0.584238	0.0988309	6.93064863171388e-10	2.05039e-08
PGRMC2	296.281	0.583278	0.243346	0.00259821	0.0153151
DCP1B	92.2274	0.582009	0.17003	0.000116395	0.00116255
RRN3P1	26.4821	0.581918	0.292973	0.00676968	0.0325923
PRPF4B	390.215	0.581271	0.0987739	8.17951669996252e-10	2.39145e-08
ENSG00000257379	51.5511	0.58119	0.222965	0.00154487	0.0100582
CNTNAP3P2	24.4406	0.579894	0.308053	0.00834452	0.0385215
RMND5A	48.0697	0.579225	0.325839	0.00978296	0.043657
B3GALT6	41.8471	0.57921	0.236618	0.00235625	0.0141842
PPP4R3A	332.569	0.577363	0.128797	1.45384451987502e-06	2.35776e-05
RNF130	886.899	0.57638	0.142304	1.01501417859752e-05	0.000136966
ENSG00000280046	39.1575	0.574754	0.268288	0.00490763	0.0254898
SMIM11B	415.681	0.572851	0.171867	0.00016268	0.001542
SCNM1	559.687	0.572259	0.137401	6.21715794173903e-06	8.74968e-05
STAG3L1	4.47416	0.571868	1.0706	0.0187634	0.072375
AP3D1	203.879	0.571858	0.14328	1.29598160156106e-05	0.000169198
ENSG00000260000	31.3024	0.571281	0.280404	0.00638521	0.0312241
CD163L1	11.3609	0.570365	0.658192	0.0228147	0.0843446
PRPF4	376.643	0.570311	0.0995075	2.1484820247805e-09	5.81725e-08
KIRREL2	57.5416	0.570238	0.211041	0.00122343	0.00835868
ESCO1	58.8308	0.568389	0.198066	0.000759624	0.00563497
PLK2	30.2398	0.56828	0.272444	0.00574164	0.0287544
GNS	814.242	0.568224	0.0915978	1.19917172365085e-10	4.03667e-09
PLD6	110.36	0.567987	0.169275	0.000154829	0.0014777
TXNL4B	144.612	0.567137	0.146347	2.12931215078263e-05	0.000262061
IRX2	229.44	0.566616	0.133689	4.69806339134527e-06	6.81192e-05
OSBPL2	292.906	0.565954	0.105413	1.72644378243102e-08	4.0495e-07
SRRM2	374.406	0.565178	0.180056	0.00031819	0.00273503
ZNF746	12.2337	0.564317	0.507636	0.0228879	0.0844898
KRT18P55	9.24242	0.564244	0.560546	0.0243313	0.0886617
LINC02202	21.7574	0.563894	0.334287	0.012395	0.0525996
CDK20	72.6944	0.563813	0.18598	0.000463106	0.00375275
OSER1-DT	37.5352	0.563426	0.246118	0.00371446	0.0203984
SNX15	823.608	0.562528	0.105121	1.89978307513706e-08	4.43008e-07
USP4	190.931	0.562475	0.137978	9.22589819345865e-06	0.000125446
RPL23AP49	61.5948	0.562391	0.229295	0.00246191	0.0146713
ENSG00000264207	29.0733	0.560199	0.307354	0.0100139	0.0444081
NOP16	586.106	0.559803	0.115997	2.9742182601697e-07	5.54549e-06
ANKHD1-DT	61.7327	0.558013	0.2218	0.00209383	0.0128214
ZNF702P	18.0889	0.557819	0.360195	0.0157168	0.0629633
C16orf91	483.961	0.557237	0.153723	5.89707045501078e-05	0.000644846
SMNDC1	293.471	0.556994	0.105131	2.57778864189479e-08	5.91277e-07
FAM200B	318.96	0.556044	0.132525	5.77213461744855e-06	8.18815e-05
INTS4	79.9758	0.555711	0.181119	0.000426571	0.00348389
SH3BGR	77.4404	0.555284	0.182488	0.000453262	0.00368257
ZNF425	31.3236	0.554159	0.27066	0.00663231	0.0321547
HOXD-AS2	22.7128	0.553843	0.546622	0.02383	0.08709
TMA7	1521.52	0.553661	0.212133	0.00165535	0.0106486
DYNLL2	14.9875	0.553259	0.398732	0.0194155	0.0743146
USPL1	170.385	0.552339	0.129391	4.25693573799172e-06	6.20845e-05
SEMA3E	78.1745	0.551733	0.187387	0.000638265	0.00489808
TATDN1	228.36	0.551494	0.109535	1.06578604811656e-07	2.20139e-06
THOC1	419.559	0.551389	0.0924098	5.52768286971261e-10	1.65101e-08
SNX18	66.7531	0.551339	0.199984	0.00112525	0.00777317
NAA16	98.1272	0.551033	0.158295	0.000103386	0.00105202
CPD	89.2079	0.549801	0.160055	0.000123085	0.00121765
PPIL6	40.3809	0.549456	0.247739	0.004563	0.024061
MT-CO2	31312.6	0.549331	0.159734	0.000119267	0.00118459
PRPF6	748.141	0.54929	0.0989116	6.39956093096567e-09	1.59733e-07
DPY19L4	121.977	0.548877	0.175675	0.000362212	0.00304409
MTERF1	54.7812	0.548734	0.220959	0.00238833	0.0143357
novelGene_GPC6_AS	24.8289	0.547778	0.318707	0.0125839	0.0531299
RNF220	306.45	0.547583	0.356934	0.0161533	0.064319
MAFF	41.9919	0.546949	0.250421	0.00493741	0.0255911
SAR1A	357.045	0.546645	0.139926	1.99056439547564e-05	0.000247677
C8orf44	57.4687	0.546101	0.238511	0.00383398	0.0209165
PPIH	380.88	0.545677	0.125906	3.18109601071054e-06	4.77356e-05
RGS16	17.3152	0.544341	0.353824	0.0168473	0.0665715
MT-ATP8	26.7298	0.543889	0.375958	0.0187524	0.0723547
C4orf3	654.178	0.543133	0.117979	9.32685204930181e-07	1.58264e-05
IKBIP	102.336	0.543107	0.158276	0.000127697	0.00125233
ZRSR2P1	5.73424	0.541301	0.717295	0.0255656	0.0919225
TAF13	15.8293	0.540992	0.377268	0.0196091	0.0748718
CYB5D1	55.9062	0.540797	0.213416	0.00216322	0.0131879
TSSC4	637.244	0.540398	0.0904175	5.33062690061958e-10	1.59983e-08
FAAH2	128.443	0.540071	0.140371	2.65536023601678e-05	0.000319541
PARG	121.284	0.539512	0.148558	6.09978127167566e-05	0.000663518
CCNG1	391.89	0.537773	0.0992574	1.43152121517709e-08	3.38966e-07
CINP	174.714	0.537719	0.126985	5.1356121876266e-06	7.39469e-05
PRKAB2	15.3045	0.537242	0.397034	0.0217901	0.0814515
SYPL1	137.9	0.536932	0.139124	2.55189785768925e-05	0.000308282
ENSG00000260256	111.09	0.536306	0.146113	5.31368130315609e-05	0.000587917
CBWD5	483.348	0.535516	0.0979485	1.07722314167948e-08	2.6256e-07
EEF1AKMT4	356.543	0.535332	0.140323	2.98931417389812e-05	0.000352909
C11orf1	147.654	0.535329	0.154335	0.000112746	0.00113246
ZNF415	14.3265	0.535299	0.408161	0.0225778	0.0836925
ZNF639	110.336	0.534992	0.52682	0.0260272	0.0933128
TASOR2	127.438	0.534153	0.139613	2.93970935378199e-05	0.000348374
CEP83-DT	15.4634	0.534004	0.407411	0.022919	0.0845545
RPS13	1580.33	0.533919	0.369531	0.0192165	0.0737796
UNC93B1	21.8818	0.533614	0.554694	0.0259436	0.0930397
FAM76B	119.901	0.532581	0.167231	0.000313663	0.00269984
RRAD	12.9675	0.53201	0.418602	0.0240402	0.0877295
ZNF667-AS1	555.557	0.531784	0.110653	3.60829169525943e-07	6.61874e-06
GAR1	328.827	0.531261	0.131069	1.15099096626193e-05	0.000152506
ZMYND19	80.7464	0.531135	0.308339	0.0128533	0.0540106
LETM1	149.705	0.530581	0.134326	1.79234277376952e-05	0.00022481
TTLL11	20.4156	0.530287	0.335078	0.0164797	0.0652637
SELENOO	26.9471	0.529974	0.29238	0.0113704	0.0492219
ABITRAM	185.983	0.529165	0.155373	0.000147299	0.00141997
ZEB1-AS1	85.8144	0.528725	0.167689	0.000349279	0.00295133
STK17A	143.495	0.528714	0.133193	1.67156861806621e-05	0.000211364
BMP7	238.448	0.528405	0.117314	1.58146910508371e-06	2.54122e-05
WASIR2	41.1875	0.528186	0.232676	0.00437495	0.0232466
GPR27	109.621	0.527144	0.155466	0.000153446	0.00146562
RAB4B-EGLN2	6.37142	0.525277	0.656206	0.0274406	0.0973435
METTL17	56.3417	0.525265	0.217227	0.0030995	0.0177002
AKT1S1	352.929	0.524516	0.114527	1.10489267978608e-06	1.84717e-05
CSRNP3	27.5143	0.523882	0.288771	0.011741	0.0505128
TM2D1	1217.22	0.523706	0.0832185	7.72921560938141e-11	2.69657e-09
MRPS21	977.716	0.523009	0.108618	3.54567137968805e-07	6.51347e-06
FJX1	31.3062	0.522212	0.319338	0.0154521	0.0622232
RLIM	69.3065	0.52118	0.18886	0.00121487	0.00831321
MT-RNR1	2230.16	0.520997	0.160083	0.000254591	0.0022585
HSPE1-MOB4	62.7221	0.52082	0.195635	0.00160527	0.0104007
RASSF1-AS1	9.82054	0.520569	0.506721	0.0290252	0.101348
CLCN6	8.47702	0.52006	0.605695	0.0280369	0.0988955
CTBS_GNG5	23.4758	0.51991	0.332861	0.0176213	0.0690385
ZNF665	15.5713	0.519663	0.389915	0.0237952	0.0869883
IK	1346.44	0.519622	0.0818915	5.67073860654356e-11	2.0413e-09
MMP24OS	105.773	0.518974	0.209036	0.00260679	0.0153366
TYW5	63.8059	0.518809	0.198976	0.00191148	0.0119037
MT-ND2	3439.77	0.517918	0.163888	0.000352765	0.00297675
LINC01357	111.738	0.516853	0.231996	0.00495093	0.0256505
ZNF23	46.1711	0.516521	0.222753	0.00411565	0.0221809
ANTXR1	18.255	0.515862	0.44095	0.0274328	0.0973433
GTF2IRD2	97.773	0.514891	0.184056	0.00112141	0.0077509
HBP1	236.869	0.514185	0.116726	2.59356326750369e-06	3.95383e-05
VAMP1	30.3774	0.513024	0.290773	0.0132679	0.0552866
AP1M2	110.476	0.512901	0.146781	0.000112107	0.00112787
SYN2	241.169	0.512135	0.128344	1.58624396344735e-05	0.000202632
ZNF592	25.5475	0.512029	0.30253	0.0151621	0.0614127
U2AF1L5	2325.39	0.511162	0.0785635	2.01429459011984e-11	7.69572e-10
HLA-B	1159.44	0.511107	0.0826503	1.63043939469718e-10	5.37225e-09
UFD1	1862.38	0.510478	0.0851439	5.24105483545167e-10	1.5844e-08
KIAA0513	6.1423	0.510362	0.684351	0.0274877	0.0974271
TCEA3	5.75387	0.510322	0.712297	0.0271005	0.0964693
DEXI	213.351	0.509639	0.178913	0.000962474	0.00683444
TMED7	92.6501	0.509436	0.189663	0.00158759	0.010304
ZPR1	501.762	0.508332	0.0909649	5.92203418846806e-09	1.48708e-07
CACNA1A	21.7882	0.508066	0.320734	0.0182036	0.0706903
KLHL24	98.3798	0.507772	0.184756	0.00132054	0.00885985
SOX15	40.5884	0.506828	0.243182	0.00729683	0.0345822
C7orf61	3.47076	0.50677	1.07996	0.0174951	0.0686304
PINK1	175.538	0.506401	0.455054	0.0287215	0.100541
EMC7	2248.56	0.506147	0.0810677	1.1304228647005e-10	3.81556e-09
SF3B6	1403.09	0.504632	0.12713	1.63249575832505e-05	0.000206844
RSL1D1	782.215	0.504616	0.0936887	1.87383167619769e-08	4.38695e-07
EIF2S1	2158.86	0.504328	0.0787896	4.12290323703212e-11	1.50148e-09
MT-ATP6	19129.5	0.504226	0.145997	0.000135089	0.00131551
RPL18	1297.83	0.504174	0.213524	0.00386336	0.0210675
HSPA14	396.318	0.503884	0.115024	2.99285358744034e-06	4.52379e-05
NTPCR	763.928	0.503417	0.0881942	2.99525507883677e-09	7.90379e-08
MRGBP	32.7273	0.503334	0.358797	0.0228506	0.0844023
C1orf109	640.194	0.502982	0.0850742	9.04649433208365e-10	2.62033e-08
SPATA18	20.233	0.50256	0.363175	0.0238836	0.0872092
E2F3	47.6572	0.501463	0.236939	0.00697834	0.0333904
CDRT15P6	47.3229	0.499968	0.22903	0.00596182	0.029607
LINS1	94.7424	0.496985	0.16526	0.000623803	0.00481081
LINC01004	10.0528	0.496875	0.534219	0.0317662	0.108538
LINC01144	7.71456	0.496821	0.60191	0.0303687	0.104718
CMTM3	22.1004	0.496487	0.311271	0.0189265	0.0728011
KCTD3	204.338	0.496236	0.207264	0.00357626	0.0197757
H2AW	148.275	0.495902	0.142522	0.000124597	0.00122871
DHRSX	169.907	0.495598	0.125713	2.06953740657788e-05	0.000256224
HEBP2	119.455	0.495247	0.8273	0.0204432	0.0772096
C9orf85	106.555	0.495054	0.150617	0.000248913	0.00221286
ZNF180	77.0144	0.493472	0.168654	0.000825935	0.00604763
COA8	544.203	0.493341	0.112691	3.138023780111e-06	4.71778e-05
GCLC	46.4038	0.492787	0.289641	0.0157565	0.0630818
ENSG00000288913	12.2889	0.492751	0.430733	0.0311334	0.106705
IL12A-AS1	9.20428	0.492705	0.532552	0.0328757	0.111754
ACYP1	398.471	0.492205	0.127581	2.91990884109953e-05	0.000346357
ENSG00000170846	163.141	0.489379	0.234519	0.00763971	0.0358146
ENSG00000240497_ENSG00000279673	15.9686	0.488697	0.389499	0.0288919	0.101053
SUPT4H1	1376.03	0.488689	0.0999018	2.73513634372776e-07	5.1851e-06
ISL2	65.2212	0.48809	0.205484	0.00391834	0.0213206
ENSG00000233491	10.7414	0.487063	0.502788	0.0336224	0.113734
AHSA1	1822.03	0.487015	0.0871845	6.50069750474633e-09	1.61932e-07
XRN1	24.6313	0.486961	0.303539	0.0194821	0.0744786
EARS2	62.7452	0.486549	0.196452	0.00308297	0.017622
SLC35A2	426.922	0.485481	0.0912946	2.9303928344421e-08	6.68462e-07
NACA	3929.4	0.485331	0.0892559	1.50431784985737e-08	3.54854e-07
PARS2	153.443	0.484229	0.138599	0.000123904	0.00122429
HOXA4	58.9034	0.483788	0.241477	0.00926772	0.0419252
WDR43	118.272	0.482438	0.164482	0.000842149	0.00611602
ZNF805	7.39072	0.482116	0.571858	0.0334343	0.113313
SYCP2L	25.4938	0.48182	0.301539	0.0197736	0.0754072
BLOC1S2	741.5	0.481702	0.0968534	1.84059693770457e-07	3.6045e-06
OTULIN	26.8459	0.481456	0.359079	0.0271111	0.0964767
ZBTB43	73.0719	0.48124	0.204338	0.00426119	0.0227839
HAUS2	144.994	0.480696	0.140196	0.000158177	0.00150504
TYMSOS	173.313	0.480439	0.152653	0.000421127	0.00345537
GOLGB1	59.1215	0.480397	0.19721	0.00349226	0.0193833
FRG1HP	71.0639	0.479277	0.211031	0.00522526	0.0268263
ZNF419	50.0055	0.479201	0.213431	0.00561617	0.028327
NR1D2	55.2601	0.478772	0.253269	0.0120084	0.0513925
ZNF202	37.0598	0.478755	0.250895	0.0116716	0.0502487
DNTTIP2	742.968	0.477693	0.0820658	1.69588772780239e-09	4.65248e-08
SNRPD3	1520.2	0.477617	0.115843	1.01655494439019e-05	0.000137026
CTR9	168.219	0.475923	0.132727	9.07091745766681e-05	0.000936025
TTC9C	144.281	0.475729	0.133532	9.9957662584191e-05	0.0010188
ZNHIT6	109.587	0.475715	0.15835	0.000693965	0.00523323
TMLHE	57.3505	0.475527	0.201116	0.00426676	0.0227874
TXNL1	1040.14	0.475213	0.0865266	1.14179195988571e-08	2.77213e-07
ATP5MJ	652.431	0.475056	0.343569	0.0271946	0.096691
PSMD10	904.096	0.47501	0.0879277	1.90647983354508e-08	4.43008e-07
PRRG1	70.1035	0.47488	0.274229	0.0164108	0.0650379
CPE	1792.41	0.474878	0.119887	2.0132773652289e-05	0.000250253
GTF2H1	162.952	0.473798	0.142573	0.000240975	0.00214689
ANGEL2	90.9026	0.473656	0.171073	0.00142924	0.00942858
TBC1D2	19.3745	0.47305	0.326346	0.0257172	0.0923877
KRTAP17-1	13.5596	0.472677	0.417114	0.0340752	0.114829
GH2	87.0499	0.472367	0.186054	0.00269627	0.0157959
NENF	289.545	0.471451	0.467885	0.0345863	0.116017
NUDT14	100.169	0.471096	0.161583	0.000919509	0.00656303
THAP2	87.7625	0.470908	0.178709	0.0021272	0.0130065
TOMM7	142.716	0.470821	0.586127	0.0315105	0.107849
MRPL54	126.767	0.470632	0.277568	0.017628	0.0690429
ANO5	88.3008	0.469325	0.206555	0.00553709	0.0280686
TTC7B	90.6515	0.469288	0.167098	0.00129631	0.00872259
GUSBP1	60.5794	0.469066	0.196568	0.00413887	0.022258
HDGFL2	101.75	0.468987	0.203445	0.00497225	0.0257395
U2AF1L4	50.147	0.468697	0.21292	0.00649896	0.0316313
COX16	975.247	0.468636	0.105131	2.37927309590489e-06	3.64949e-05
NHLH2	5.00869	0.468366	0.850286	0.020444	0.0772096
NMB	30.3947	0.468293	0.336006	0.0272254	0.0967453
ENSG00000288911	5.79466	0.468265	0.65503	0.030469	0.104861
NVL	234.194	0.467992	0.124546	4.83991485668135e-05	0.000542585
TMEM185B	116.481	0.466472	0.159222	0.000895619	0.00643699
TSPYL4	220.223	0.466466	0.133548	0.000134555	0.00131133
PSMB6	2942.6	0.466111	0.138787	0.000215815	0.00195917
ENSG00000277702	90.6462	0.466041	0.315016	0.0248902	0.0901707
RPS28	93.8074	0.466018	0.312066	0.0245369	0.0892023
MYSM1	19.8945	0.465572	0.339416	0.0289629	0.101178
PPP2R2D	132.674	0.465495	0.245742	0.0125156	0.0529671
RPF2	554.938	0.465312	0.0946817	2.63988100560191e-07	5.02748e-06
ENSG00000237550	818.726	0.464893	0.171269	0.00172002	0.010958
MRAP2	290.881	0.464723	0.116473	1.88433509076416e-05	0.000235873
PPIEL	10.7051	0.464695	0.540528	0.0359972	0.119814
SEC61B	685.965	0.46441	0.198694	0.00474439	0.0248179
NOL10	195.049	0.464301	0.118022	2.42011081282383e-05	0.000293786
CDC23	612.5	0.464153	0.0854642	1.68225409167624e-08	3.9533e-07
ZNHIT3	834.526	0.46414	0.107996	5.02551262284607e-06	7.24453e-05
EIF5B	1063.04	0.464013	0.118513	2.59562856468925e-05	0.000312958
MVP	10.8558	0.463029	0.464337	0.0376812	0.123798
PIN4	216.657	0.462616	0.164481	0.00129568	0.00872259
ZNF830	232.053	0.462302	0.116357	2.06545280981718e-05	0.000255972
DHX34	70.6763	0.461965	0.206666	0.00617356	0.030404
ENSG00000274828	72.7308	0.461837	0.197914	0.00487244	0.0253493
PEX13	289.888	0.461265	0.11948	3.25978467100666e-05	0.000381226
POLR1H	108.663	0.461116	0.15762	0.000934189	0.00666399
ENSG00000275645	10.7292	0.460924	0.470119	0.0375113	0.123273
ZFP91	204.226	0.460407	0.171589	0.00190469	0.0118733
ECSIT	517.603	0.459447	0.0994109	1.14527547889849e-06	1.90701e-05
EEF1B2	3493.46	0.459165	0.12191	4.81716593088754e-05	0.000541008
HECW2-AS1	32.322	0.459006	0.257448	0.0161939	0.0643983
DPH6	89.0621	0.458891	0.172604	0.00207838	0.0127518
SYN1	47.3396	0.458771	0.248611	0.0142237	0.0584974
NPFF	4.81782	0.458535	0.704915	0.0283222	0.0995071
EXOSC5	698.299	0.457845	0.0895629	9.72426341553486e-08	2.01524e-06
CCDC6	55.5505	0.457611	0.313222	0.0269711	0.0960884
TAF5	180.787	0.45755	0.12898	0.000113028	0.00113354
TMPO	1241.43	0.45735	0.0784429	1.731219845956e-09	4.72858e-08
ZSCAN16-AS1	55.1483	0.457206	0.197668	0.00521485	0.0267839
LMOD2	257.499	0.456737	0.149412	0.000617932	0.0047744
ZNF593	135.371	0.456261	0.422857	0.036969	0.122038
ATAD1	331.417	0.455882	0.139348	0.000307742	0.00265255
MT-CO3	20621.6	0.455635	0.138168	0.000282003	0.0024725
RNASEH1	130.252	0.455496	0.141841	0.00037812	0.00314805
C5orf22	197.824	0.454291	0.12142	5.47112327554779e-05	0.000603568
CNR1	9.80746	0.453911	0.463815	0.0396127	0.128584
TMEM131	87.9347	0.453528	0.166657	0.00178189	0.0112486
DAND5	94.8285	0.453205	0.188516	0.00421597	0.0226141
MFAP1	499.627	0.452979	0.091072	2.04202359601606e-07	3.94316e-06
TRIT1	527.665	0.452377	0.117742	3.6741319386159e-05	0.000423324
ALDH3A2	469.496	0.451524	0.0967833	9.54644606967634e-07	1.61112e-05
CHID1	854.072	0.451257	0.0889939	1.2396016387014e-07	2.52688e-06
DNAJC9-AS1	30.5243	0.450727	0.261342	0.0186581	0.0720645
novelGene_52231	96.4463	0.449696	0.158139	0.00124977	0.00849584
SEC31A	420.547	0.449643	0.0943363	5.88333104745712e-07	1.04532e-05
SAP18	3105.57	0.448472	0.0879623	1.11270860984822e-07	2.28693e-06
RHEBP1	68.3242	0.448426	0.182043	0.00370137	0.0203355
AP3S2	387.998	0.448102	0.0990735	1.90395328748702e-06	3.00174e-05
CAMLG	383.718	0.447445	0.11384	2.57664772742252e-05	0.00031097
FAM193B	48.1657	0.446907	0.22315	0.0111503	0.0485246
ENSG00000272335	27.9693	0.44687	0.276833	0.0228432	0.0844023
LINC01023	5.29823	0.446657	0.697169	0.0279542	0.0986979
GCFC2	343.892	0.446592	0.0983442	1.75579000937e-06	2.78578e-05
ST13	1816.3	0.446198	0.0751162	9.28397070156856e-10	2.67048e-08
ZNF14	75.8183	0.446007	0.191816	0.00536079	0.0273194
PPT2	195.294	0.44586	0.130126	0.000181662	0.0016921
UQCRH	2060.57	0.445482	0.340909	0.0338022	0.114187
SNHG8	83.9758	0.445138	0.283002	0.024115	0.0879766
TFRC	988.694	0.444918	0.0916388	3.85519733122968e-07	7.01995e-06
FGF7P6	62.2305	0.444741	0.186989	0.00469293	0.0245797
VAT1L	24.7335	0.444685	0.31397	0.0302527	0.104405
BCL3	4.66965	0.443891	0.733956	0.025565	0.0919225
PHF19	400.383	0.443806	0.134797	0.000294477	0.00256012
SLC35B1	1495.38	0.44351	0.0745876	9.00869465548263e-10	2.62033e-08
EYA2	25.0632	0.44341	0.312908	0.0304183	0.104758
RPL7	10946.3	0.442984	0.0996256	2.75855097022782e-06	4.19509e-05
ZNF281	50.045	0.442887	0.215285	0.0101421	0.0448897
HECTD2	84.9315	0.442708	0.164713	0.0020527	0.0126254
SNRPE	741.954	0.442697	0.191648	0.00556666	0.0281841
ZMPSTE24	2233.82	0.442552	0.0674098	1.72411327339924e-11	6.66889e-10
ENSG00000270249	4.29273	0.441671	0.739686	0.0252801	0.0912384
ENSG00000261135	6.5671	0.440784	0.58469	0.0360654	0.119991
PKIB	448.726	0.440234	0.0941096	9.36478198442483e-07	1.58692e-05
DERL2	1412.43	0.440065	0.0778113	5.13385794095679e-09	1.30494e-07
SNHG15	140.822	0.439248	0.143151	0.000642716	0.00492617
MAP6D1	57.7944	0.439167	0.213817	0.0101961	0.0450967
SYT1	152.925	0.439094	0.14494	0.000731939	0.00547197
SART3	490.504	0.439022	0.099471	3.26707217736845e-06	4.87906e-05
SRRM1	912.992	0.439011	0.0971392	2.01472755366871e-06	3.14454e-05
RAB22A	64.7627	0.43787	0.24621	0.0176899	0.069155
MKRN2	443.4	0.437816	0.105623	1.09353084860222e-05	0.000145824
PRAME	61.0575	0.437539	0.205848	0.00889174	0.0406112
CCNK	220.693	0.436594	0.125425	0.00015709	0.00149584
novelGene_ENSG00000258638_AS	8.84427	0.436557	0.497969	0.0414322	0.132994
QTRT2	107.115	0.436548	0.15368	0.00132964	0.00889877
POLE4	315.973	0.436506	0.162464	0.00208468	0.0127779
SLC25A36	186.515	0.436263	0.180302	0.00437475	0.0232466
DCAF6	368.602	0.436088	0.105905	1.23563507378583e-05	0.000162663
UBXN2B	81.1286	0.435383	0.197663	0.00750248	0.035315
CKMT2-AS1	97.6606	0.435127	0.155556	0.00153462	0.0100019
PITPNA-AS1	27.8924	0.434875	0.310913	0.0323701	0.110276
HSPE1	1522.04	0.434854	0.293616	0.0286679	0.100444
TMED1	548.125	0.43472	0.092101	7.72190951147151e-07	1.33024e-05
SLC49A4	62.8894	0.434642	0.234545	0.0155615	0.0625221
LSM3	1355.02	0.434405	0.189105	0.00597019	0.0296368
ICE1	123.669	0.434249	0.145701	0.000882546	0.00636118
EIF4ENIF1	189.062	0.434119	0.125889	0.000175663	0.00164132
STK38L	55.8395	0.434006	0.206059	0.00946932	0.0426239
CCDC57	22.4247	0.433787	0.388594	0.0412989	0.132676
SDHB	2241.43	0.433722	0.0905689	5.58848450752802e-07	1.00007e-05
FAM13A	22.4792	0.433311	0.320997	0.0348445	0.116758
ZNF136	53.2518	0.433306	0.206125	0.00951849	0.0427834
CNOT6	58.6651	0.433031	0.229916	0.0151768	0.0614322
AMFR	36.5557	0.432992	0.24126	0.0179514	0.0700674
DGUOK	1134.89	0.432488	0.0850525	1.2213041603397e-07	2.50187e-06
YAE1	436.915	0.432201	0.125115	0.000173095	0.00162341
PPP4R3B	603.492	0.431823	0.0978007	3.34181527498755e-06	4.98471e-05
MYOCD	15.1078	0.431807	0.365809	0.0410441	0.132026
MACO1	137.917	0.43146	0.134427	0.000413594	0.0034047
EXOSC3	132.277	0.431108	0.145851	0.000949492	0.00675381
MARVELD2	66.9182	0.430592	0.180064	0.00481873	0.0251343
SON	791.127	0.429989	0.11594	6.71307615447859e-05	0.000723282
WDR83OS	536.535	0.429602	0.20337	0.00938801	0.0423805
MIGA2	35.0084	0.42936	0.246599	0.0200692	0.0761695
HMGXB3	103.18	0.428747	0.163329	0.00259757	0.0153151
DHX36	53.0935	0.428631	0.320208	0.0361091	0.120026
ZNF223	30.9882	0.428566	0.264724	0.0248755	0.0901437
DOK6	275.957	0.428564	0.182614	0.00536068	0.0273194
RWDD1	482.345	0.428559	0.12456	0.000185319	0.00171993
NAA15	414.658	0.428471	0.108906	2.7391209408402e-05	0.000328352
NUDT9	475.441	0.428379	0.107537	2.2550420527758e-05	0.000275358
RPL17	1763.63	0.42788	0.198415	0.00857497	0.0394101
ATE1	67.02	0.427828	0.273432	0.0269233	0.0959729
PAAF1	328.025	0.427335	0.102611	1.03647608206568e-05	0.000139109
TMOD2	16.0828	0.426894	0.353438	0.0414222	0.132994
C18orf25	58.7444	0.426743	0.276828	0.028103	0.0990162
GABPB1-IT1	156.69	0.426615	0.131416	0.000373142	0.00311754
novelGene_30105	33.6648	0.426546	0.24159	0.0194576	0.07443
OSER1	454.003	0.426446	0.106659	2.10752697296415e-05	0.000260618
SLC31A1	178.797	0.426363	0.125582	0.000219708	0.00198726
DDX23	515.726	0.426361	0.0883159	4.73482607260217e-07	8.5467e-06
DYNC1LI2	360.85	0.425636	0.114288	6.48390383862866e-05	0.000700408
PRH1_TAS2R20	23.7963	0.425069	0.327983	0.0381733	0.125052
SPAG7	810.067	0.424973	0.0904211	8.84031007325328e-07	1.50624e-05
BDH2	43.0244	0.424862	0.243072	0.0199444	0.0758495
RPP14	94.7072	0.424802	0.165899	0.00311716	0.0177685
SPINT2	4688.96	0.424303	0.0811961	6.02974315579693e-08	1.28597e-06
CUEDC1	34.0194	0.424225	0.278194	0.0289221	0.10113
MAP9	58.2719	0.423916	0.250239	0.0223026	0.0828695
CPNE1	298.626	0.423883	0.110342	4.09209560614621e-05	0.000465878
GRPEL1	844.154	0.423577	0.0810104	6.04156973096788e-08	1.28629e-06
S100Z	90.9666	0.423252	0.169612	0.00375052	0.0205426
DYRK4	121.723	0.423079	0.151586	0.00162877	0.0105135
RHCE	25.5722	0.422768	0.290449	0.0323803	0.110281
VPS45	711.676	0.422547	0.085147	2.42302458263433e-07	4.64289e-06
ZMAT5	239.309	0.422243	0.128847	0.000334458	0.00284347
C15orf61	604.66	0.422183	0.182227	0.00597697	0.0296586
FAM126A	135.245	0.422119	0.15666	0.00216842	0.0132067
CELF1	302.014	0.421995	0.129092	0.000354126	0.0029842
L2HGDH	56.0623	0.421719	0.209415	0.0122302	0.0520776
RCAN1	74.196	0.42114	0.178032	0.00531764	0.0271662
TMEM30A	773.598	0.42112	0.298702	0.0340507	0.114808
EAF1	51.4282	0.420999	0.209111	0.0122062	0.052011
RBM26-AS1	56.7562	0.420235	0.20134	0.0104882	0.0461105
ENSG00000272906	4.97359	0.420192	0.674721	0.0282436	0.0993152
EDN2	13.9489	0.420048	0.417617	0.0460497	0.143316
AKAIN1	253.476	0.41969	0.115502	9.32943829669732e-05	0.000960315
MICOS10	826.837	0.418999	0.348411	0.0424712	0.135185
novelGene_30103	21.7404	0.41898	0.327	0.0400375	0.129558
ENSG00000284934	11.4181	0.418702	0.423959	0.0475493	0.146337
CDH3	1137.02	0.418295	0.0808	8.06225764918046e-08	1.68487e-06
SNHG29	1543.01	0.418279	0.112906	7.15122874413013e-05	0.000762573
RPL11	884.766	0.417854	0.29691	0.0351555	0.117515
ATP5IF1	1875.21	0.417405	0.0936814	2.9175618504535e-06	4.41534e-05
ABCA1	15.4975	0.417298	0.415084	0.0473916	0.146102
NGDN	908.321	0.417269	0.0872438	6.08146612056435e-07	1.07439e-05
ARL17A	130.161	0.417242	0.139104	0.000880696	0.00635151
TMEM203	249.935	0.417183	0.496498	0.0429384	0.13615
EPM2AIP1	70.8732	0.417114	0.178071	0.00576087	0.0288159
FUBP3	218.419	0.416616	0.154782	0.00222334	0.0134884
TMEM242	541.872	0.416352	0.0961071	5.14649962643495e-06	7.40181e-05
SPRR1A	11.4108	0.416269	0.445174	0.0471359	0.145666
RPS23	690.559	0.41618	0.218191	0.0154385	0.0622086
ENSG00000269176	30.7958	0.416027	0.263966	0.0280537	0.0989265
HLX	35.5528	0.415994	0.238298	0.0211835	0.0795529
DOHH	171.504	0.414984	0.121865	0.000223616	0.00201822
CIAO2B	951.055	0.414739	0.183986	0.00721453	0.0342443
CYP2U1	80.9093	0.414383	0.181342	0.00678413	0.0326115
MED10	1015.37	0.414127	0.082385	1.79811213421548e-07	3.53799e-06
CHN1	749.142	0.413463	0.086382	6.07877113612057e-07	1.07439e-05
GADD45GIP1	1072.38	0.413191	0.198051	0.0107398	0.0470463
PNKD	760.346	0.412723	0.204562	0.0124279	0.0527214
GARS1-DT	66.3246	0.412674	0.194121	0.00987165	0.0439426
ELP1	311.137	0.412653	0.102232	1.92110174586457e-05	0.000239993
THAP9	35.8628	0.411711	0.238549	0.0223303	0.0829377
TMEM259	182.909	0.411675	0.232267	0.0203447	0.0770192
RBM39	1208.88	0.41152	0.0775268	4.04454755594516e-08	8.9159e-07
TSR3	102.102	0.411336	0.501841	0.0432001	0.136841
MRPS30-DT	5.21245	0.411028	0.628179	0.0320676	0.109425
GCSHP3	23.2886	0.410791	0.295541	0.0377385	0.123954
ENSG00000273306	5.594	0.410774	0.584052	0.0373926	0.12298
TM9SF4	277.854	0.410748	0.103788	2.68582598032642e-05	0.000322584
DNAJB14	65.6957	0.410697	0.188884	0.0089415	0.0408225
APIP	502.043	0.41067	0.0950013	5.49642658796222e-06	7.8597e-05
RNF103	39.6131	0.410602	0.268229	0.0304224	0.104758
LINC00665	468.929	0.410501	0.0997137	1.36818020013872e-05	0.000177692
SRSF9	1313.18	0.410392	0.467873	0.0463514	0.144003
RPL26	1246.93	0.410019	0.166971	0.00443131	0.0234922
EIF3H	1404.51	0.409584	0.0833717	3.36472939841284e-07	6.20855e-06
NOB1	276.485	0.409347	0.116482	0.000153419	0.00146562
CIR1	173.637	0.409248	0.120414	0.000232975	0.00208756
PNN	216.001	0.408819	0.115109	0.000133293	0.00130005
LARP4B	40.0799	0.408734	0.226725	0.0197625	0.0753879
UTP15	61.7553	0.408582	0.192734	0.0102445	0.0452304
TUBGCP5	134.756	0.40812	0.142144	0.00136768	0.00912398
POLR1C	661.638	0.408006	0.114296	0.000124458	0.00122831
ADRA2C	41.7879	0.406932	0.244938	0.0253901	0.0915556
novelGene_HECW2_AS	231.597	0.40693	0.123375	0.000338254	0.00286401
DDN-AS1	213.444	0.406897	0.130119	0.000601297	0.0046778
EEF1G	10457.3	0.406032	0.0776257	6.36795551142848e-08	1.35346e-06
RPS14	3256.31	0.405992	0.413689	0.0516641	0.15607
PLD3	1437.31	0.405823	0.0815647	2.40857659337932e-07	4.62231e-06
DDX21	243.969	0.404548	0.115617	0.000165468	0.00156604
ZNF487	18.8371	0.404526	0.337262	0.0463375	0.144003
SNRPC	1824.81	0.404435	0.131604	0.000737287	0.00550204
H1-2	34.7071	0.403873	0.249161	0.0277959	0.0982681
DHRS7	1571.45	0.40363	0.0765627	5.084351312488e-08	1.10709e-06
BLCAP	780.882	0.403383	0.0933216	5.70554935155222e-06	8.12144e-05
SNHG17	121.98	0.403	0.164325	0.00458886	0.0241646
ZBTB21	25.1811	0.402827	0.316945	0.0444133	0.139713
GLRX5	542.187	0.402815	0.566787	0.0369332	0.121984
SPTLC1	445.098	0.401959	0.0901599	3.08660703904954e-06	4.6542e-05
ZNF428	1221.97	0.401677	0.100775	2.46807387031332e-05	0.000299026
PRKACB	42.4026	0.401338	0.239988	0.0259045	0.0929533
FAN1	194.42	0.400389	0.127904	0.000614191	0.00475112
SSBP1	1057.91	0.400103	0.145876	0.00207314	0.0127282
PET117	311.436	0.399676	0.112016	0.000129276	0.00126483
LAMTOR5	666.63	0.399274	0.197097	0.0130576	0.0546294
REPS1	166.469	0.39909	0.136753	0.00122723	0.00837542
DICER1-AS1	42.196	0.398742	0.236309	0.0254619	0.0917086
ZNF761	34.2331	0.398505	0.265957	0.0345357	0.115973
SMYD4	32.8858	0.398289	0.254181	0.0309885	0.106414
TM9SF3	292.191	0.398038	0.18915	0.0109602	0.0478308
FAM133B	276.142	0.397929	0.146623	0.00226431	0.0137169
DNAJC7	914.066	0.397901	0.0849404	1.0700941603967e-06	1.79381e-05
GON7	378.976	0.397876	0.120127	0.00033472	0.00284375
PCTP	62.2637	0.397732	0.21012	0.017299	0.0680111
STK3	191.224	0.397403	0.124665	0.000516164	0.00412369
SNN	144.127	0.397155	0.211889	0.0179665	0.0700843
C16orf89	18.8525	0.396934	0.323722	0.0474892	0.146225
EPHX4	9.8987	0.396485	0.450686	0.0513915	0.155325
GTF2H5	242.468	0.396404	0.202542	0.0152772	0.0617385
MRPS35	335.564	0.395454	0.102044	3.98718383755722e-05	0.000454765
DIP2A	65.6046	0.394899	0.18191	0.00970569	0.0433899
MED31	161.1	0.394328	0.176089	0.00813302	0.0377269
NIPBL-DT	69.8898	0.394002	0.173458	0.007653	0.0358407
MAGOH	641.801	0.393895	0.167502	0.00621478	0.0305587
EXOC1	69.5668	0.393836	0.178498	0.00898096	0.0409586
SLAIN2	96.8436	0.393387	0.157402	0.00426841	0.0227874
EMC8	880.482	0.393336	0.0783966	2.03566254771968e-07	3.93785e-06
RPS19BP1	1082.41	0.393176	0.103992	5.84871087755754e-05	0.000640683
ACP1	2648.69	0.392784	0.0754443	7.53761136982094e-08	1.58315e-06
CNOT11	136.849	0.391825	0.409522	0.0535766	0.160369
MT-ND4	18793.6	0.391716	0.130559	0.000981448	0.00694937
NMD3	459.731	0.391666	0.0955841	1.59240630632595e-05	0.000203003
PARK7	1799.26	0.391596	0.0938067	1.14154047128628e-05	0.000151415
SDE2	56.6841	0.391542	0.252576	0.0332524	0.112788
ZNF239	18.8015	0.391391	0.332497	0.0512505	0.155046
TGDS	123.112	0.391092	0.14366	0.00230573	0.0139272
CHCHD4	475.15	0.391047	0.105001	7.35981467440009e-05	0.000781471
PTCD2	37.2748	0.390655	0.230703	0.0263736	0.0942832
RPL9	2509.87	0.390521	0.138078	0.00167518	0.0107327
ATP6V1G2-DDX39B	23.4781	0.390436	0.297917	0.0455761	0.142268
SRR	538.844	0.390133	0.0969916	2.21732386821892e-05	0.000271551
ENSG00000255931	7.86783	0.389912	0.487016	0.0493598	0.150865
PDCD2L	141.516	0.389891	0.156295	0.00436033	0.0231952
TAS2R14	6.86951	0.38962	0.524885	0.0443558	0.139593
NDUFAB1	2081.75	0.388661	0.177619	0.00943558	0.042514
MAP3K13	34.0772	0.388511	0.260277	0.0366579	0.121236
GMFB	434.043	0.388387	0.160287	0.00533139	0.027213
CCZ1	105.623	0.388312	0.189272	0.0128823	0.054062
MALAT1	9326.46	0.388069	0.122576	0.000583308	0.0045635
LGALS7B	27.3257	0.388045	0.369975	0.0553028	0.164234
PHKA1	110.646	0.388001	0.1475	0.00302889	0.0173528
YARS2	129.083	0.387682	0.136833	0.00167975	0.0107509
GTPBP8	192.962	0.387619	0.124638	0.000688636	0.00520131
ENSG00000272667	32.605	0.387343	0.246943	0.0330138	0.112101
STRN3	21.9668	0.387071	0.420733	0.0539425	0.161
ADAD1	178.677	0.38696	0.156251	0.00462995	0.0243111
IARS2	273.219	0.386556	0.110502	0.000177016	0.00165148
NME1	3462.01	0.386227	0.145474	0.00284497	0.0165425
FBXO38	84.3406	0.385013	0.171997	0.00866757	0.0397893
CDH24	30.8351	0.384925	0.262969	0.0387511	0.126484
MEST	3220.05	0.38491	0.06442	9.37965520009539e-10	2.69179e-08
KCMF1	84.3855	0.384887	0.186237	0.0127443	0.0536794
NDUFAF1	303.798	0.384884	0.115589	0.000328619	0.00280916
OTULIN-DT	5.22908	0.384597	0.564857	0.0394231	0.128068
AAGAB	576.777	0.384492	0.0900793	7.83075171567989e-06	0.000107889
SUGT1	351.274	0.384351	0.109433	0.000169418	0.00159538
EAF2	140.439	0.384235	0.135835	0.00171235	0.0109203
RNF111	85.4023	0.38405	0.167516	0.0076014	0.0356727
LRRC47	271.433	0.383917	0.129734	0.00114801	0.00790845
novelGene_WWP2_AS	58.071	0.383736	0.191944	0.0149746	0.0608115
ENSG00000288983	34.8484	0.383511	0.274908	0.0425528	0.135272
UQCR10	2028.88	0.383508	0.175318	0.00976085	0.0436052
RBM3	2708.41	0.383413	0.078167	3.79006333864288e-07	6.91146e-06
IFI27_IFI27L1	12.9717	0.3828	0.388661	0.0583912	0.170799
CENPP	21.8998	0.382721	0.312109	0.0513756	0.155325
THOC5	261.265	0.382645	0.114072	0.00030649	0.00264358
DDX39B	1767.55	0.382467	0.0818435	1.19480933054607e-06	1.97627e-05
SRP14	6416.11	0.382033	0.102358	6.74033022190825e-05	0.00072559
H1-10-AS1	6.10129	0.381937	0.561447	0.038875	0.126756
SLC25A44	266.162	0.38193	0.112841	0.000273721	0.00240932
SELENOK	2014.3	0.381093	0.0945497	2.21202336232015e-05	0.000271169
ACIN1	461.154	0.380816	0.109274	0.000193566	0.00178981
BSDC1	312.48	0.380697	0.109406	0.000196853	0.00181213
TUBB6	25.5655	0.380606	0.282089	0.0465213	0.144327
KPNA1	269.901	0.380604	0.11059	0.000224723	0.00202674
NDST1	8.82682	0.380396	0.449515	0.0555857	0.164877
ENSG00000272829	16.2766	0.380365	0.353898	0.0580616	0.170195
ATP5PF	3815.34	0.380206	0.195971	0.0156761	0.0628406
NAA25	107.505	0.380161	0.158562	0.00593862	0.0295507
TMEM196	16.1508	0.380102	0.346375	0.0577481	0.169715
GRPEL2	354.213	0.380082	0.105149	0.000118796	0.00118085
FAM27C	63.9692	0.380019	0.18648	0.0139321	0.0575727
PTS	899.873	0.379658	0.128054	0.00114477	0.00789046
ENSG00000213109	42.3814	0.379557	0.257355	0.0398141	0.129002
MGST1	369.709	0.379489	0.104135	0.000105067	0.00106738
MBTPS2	112.909	0.379426	0.150711	0.00433929	0.0231163
ATF7IP	168.872	0.379104	0.161076	0.0066139	0.0320904
PPIL3	190.212	0.379036	0.166497	0.00808013	0.0375095
ALG14	114.186	0.378885	0.157738	0.0058426	0.0291662
HLTF	125.552	0.378592	0.196207	0.0177974	0.0695317
UTP18	1105.42	0.378553	0.0928393	1.8290503573507e-05	0.000229183
COQ10B	295.245	0.378225	0.10254	8.96452633998637e-05	0.000926582
LLPH	439.979	0.378212	0.0951806	2.83149664582946e-05	0.000338124
SIRT4	6.3218	0.377246	0.509465	0.0480206	0.147605
NOMO2	322.365	0.37723	0.11153	0.000284162	0.00248891
BET1	242.98	0.377211	0.123815	0.000895488	0.00643699
HINFP	230.777	0.377062	0.109785	0.000234453	0.00209628
MPLKIP	1463.94	0.376862	0.0960563	3.50636234909829e-05	0.000406627
SLC7A1	15.0583	0.376598	0.386821	0.0607601	0.17587
DRAM2	269.046	0.376382	0.110454	0.000258201	0.00228726
RBKS	73.9582	0.376366	0.17415	0.0107464	0.0470463
SWSAP1	122.025	0.376328	0.13904	0.00254754	0.0151165
MYPOP	59.3863	0.376121	0.198509	0.0192471	0.0738517
ENSG00000215154	32.1122	0.375408	0.269169	0.0443604	0.139593
OPA1	238.159	0.375311	0.121083	0.000752853	0.00559808
TAF8	35.2614	0.375019	0.240826	0.0357764	0.119175
ANKHD1	403.127	0.374863	0.100487	7.75979420523852e-05	0.000817667
MT-CYB	28095.9	0.374715	0.142869	0.00331939	0.0186768
ANKRD50	63.1148	0.374687	0.202491	0.0212296	0.0796911
BTG1	260.053	0.374632	0.130921	0.00160582	0.0104007
CKLF-CMTM1	6.13534	0.374285	0.576015	0.0344864	0.115838
BRD4	116.913	0.374108	0.146317	0.00396268	0.021526
SEC16A	91.6604	0.374059	0.172507	0.010777	0.0471109
PRDX5	1688.97	0.374053	0.169662	0.00978196	0.043657
NDUFB6	1535.5	0.373905	0.166256	0.0087868	0.0402648
POMP	2208.37	0.373798	0.148747	0.00445506	0.0235918
RPL5	3616.09	0.373616	0.0865156	6.51222010521996e-06	9.11345e-05
EIF4A1	3266.04	0.373586	0.077884	6.68567991162545e-07	1.16952e-05
UFM1	716.645	0.37322	0.0951019	3.58309454482113e-05	0.000413984
TMEM127	20.9154	0.372872	0.35554	0.0599348	0.174209
NDUFAF2	132.566	0.372792	0.206456	0.0231521	0.0852127
EIF2S3	475.401	0.372517	0.100641	8.74058296827538e-05	0.00090569
H2BC20P	10.6253	0.372486	0.426233	0.0601247	0.174435
EPOP	40.2618	0.372364	0.227003	0.0315314	0.107891
PCYT1A	58.9625	0.372363	0.204594	0.0229014	0.0845147
TIMM17A	2122.83	0.372208	0.0903958	1.50147056432625e-05	0.000192991
MRPL19	537.221	0.371947	0.090123	1.5257467716996e-05	0.000195506
ALYREF	214.97	0.371873	0.138084	0.00270089	0.0158155
SETD1A	71.5754	0.371823	0.176503	0.0124828	0.0528642
COBLL1	38.9212	0.371275	0.287	0.052144	0.15719
PRKAA2	12.4797	0.371261	0.372844	0.0628267	0.180301
BFAR	147.095	0.371248	0.137089	0.00260497	0.0153332
MLEC	1160.53	0.371195	0.102119	0.00011339	0.00113436
BNIP1	188.175	0.37106	0.122908	0.00100269	0.00707167
MORC3	77.0491	0.370932	0.211077	0.0259131	0.0929571
RACK1	5797.82	0.370859	0.0815013	2.25030593229766e-06	3.46447e-05
FCF1	32.0594	0.370292	0.266538	0.0463291	0.144003
LTV1	307.319	0.370268	0.12003	0.000807711	0.00592464
GTF2F1	261.118	0.369921	0.153805	0.00609162	0.0300837
EAPP	1052.8	0.369911	0.103885	0.000150482	0.00144395
RSRC2	574.784	0.369651	0.0930549	2.95116820235919e-05	0.000349399
CHUK	227.929	0.369562	0.11791	0.000694123	0.00523323
NOL11	837.805	0.36951	0.0797451	1.52113270266463e-06	2.45729e-05
ST3GAL5	206.359	0.369424	0.148184	0.00475096	0.0248418
SWAP70	52.1642	0.369042	0.223989	0.0316687	0.108272
EIF3M	2235.62	0.369032	0.0732778	2.0361116438618e-07	3.93785e-06
NSMAF	82.9319	0.368871	0.165681	0.00954493	0.0428686
ENSG00000278993	11.0515	0.368251	0.399532	0.0626274	0.179853
ETF1	654.599	0.36778	0.087153	1.03322599522422e-05	0.000138822
RPS9	2031.71	0.367637	0.166504	0.0100154	0.0444081
NUDC	3991.6	0.367603	0.0770806	7.91203978685855e-07	1.35923e-05
ATPAF1	2125.91	0.367485	0.129516	0.00179715	0.0113163
CCT4	3403.35	0.367179	0.0742499	3.30289486699887e-07	6.11256e-06
ACBD3	40.0885	0.367175	0.220136	0.031057	0.106561
CCDC174	143.651	0.367024	0.139597	0.00332771	0.0187118
MRPL46	972.018	0.366799	0.0957879	5.34401559551733e-05	0.000590068
HSD17B12	32.56	0.366571	0.249459	0.0426012	0.135357
RPS10	1408.45	0.366524	0.181799	0.0155804	0.0625375
AP5S1	5.46254	0.366315	0.523216	0.0455555	0.14224
MRPS23	1299.71	0.366293	0.0840409	5.69221040939743e-06	8.11173e-05
MRPL32	1267.77	0.366268	0.123183	0.00124422	0.00847099
C16orf87	312.794	0.366222	0.1043	0.000184626	0.00171605
RBM42	1181.73	0.366049	0.0874643	1.20851190726708e-05	0.000159618
PSMB5	5480.87	0.36594	0.076232	6.82358529658835e-07	1.1903e-05
CSNK1G3	77.5371	0.365702	0.177196	0.014187	0.0583744
RPS8	2380.18	0.365677	0.158656	0.00795664	0.0370328
FOXD2-AS1	30.5964	0.365564	0.269814	0.049748	0.151605
COMMD10	765.785	0.365273	0.0878871	1.37001170759021e-05	0.000177745
UPF1	17.2625	0.365231	0.445572	0.0570724	0.16822
KIAA1143	155.56	0.364625	0.154617	0.00702424	0.0335641
UTP11	2308.03	0.364597	0.0711117	1.27735299600937e-07	2.59111e-06
ENSG00000264666	5.83559	0.364454	0.552525	0.0385666	0.126109
PCDHB14	20.6053	0.364361	0.309207	0.0601333	0.174435
TMEM87A	306.294	0.364257	0.121543	0.00110822	0.00767251
CLK2	102.513	0.364124	0.230808	0.0360697	0.119991
RNF139	145.438	0.36402	0.191676	0.0200009	0.075995
TTC23	43.288	0.363784	0.239021	0.0399633	0.129392
RPRM	11.363	0.363479	0.386284	0.0657286	0.186268
SEL1L	23.4236	0.363445	0.292256	0.0570231	0.168175
PTRHD1	352.037	0.363331	0.210532	0.0282752	0.0993701
NIM1K	216.88	0.363213	0.113068	0.000544689	0.0043101
ARMC10	555.254	0.362937	0.0968388	7.53491384043318e-05	0.000799381
ZNF140	167.717	0.362865	0.132954	0.00253385	0.0150425
RPL34	796.045	0.362569	0.41925	0.0619427	0.178539
CDIP1	315.329	0.362336	0.108039	0.000333673	0.00283873
ENSG00000267260	23.181	0.362335	0.291195	0.0572111	0.168495
EBNA1BP2	1604.18	0.361984	0.0868844	1.31541823162417e-05	0.000171376
HDGF	476.015	0.361929	0.105611	0.000256065	0.00226996
ZNF195	119.887	0.361867	0.141935	0.00425174	0.0227596
PHB	4927.38	0.361765	0.088238	1.7816364484133e-05	0.000223692
SNRPD2	997.974	0.361683	0.38407	0.0653915	0.185778
KIF23-AS1	9.71843	0.361623	0.432134	0.0617287	0.178094
MED26	66.644	0.361173	0.208322	0.0282379	0.0993152
MRPL36	714.461	0.361036	0.212403	0.029937	0.103631
TFIP11	242.176	0.360868	0.133555	0.00271712	0.015903
SF3B1	1153.12	0.360372	0.0919832	3.82036930838169e-05	0.000437743
DUXAP9_NBEAP5	14.0833	0.360135	0.34919	0.0667516	0.188225
PIGG	161.106	0.360104	0.132065	0.00259722	0.0153151
FAF2	200.097	0.360099	0.132404	0.00265174	0.0155643
YME1L1	1089.14	0.359664	0.0766986	1.20825480559685e-06	1.99322e-05
ZYG11B	8.20488	0.359492	0.439805	0.0610758	0.176578
GNB1L	289.641	0.359412	0.10806	0.000369529	0.00309099
ENSG00000272432	5.13472	0.359405	0.548385	0.0387105	0.126479
DDX31	44.1132	0.358995	0.227988	0.0380351	0.124731
novelGene_SPRR2F_AS	3.94353	0.358846	0.59034	0.0295822	0.102741
PFDN2	726.251	0.35878	0.171242	0.013539	0.0562283
RPL19	3110.36	0.358773	0.157807	0.00888115	0.0406045
PRH1	9.11911	0.35848	0.48213	0.0528582	0.158753
MDM2	40.1587	0.35841	0.223139	0.0361994	0.120198
C17orf100	61.0342	0.35837	0.196688	0.0241254	0.0879888
FBXW11	177.088	0.358289	0.12565	0.00178681	0.0112739
RRP12	108.683	0.358004	0.15272	0.00747624	0.0352289
AKAP8L	192.828	0.357566	0.642195	0.0167494	0.0662264
ENSG00000289238	16.0824	0.35744	0.335677	0.0669045	0.188401
ARF4	2456.38	0.357336	0.0744227	7.04199033520388e-07	1.22326e-05
ZNF28	142.436	0.356966	0.143972	0.00524625	0.0269119
KIF5C	64.0224	0.356943	0.206534	0.0290587	0.101408
AVPI1	45.2267	0.356931	0.217665	0.0340638	0.114821
NOLC1	670.382	0.356856	0.0945076	6.94924295373014e-05	0.000744861
GTF2IRD2B	163.242	0.356669	0.175023	0.0154335	0.0622084
COPRS	128.835	0.35661	0.481262	0.0520257	0.156934
ENSG00000287104	53.7713	0.356553	0.207421	0.0296118	0.102744
SEC61A1	1058.07	0.356528	0.0982523	0.000123953	0.00122429
COX7A2L	2874.04	0.35642	0.0825634	6.98462795800525e-06	9.69828e-05
IRF2BP1	147.087	0.356342	0.173173	0.0147692	0.0602169
ZNF852	111.278	0.356224	0.145329	0.00568102	0.0285656
CDIN1	151.459	0.35618	0.133124	0.00306522	0.0175447
PRCC	1213.91	0.356141	0.0849105	1.21081311449397e-05	0.000159753
TRPM4	22.3426	0.355931	0.282531	0.0586762	0.171552
DACT1	128.326	0.355643	0.454088	0.0575544	0.169346
U2AF1	5540.2	0.35504	0.0699753	1.78040091789211e-07	3.51425e-06
ENSG00000279528_RBM3	9.1732	0.354621	0.409163	0.0667981	0.188314
GPATCH1	164.222	0.354332	0.143852	0.00558057	0.0282201
DERL1	551.822	0.354308	0.0965881	0.000106373	0.00107801
SP6	18.3713	0.353991	0.320711	0.0675596	0.189602
SNIP1	49.8127	0.353746	0.204014	0.0295413	0.102661
PTPN11	122.726	0.353046	0.229207	0.0410845	0.132122
AIMP2	1036.47	0.352543	0.0809897	5.97322621737831e-06	8.44456e-05
ZNF836	20.1671	0.352421	0.338696	0.0699305	0.194503
EDF1	468.693	0.352171	0.185125	0.021249	0.0797157
RPL14	2098.5	0.352134	0.130804	0.0029733	0.0171288
ZNF486	16.9951	0.351908	0.33844	0.0697595	0.194244
KIAA2026	10.5236	0.351661	0.391428	0.0697953	0.194256
KRT19	1552.65	0.351535	0.0757725	1.58804242455969e-06	2.54296e-05
DOCK2	18.3957	0.350913	0.325576	0.0689314	0.192584
SMAP2	127.958	0.350641	0.242014	0.0471321	0.145666
PPP1R35	47.7214	0.350498	0.562359	0.0313205	0.107317
EIF4B	876.398	0.350424	0.077829	3.06019645903305e-06	4.61997e-05
SAP30	10.5622	0.350246	0.395395	0.0698104	0.194256
CCNB1IP1	183.599	0.35024	0.124172	0.00203931	0.0125616
NCOA6	65.7894	0.350176	0.186106	0.0223632	0.0830204
ALG2	362.664	0.349629	0.104651	0.000369053	0.00308908
CMTR2	30.8498	0.349558	0.255284	0.0536969	0.160613
EOLA2	197.253	0.349416	0.152923	0.00894457	0.0408225
TFAP2B	577.918	0.349211	0.0997518	0.000205726	0.00188129
MBD5	25.8695	0.348916	0.278894	0.0616917	0.178028
ENSG00000203644_TMCC1	5.31625	0.34889	0.541638	0.0374498	0.123103
FAM161B	62.917	0.348869	0.196427	0.027862	0.0984456
CDC5L	684.712	0.348785	0.0826269	1.10515953014189e-05	0.000147217
STARD10	2442.23	0.348769	0.0993474	0.000198027	0.00182159
SLC39A10	123.858	0.348208	0.196254	0.0279606	0.0986979
MRPS18B	532.602	0.347988	0.0998057	0.000217033	0.00196641
IARS1	1117.83	0.347906	0.0795729	5.64225519829127e-06	8.04975e-05
TSC22D2	22.8256	0.347617	0.277593	0.0619722	0.178548
FN3K	64.0673	0.347608	0.187369	0.0239129	0.0872907
SELENOF	1608.03	0.347566	0.0925928	7.84867324554375e-05	0.000825635
RRP36	60.3111	0.347552	0.199073	0.0295973	0.102741
LIPA	5676.84	0.34728	0.0755307	1.95853673071407e-06	3.06837e-05
RPS27A	1256.25	0.347219	0.298882	0.0672915	0.18902
CHMP2A	487.164	0.346993	0.108021	0.000577363	0.00452837
NPY	5.06907	0.346678	0.522428	0.0426446	0.135433
SNHG32	405.282	0.346669	0.119977	0.00166645	0.0106921
MAPK14	257.732	0.346625	0.124589	0.00231041	0.0139487
DBP	111.836	0.346593	0.167069	0.0149373	0.0607391
HLA-B_HLA-C	98.219	0.346305	0.159742	0.0121915	0.0519773
DEF8	608.898	0.346181	0.14375	0.00664591	0.0322081
CPPED1	354.673	0.346085	0.0979272	0.000181777	0.0016921
FLNB	318.165	0.345777	0.104446	0.000416864	0.00342935
CWC22	131.294	0.345743	0.140075	0.00569025	0.028589
NPM1	10034.3	0.345418	0.0672018	1.3088936463243e-07	2.64647e-06
NSMCE3	59.1585	0.345395	0.266224	0.0590048	0.172311
SEC62	537.157	0.345325	0.123075	0.00218154	0.0132736
RPS17	506.225	0.34526	0.291388	0.0665308	0.187818
RRAS2	36.9318	0.345237	0.229258	0.045339	0.141706
ENSG00000268205	49.2666	0.344889	0.210381	0.0363187	0.120434
ENSG00000289537	6.227	0.344722	0.473457	0.0564537	0.166754
SDHAF3	729.191	0.34427	0.0915733	7.7560094734207e-05	0.000817667
NSFL1C	652.86	0.34421	0.0910314	7.12561152432005e-05	0.000760493
SHISAL2B	2255.99	0.344082	0.121114	0.00196244	0.0121785
TMEM138	277.442	0.344049	0.104043	0.000422548	0.00345941
SYNCRIP	651.056	0.344006	0.0862995	3.18532216234305e-05	0.000374983
DEDD2	327.361	0.343995	0.119851	0.0017917	0.0112937
PABPC4	316.088	0.34368	0.105394	0.000497775	0.00399214
SNURF	59.6771	0.343675	0.19521	0.0292892	0.102101
CCDC28A	252.337	0.343099	0.12885	0.0033698	0.0188973
MPHOSPH10	336.919	0.343074	0.100561	0.000293239	0.00255227
STRAP	2184.21	0.342919	0.0747761	2.1193786907612e-06	3.29549e-05
DNAJC3	35.2419	0.342834	0.249132	0.0548667	0.163289
TIAL1	438.307	0.342817	0.0899529	6.35127415269e-05	0.000687871
DBT	29.6862	0.342798	0.250664	0.0558636	0.165544
CDT1	281.007	0.342351	0.111708	0.000965714	0.00685354
SMIM11A	140.488	0.342225	0.162225	0.0141287	0.058173
ULK4P1	7.68917	0.342057	0.452836	0.0618185	0.178312
RANBP3	567.507	0.342055	0.086319	3.44525379731405e-05	0.00040066
LINC02055	61.1069	0.341932	0.210135	0.037383	0.12298
AK6	670.619	0.341297	0.0915277	8.84751764537397e-05	0.000915248
ARSK	56.8236	0.341216	0.227076	0.0467601	0.144789
ERI3	1876.46	0.341077	0.0833003	1.96171998119659e-05	0.000244577
LCLAT1	21.1646	0.34105	0.309229	0.0730565	0.200702
RPS24	836.762	0.340889	0.337391	0.0752612	0.20534
RRP15	61.2424	0.340862	0.197706	0.0320065	0.109247
MGP	2622.95	0.340696	0.176412	0.0211864	0.0795529
LANCL2	403.852	0.340658	0.0897806	6.86675330011395e-05	0.000737288
NEPRO	106.726	0.340459	0.150212	0.00985866	0.0439005
ENSG00000260274	19.3496	0.340029	0.308376	0.0736002	0.201825
TOX4	299.404	0.339298	0.130334	0.00403604	0.0218276
STAG3L3	21.456	0.338854	0.342884	0.0772219	0.20895
CDADC1	90.0637	0.338664	0.161106	0.0146695	0.0599103
C18orf54	12.594	0.338606	0.378906	0.0757357	0.206306
PPIE	2613.24	0.33849	0.0970716	0.000229484	0.0020637
ZNF569	45.1239	0.338346	0.224426	0.0465253	0.144327
AP4S1	19.0134	0.33798	0.309493	0.0752411	0.20533
ENSG00000267645	269.668	0.337753	0.115936	0.00161721	0.0104636
CAP2	32.9129	0.337564	0.247656	0.0578229	0.1698
ZNHIT2	94.9897	0.337365	0.158821	0.0139885	0.0577293
MORN4	6.38898	0.337281	0.538967	0.0342066	0.11524
NOP10	736.583	0.337095	0.332839	0.0768247	0.208192
C9orf78	642.041	0.337074	0.116817	0.00176916	0.0112023
ENSG00000285976	48.3543	0.336999	0.212351	0.0417906	0.133736
CLASP2	63.7445	0.336921	0.187224	0.0281606	0.0991681
SPRING1	34.7096	0.336744	0.299195	0.0726128	0.200043
QSOX2	23.9579	0.336611	0.305903	0.0742292	0.203282
FKBP14	23.8024	0.336566	0.281452	0.0704624	0.195546
GLTP	69.0229	0.336468	0.218522	0.0444391	0.139735
USP45	36.5349	0.336382	0.233822	0.0527176	0.15842
RPL26L1	1122.68	0.336261	0.129869	0.00428168	0.0228485
DNAJB6	1902.47	0.335644	0.0797803	1.23678383346259e-05	0.000162663
UTP23	139.263	0.335246	0.134537	0.00557853	0.0282201
DYNLRB1	552.646	0.335214	0.157006	0.0137616	0.0570004
KICS2	41.8845	0.335	0.221455	0.0474345	0.146102
TRMT11	385.422	0.334835	0.103044	0.000538713	0.00426959
TUBE1	89.8948	0.334522	0.157048	0.0141102	0.0581161
ZBTB9	90.4853	0.33444	0.166002	0.0182523	0.0708422
JMJD6	652.928	0.334419	0.0858169	4.65229099619083e-05	0.000523909
ENSG00000233184	34.9283	0.334381	0.260185	0.0644417	0.183919
DRG1	1725.61	0.334358	0.0965016	0.000249481	0.00221632
FAM226B	7.27606	0.334297	0.444908	0.064979	0.185028
KPNA6	141.85	0.334206	0.142132	0.00820123	0.0379609
ZNF581	77.2313	0.334119	0.194719	0.0335239	0.113554
ZSCAN32	58.8499	0.334118	0.186965	0.0293246	0.102107
DDX56	709.295	0.334036	0.099647	0.000375868	0.00313734
TOMM6	483.869	0.33394	0.176098	0.0234807	0.0861419
THUMPD2	119.658	0.333563	0.154883	0.0132435	0.0552217
PNISR	185.073	0.33335	0.123611	0.00315728	0.0179643
MTLN	27.9395	0.333193	0.374678	0.0772105	0.20895
DNAJC24	45.8327	0.333154	0.211372	0.0432552	0.136946
NORAD	435.56	0.333143	0.108619	0.00100611	0.0070877
DHRS7B	417.664	0.33275	0.112268	0.00139677	0.00928324
SET	835.874	0.332255	0.35975	0.0794849	0.213267
EML4	69.2982	0.332166	0.171666	0.0219307	0.0817071
HSD17B10	1120.36	0.33195	0.102418	0.00055929	0.00441163
SNHG7	194.187	0.331685	0.164008	0.0180654	0.0703578
RIT1	39.7193	0.331542	0.237041	0.0565138	0.166875
BTF3	4155.88	0.331438	0.0716409	1.82835007700006e-06	2.88986e-05
RPL27	584.958	0.331276	0.381944	0.0773374	0.209127
LINC02894	22.7002	0.331137	0.278342	0.0726973	0.200093
CDC26	229.366	0.331112	0.201999	0.0390748	0.127227
CCDC51	468.245	0.33103	0.102934	0.000612885	0.00474424
EMSY	204.862	0.330936	0.119271	0.00255275	0.015133
RAB40C	70.7165	0.330348	0.181288	0.027739	0.0981197
METAP2	669.469	0.330286	0.0894524	0.000107259	0.00108434
PIBF1	47.587	0.330179	0.236012	0.057928	0.169923
RIDA	203.502	0.330107	0.125002	0.00374389	0.0205329
BUD31	1673.42	0.33003	0.118989	0.00255078	0.0151286
LINC01558	22.052	0.329796	0.314744	0.0803313	0.214936
RPH3AL	15.7504	0.329634	0.326243	0.0822827	0.218514
ENSG00000288820	12.124	0.329563	0.36743	0.0812012	0.216288
NUS1P2	102.73	0.329403	0.174237	0.0245718	0.0892626
KLHL28	88.4576	0.329092	0.180889	0.0280948	0.0990162
ENSG00000269846	4.37007	0.327737	0.513052	0.0414519	0.132994
NUP35	347.324	0.327682	0.110731	0.00145552	0.00956768
RIPK4	20.168	0.327605	0.299617	0.0799613	0.21436
HARS1	971.121	0.327568	0.0814998	2.88376918958642e-05	0.00034305
NPTXR	9.91334	0.327515	0.39841	0.0762723	0.207372
WDR82	124.378	0.327289	0.141404	0.00920423	0.0417222
PARN	203.968	0.327191	0.116906	0.00240229	0.0143987
TMEM248	368.273	0.326876	0.0978162	0.000401655	0.00332842
ATP6V0A2	160.534	0.326854	0.127916	0.00490333	0.0254781
DNAJC25	76.0592	0.326704	0.178426	0.0280061	0.0988146
DHX40	88.5055	0.32663	0.187427	0.0330639	0.11221
ANAPC1P2	22.871	0.326032	0.311756	0.0819034	0.217739
SENP2	168.076	0.325977	0.120892	0.00327631	0.0185063
RPL22	443.781	0.325937	0.0991051	0.000485475	0.00390102
SNRPB2	675.659	0.325744	0.0957683	0.000324429	0.00277907
HELZ	159.779	0.325637	0.15602	0.0161233	0.0642199
POU2F1-DT	5.35405	0.325569	0.515521	0.0387626	0.126484
PIGH	696.862	0.325476	0.0856767	7.12536406673598e-05	0.000760493
ZNF7	118.437	0.325429	0.14026	0.00915803	0.0416137
SEPSECS	25.8799	0.325299	0.267361	0.0735216	0.201654
ATRIP	60.1151	0.325261	0.206647	0.0447028	0.140281
MRPL10	637.971	0.325259	0.0996832	0.000535851	0.00425097
SNHG16	65.6204	0.325171	0.187698	0.0340353	0.114787
novelGene_LINC00334_AS	3.47759	0.325113	0.529971	0.0344808	0.115838
RRAGD	323.188	0.325009	0.106933	0.00113544	0.00783485
EXOSC1	418.344	0.325008	0.109372	0.00140448	0.0093146
SMIM4	19.7947	0.324884	0.306919	0.082383	0.218734
RPP38	308.344	0.324754	0.101502	0.000670552	0.00508983
SCP2	1973.39	0.324748	0.0762205	1.01935937229134e-05	0.000137255
ATP6V1D	1121.98	0.324567	0.0918588	0.000200929	0.00184184
ENKUR	5.28002	0.324544	0.489787	0.0487366	0.149364
POLR2K	2093.85	0.32454	0.0923188	0.000214702	0.00195191
MYBL1	4.49368	0.324464	0.548722	0.0252112	0.0910953
HOXA10-AS	32.4938	0.324409	0.247284	0.0659755	0.186776
HIGD2A	586.44	0.323889	0.194169	0.0384477	0.125819
CAMTA1	876.9	0.32367	0.140984	0.00981989	0.0437598
IREB2	44.884	0.32362	0.222201	0.0550488	0.163753
ACKR1	281.765	0.32343	0.121799	0.0037506	0.0205426
BMS1	236.598	0.323376	0.111649	0.00181007	0.0113803
RPS15A	517.435	0.323192	0.380991	0.0818028	0.217564
F8A1	31.472	0.32318	0.372343	0.081611	0.217193
WBP11	1033.96	0.323166	0.0905135	0.000175965	0.00164291
TRAPPC2	75.7836	0.322968	0.168246	0.0236712	0.0865857
TYW3	155.337	0.322928	0.14416	0.011278	0.0489433
LMAN2	3009.35	0.322918	0.103527	0.000877077	0.00633275
ZMYND8	129.64	0.322723	0.171163	0.0255222	0.0918724
CAND1	851.64	0.322711	0.0810825	3.46318521147514e-05	0.000402369
HSPA9	1896.39	0.322648	0.0827484	4.83091586964406e-05	0.000542064
PDCD4	457.169	0.322582	0.102937	0.000841187	0.00611259
BRI3BP	64.7377	0.322222	0.231291	0.0598967	0.174209
AGO3	29.1856	0.32217	0.255682	0.0717303	0.198271
GABPB1-AS1	146.363	0.322124	0.126584	0.00511602	0.0263851
P2RY1	65.2749	0.321771	0.201312	0.0444209	0.139713
GNPNAT1	67.1919	0.321536	0.176881	0.0294033	0.102321
SBNO1	64.2896	0.321457	0.184616	0.0342329	0.11524
NDUFS4	1002.96	0.321406	0.150841	0.0148414	0.0604085
ERCC8	132.458	0.321384	0.155068	0.0169573	0.0669638
AK1	810.722	0.321358	0.123328	0.00431589	0.0230015
MUC5AC	3.29398	0.321157	0.541475	0.0282172	0.0993063
CAAP1	189.232	0.320967	0.128186	0.00573956	0.0287544
ENSG00000255532	62.2365	0.320924	0.186787	0.0355655	0.118631
GFOD2	81.6708	0.320807	0.166635	0.0236147	0.0864554
RPS3	5801.65	0.320688	0.11996	0.00357724	0.0197757
KIFBP	408.199	0.320648	0.0972741	0.000484231	0.00389354
ENSG00000254485	5.39225	0.320567	0.497109	0.0450314	0.140992
KMT5B	103.057	0.319798	0.151693	0.0157621	0.0630838
CSNK2A1	471.167	0.319642	0.100232	0.000706702	0.005312
UGDH-AS1	9.62843	0.319468	0.387002	0.0824636	0.218901
MRPL58	774.82	0.319345	0.0877648	0.000136981	0.00133081
UQCRB	480.14	0.319138	0.210732	0.0511691	0.154875
C12orf76	135.031	0.319086	0.134896	0.0083903	0.0386469
ARMCX5	106.191	0.319048	0.147686	0.0140191	0.0578172
novelGene_52230	43.7815	0.31903	0.22249	0.0582087	0.170505
VCPKMT	86.5719	0.318933	0.182089	0.033911	0.114461
MARK3	247.902	0.318899	0.133846	0.00797473	0.0370893
COPS2	347.408	0.318841	0.107628	0.0014952	0.00980144
AUH	168.203	0.318757	0.137728	0.00959959	0.0430082
CLK4	94.3949	0.318724	0.157722	0.0193714	0.0741916
EXOSC4	584.245	0.318694	0.147519	0.0139781	0.0577054
ATG4D	535.513	0.318683	0.0869734	0.000124897	0.00123069
TRIM4	110.134	0.318405	0.148367	0.0145461	0.0595177
MRPS17	193.363	0.318388	0.181174	0.0333413	0.113059
LINC01088	3.85554	0.318152	0.51465	0.0366574	0.121236
NOL7	1342.65	0.318111	0.0807413	4.15051841998865e-05	0.000471345
ZDHHC20	22.5087	0.317965	0.298163	0.0859558	0.22548
ANKLE2	403.091	0.31794	0.0912568	0.000247661	0.00220487
PARPBP	267.268	0.317843	0.117596	0.00331156	0.0186631
MT-ND1_MT-RNR2	5.39894	0.317706	0.462129	0.0582649	0.17055
NDUFB9	1494.65	0.317534	0.277865	0.0800746	0.214479
ZNF675	40.4551	0.317202	0.229204	0.0630315	0.180722
DDX50	411.302	0.317191	0.0970828	0.00054176	0.00428965
ZNF783	9.56012	0.316814	0.395227	0.0809932	0.216196
SNX13	167.849	0.316711	0.140472	0.0113426	0.0491379
SRP54	742.077	0.316211	0.0861173	0.000122936	0.00121714
SDF4	313.132	0.315509	0.109978	0.0020309	0.012516
MT-CO1	7512.84	0.315428	0.182753	0.0364109	0.120611
TMCO1	1843.88	0.31521	0.0821513	6.40116472565094e-05	0.000692085
ERP44	58.5728	0.314942	0.204856	0.0508317	0.154154
FBXO36	53.2563	0.314924	0.210524	0.0536482	0.160506
PYM1	314.856	0.314921	0.107359	0.00166799	0.0106921
PARAL1	10.8852	0.314787	0.3831	0.0851482	0.22407
SEC61G	160.212	0.314393	0.341262	0.0903803	0.233454
ENSG00000268603	3.4766	0.314333	0.513475	0.0357475	0.11911
HNRNPL	792.187	0.314279	0.282772	0.0851933	0.224078
GFI1	369.793	0.314272	0.14607	0.0145295	0.0594768
CCPG1	34.0899	0.314118	0.263813	0.0810269	0.216197
PIP4K2B	53.576	0.313822	0.19804	0.0469738	0.145284
C1orf52	337.12	0.313602	0.11184	0.00249342	0.0148307
REXO2	685.671	0.313312	0.0956782	0.000535412	0.0042502
RPS16	951.054	0.312769	0.359778	0.0903814	0.233454
CCDC90B	627.896	0.312676	0.0844084	0.000109143	0.00109982
C12orf43	69.8592	0.312542	0.176981	0.0338924	0.114429
PHAX	314.251	0.312471	0.0990395	0.000797398	0.00585935
LAMTOR3	405.639	0.312436	0.137195	0.0108689	0.0474822
UHRF1BP1L	63.1248	0.312198	0.185499	0.0400321	0.129558
YTHDF3	269.463	0.312159	0.190897	0.0435926	0.137666
SLC39A14	170.166	0.311883	0.125841	0.00641382	0.0313057
PUS10	17.1942	0.311844	0.349686	0.0924589	0.236827
GHITM	4614.65	0.31168	0.0804107	5.51739629188079e-05	0.000608134
PAM16	94.0661	0.311465	0.242534	0.0732611	0.201028
PRELID1	3953.68	0.311439	0.0785284	3.81720213312704e-05	0.000437743
LAPTM5	5.66741	0.311431	0.455528	0.060555	0.175398
RPS6	10109.6	0.311153	0.110421	0.00255468	0.0151372
WDR3	203.724	0.311139	0.126216	0.00670207	0.0324172
TEN1	118.051	0.310897	0.159149	0.0231272	0.0852099
C15orf65	20.3111	0.31073	0.3079	0.0924225	0.236827
FAU	873.196	0.310408	0.360513	0.0912109	0.234717
RPS7	3003.44	0.310324	0.150391	0.0188599	0.0727018
MRPL42	1386.55	0.310319	0.0769052	2.88990663312988e-05	0.000343452
CASZ1	6.55385	0.310128	0.448374	0.06375	0.182279
C2orf74	267.553	0.310002	0.116559	0.00387129	0.0211015
IQCN	12.6332	0.309866	0.337363	0.0947364	0.240566
PACSIN2	142.205	0.309719	0.144367	0.0151273	0.061339
C5orf24_DDX46	3.37034	0.309598	0.502721	0.0385271	0.126045
KANSL1-AS1	15.7771	0.309574	0.338554	0.093928	0.239311
LINC02802	21.8578	0.309508	0.288111	0.0903557	0.233454
ADO	215.656	0.309442	0.186148	0.0416227	0.133336
ENSG00000289126	2.94633	0.309098	0.528537	0.0265714	0.0949089
PTP4A2	312.017	0.309097	0.368967	0.0889536	0.231153
MLF1	235.753	0.308951	0.119875	0.00492375	0.0255498
novelGene_ENSG00000279543_AS	6.1285	0.308878	0.435191	0.069094	0.192865
ENSG00000280206	5.7138	0.308472	0.452983	0.0607581	0.17587
TSKU	67.6345	0.308397	0.194539	0.0480524	0.147666
SEC63	561.503	0.308382	0.103024	0.00141189	0.00935378
TUSC2	448.509	0.308344	0.103169	0.00142444	0.00941189
IDS	67.1291	0.308157	0.189592	0.045115	0.14118
UBALD1	193.904	0.307923	0.139783	0.0131996	0.0551126
DHRS3	123.688	0.307675	0.137748	0.0123625	0.0524975
C5orf51	113.224	0.307313	0.227415	0.0696378	0.194079
BPNT1	37.2335	0.306911	0.222061	0.0671883	0.188882
PIGY	1243.6	0.306863	0.0872278	0.00022789	0.00205207
ESS2	161.064	0.306857	0.129695	0.00879761	0.0402994
POLR1B	102.957	0.306851	0.150452	0.0195859	0.0748059
RPL35A	628.811	0.306734	0.341993	0.0950383	0.240786
RMC1	223.497	0.306716	0.109681	0.00263694	0.0154847
MAP4K5	118.84	0.306691	0.13801	0.0127307	0.0536586
CERT1	85.7911	0.306641	0.16315	0.0277214	0.098115
UBA52	743.001	0.306399	0.294525	0.0932845	0.238379
INTS6	95.5989	0.306329	0.196953	0.050908	0.15431
TPT1	2700.86	0.306274	0.0995635	0.0010842	0.00753554
TCEAL4	556.708	0.305987	0.0896487	0.00033598	0.00285057
ENSG00000273784	67.1875	0.30591	0.198844	0.0530272	0.15903
CCNJ	278.912	0.305899	0.107852	0.00234071	0.0141054
NUP153	240.21	0.3058	0.123125	0.00652049	0.0317237
MKRN1	683.767	0.305754	0.087044	0.00023439	0.00209628
CADM4	56.5421	0.3056	0.188155	0.0455984	0.142288
HYPK	383.771	0.305526	0.369407	0.0911528	0.234665
ZNF57	50.5326	0.305483	0.193567	0.0495925	0.151348
SLC35E1	7.2114	0.305283	0.411304	0.0788521	0.211751
DHX35	64.1293	0.30522	0.182598	0.0420218	0.134186
FOXJ3	73.2922	0.305005	0.193556	0.050299	0.152799
NTMT1	641.359	0.30475	0.121507	0.00609084	0.0300837
CNPY2	1338.4	0.304715	0.116715	0.00455559	0.0240525
ARIH2OS	10.4965	0.304706	0.402365	0.0829161	0.219719
FBXO28	83.4193	0.304444	0.166215	0.0310035	0.106436
ENSG00000277368	4.91251	0.304276	0.464727	0.0537889	0.160696
PDRG1	845.206	0.304177	0.0946417	0.000685949	0.00518416
DCUN1D1	51.7162	0.304134	0.194309	0.050981	0.154381
SMARCA1	14.1212	0.304107	0.363911	0.0933488	0.238445
CHD6	108.616	0.304035	0.167884	0.0321427	0.109621
NKX2-1	12.1246	0.303869	0.373951	0.0910912	0.234658
PDCD6IP	198.763	0.303862	0.140698	0.0151291	0.061339
EEF2	5712.2	0.303692	0.0768433	4.18186149858858e-05	0.000474363
GDE1	287.926	0.303354	0.10713	0.00240384	0.0144011
ZNF436-AS1	5.94178	0.303296	0.452382	0.0588369	0.171861
PLIN2	589.339	0.303193	0.0944933	0.00070349	0.00529424
ELOC	2169.51	0.303036	0.0930108	0.000592587	0.00462738
ATG4A	237.8	0.30302	0.114006	0.0040235	0.0217881
CHASERR	51.1767	0.302946	0.239562	0.0787597	0.211549
STIP1	2780.53	0.302927	0.0873465	0.000279319	0.0024534
KCNH2	20.3076	0.302898	0.283007	0.0955223	0.24157
MRPL30	283.195	0.302732	0.117331	0.00501103	0.0258973
PPP4R3B-DT	4.72662	0.3025	0.470596	0.0496183	0.151358
ZNF90	22.2104	0.302406	0.275202	0.0946092	0.240442
GOLGA4	205.956	0.3023	0.119623	0.00589129	0.0293504
ZNF816	27.915	0.302186	0.247144	0.0838594	0.22134
PSMA5	871.86	0.302151	0.110773	0.00329115	0.0185817
EMC3	775.864	0.30208	0.102311	0.00164454	0.0105909
SNRPF	278.639	0.30207	0.197459	0.0544244	0.162166
DNAJC2	107.139	0.301819	0.150921	0.0219688	0.0818246
ANKH	317.594	0.30181	0.0983159	0.0011291	0.00779545
CWC15	1175.64	0.301787	0.0927813	0.000607214	0.00470913
SNU13	1381.9	0.301751	0.084842	0.000194854	0.00179798
MRPS18C	582.997	0.301675	0.17183	0.0365268	0.12091
CDC37	479.234	0.301586	0.107593	0.0026229	0.0154095
SBNO1-AS1	5.40597	0.301514	0.446397	0.0624783	0.179632
NKAIN2	15.0843	0.301448	0.326127	0.101086	0.250902
NIFK	723.534	0.301171	0.0927063	0.000619004	0.00477973
CAMK4	142.467	0.301124	0.135445	0.0130519	0.0546241
CTNNBL1	724.332	0.301031	0.11081	0.00345659	0.0192367
CLPTM1	1415.65	0.30094	0.0854203	0.00023316	0.00208771
ZNF839	8.91266	0.300925	0.416715	0.0750799	0.205025
SETBP1	51.4959	0.300804	0.224063	0.0729774	0.200603
EEF1E1	973.313	0.300736	0.0831481	0.000160606	0.00152466
MAP3K4-AS1	14.5672	0.300416	0.340491	0.099813	0.248684
FOXO3	73.5374	0.30027	0.203256	0.0599954	0.174327
ENSG00000275494	7.92329	0.300108	0.4325	0.069345	0.193393
PITHD1	773.49	0.299826	0.0955093	0.000904193	0.00647226
CHD7	122.681	0.299778	0.151856	0.023404	0.0859114
GTF3C1	383.206	0.29965	0.0999531	0.00144147	0.00949924
TYW1	207.047	0.29946	0.114482	0.00461839	0.0242709
ARIH1	47.374	0.299436	0.216646	0.0696545	0.194082
RCHY1	382.538	0.299227	0.0963178	0.00100707	0.00709048
PFDN4	476.701	0.29906	0.10895	0.00315155	0.0179399
EPC2	59.2589	0.2989	0.214005	0.0684562	0.191471
GIT2	94.8727	0.298598	0.166828	0.0346021	0.116039
SUPV3L1	188.373	0.298591	0.1336	0.0127507	0.0536885
PPID	582.891	0.298418	0.0885141	0.000403921	0.00334053
LINC02901	21.5732	0.29834	0.282609	0.0996266	0.248468
ENSG00000230615	4.21624	0.298323	0.481195	0.0418018	0.133738
ABCE1	462.201	0.298288	0.0889294	0.000422055	0.00345941
MRPS30	593.254	0.297981	0.0998343	0.00150918	0.00986194
ENSG00000256664_MDM2	24.5739	0.297916	0.296244	0.102054	0.252448
DDT	233.786	0.29785	0.359469	0.0974885	0.245053
FERMT2	7.14311	0.297681	0.426459	0.0725639	0.200031
SNHG6	67.4184	0.297534	0.304396	0.102465	0.253216
ATRN	6.21388	0.297454	0.426211	0.0720528	0.198808
PRR12	30.161	0.29728	0.254313	0.0914073	0.23498
CRYBB2P1	198.272	0.297236	0.133581	0.0131355	0.0549002
DTNBP1	1013.98	0.297165	0.100153	0.00160718	0.010404
ZNF84	106.532	0.297067	0.155257	0.0271013	0.0964693
MAPK1	100.82	0.296753	0.227952	0.0781694	0.210736
EIF5	2800.63	0.296728	0.0689313	9.38000816205059e-06	0.000127125
MRPL18	2371.22	0.296577	0.0774011	7.00608619019536e-05	0.000749663
RBM41	38.3477	0.296479	0.215558	0.0719239	0.198584
EMC1	246.656	0.296477	0.11096	0.00397239	0.0215502
GPATCH2	33.2832	0.296368	0.24724	0.0895067	0.232155
CISD2_UBE2D3-AS1	6.1245	0.296115	0.428636	0.0717743	0.198271
ALG11	180.893	0.295915	0.132837	0.0131671	0.0550138
CDC40	67.0494	0.295895	0.183852	0.0495053	0.151162
EXOC4	187.5	0.295846	0.125225	0.00942366	0.0424798
ZBTB33	65.3615	0.295556	0.385611	0.0899798	0.232945
LRRC59	4372.33	0.295476	0.0697795	1.27693492122632e-05	0.000166886
ATP5MG	1641.34	0.295301	0.158362	0.0301422	0.104087
TNRC6A	15.255	0.295155	0.312513	0.105656	0.257979
RAD51C	1106.26	0.295097	0.0781587	8.80509126403443e-05	0.000911616
NDUFAF6	279.152	0.295018	0.102462	0.00213187	0.0130287
CEP350	30.3638	0.294837	0.252767	0.0932079	0.238281
COX14	90.3215	0.294679	0.262291	0.0961394	0.242785
NDUFB8	1830.06	0.294578	0.181982	0.0489412	0.149917
FAM241A	20.1415	0.294133	0.335219	0.104377	0.255958
MRPL51	1364.6	0.294084	0.177276	0.045483	0.142049
RPL36AL	1140.19	0.294036	0.293965	0.105071	0.257052
PMS2P5	20.6121	0.294014	0.284411	0.103376	0.254353
HOXD4	183.97	0.293778	0.131161	0.0128782	0.054062
PCOLCE2	411.02	0.29353	0.0937245	0.000950597	0.00675781
novelGene_PAPSS1_AS	6.38901	0.2934	0.420021	0.076013	0.206803
PCMTD1	31.682	0.293378	0.256903	0.096386	0.243215
CHD2	263.005	0.293286	0.12935	0.0121076	0.0517146
RPL8	6342.35	0.293273	0.116933	0.00607655	0.0300569
MYL12A	1857	0.293168	0.0845375	0.000289838	0.00252797
THAP5	18.5157	0.293099	0.28923	0.10479	0.256567
RPAIN	870.455	0.292903	0.134852	0.0152978	0.0617815
TMEM165	452.358	0.292631	0.0988199	0.00166321	0.010678
ZNF227	36.9967	0.292582	0.220141	0.0782917	0.210929
NUDT16L1	1323.52	0.292463	0.103096	0.00246441	0.0146792
NDUFS5	1085.39	0.292444	0.351132	0.102552	0.253329
HTATSF1	1596.92	0.292133	0.0785687	0.000112309	0.00112898
CHCHD1	221.316	0.292081	0.191656	0.0581436	0.170355
MVB12A	358.246	0.292013	0.0936428	0.000995706	0.00702636
H2AC16	5.22698	0.292001	0.43255	0.0688964	0.19253
STRBP	169.832	0.291757	0.170313	0.0412995	0.132676
ZNF721	32.4071	0.291687	0.240793	0.0903848	0.233454
CRIPT	552.455	0.291474	0.0986113	0.00169633	0.0108403
WARS1	782.663	0.291443	0.0892339	0.000603657	0.00469323
ZUP1	69.017	0.29094	0.16973	0.0417266	0.133566
AQR	144.033	0.290668	0.152816	0.0287011	0.100523
CHRNB4	52.0023	0.290508	0.225662	0.0835233	0.220726
IGSF5	11.1336	0.290504	0.379283	0.094127	0.239696
SDAD1	316.37	0.290493	0.0952388	0.00126029	0.00854829
MCU	69.9174	0.290195	0.181646	0.0519939	0.156914
DCAF13	928.092	0.290166	0.0877534	0.000526266	0.00418645
MSC	1624.26	0.289785	0.0835215	0.000292407	0.00254859
TXLNG	90.6903	0.289721	0.158348	0.0333673	0.113116
PRDM2	90.1473	0.289695	0.164656	0.0385371	0.126045
MRPS2	346.071	0.289526	0.095021	0.00127658	0.00862199
SLCO4A1	93.0028	0.289518	0.153399	0.0296231	0.102744
NEK4	56.2984	0.289439	0.201946	0.0684222	0.191462
BMS1P23	12.0286	0.289437	0.3552	0.103927	0.255165
DHX8	133.629	0.289167	0.138363	0.0190151	0.0730741
MYNN	251.497	0.288955	0.116591	0.00706629	0.0337206
ELOB	1116.83	0.288902	0.198477	0.0659605	0.186776
EXOSC7	668.894	0.288782	0.0849191	0.000376516	0.0031389
ECEL1	12.5423	0.288624	0.354423	0.103416	0.254353
YIPF4	190.646	0.288381	0.133063	0.015628	0.0626881
TIMM23	2447.96	0.288013	0.0890171	0.000680023	0.00515188
ZNF426	27.0791	0.287996	0.246977	0.0974472	0.245044
C4orf19	73.0374	0.287919	0.172819	0.0462006	0.143677
MRTO4	276.466	0.287663	0.130374	0.0143344	0.0588834
KIF1C	11.5154	0.287634	0.355124	0.104961	0.256835
EFNB1	65.0687	0.28758	0.184157	0.0561161	0.166055
FXN	460.991	0.287575	0.0934035	0.00115754	0.00796085
PRKAR1A	1529.39	0.287454	0.0800723	0.000188459	0.00174647
EIF3G	1025.45	0.287099	0.0783828	0.000141586	0.00137142
POLR2C	1439.74	0.287004	0.0919332	0.00100555	0.0070877
GIPC1	310.225	0.286571	0.167734	0.0428424	0.135949
RBM18	460.146	0.286455	0.0975719	0.00184052	0.0115252
EIF3I	2906.61	0.286249	0.0881163	0.00065444	0.00500372
SLU7	87.049	0.286236	0.163999	0.0403122	0.130263
FGGY	423.413	0.286182	0.0931104	0.00118073	0.00809353
SPATA5L1	67.2698	0.286081	0.194286	0.0657213	0.186268
SLC25A33	304.352	0.285743	0.11201	0.00588223	0.0293287
CDKAL1	400.576	0.285673	0.0953172	0.00152612	0.00995694
SF3A3	2032.89	0.285571	0.0821722	0.000297055	0.00257468
PARTICL	40.9724	0.2855	0.214593	0.0807818	0.215863
EIF1AY	223.109	0.28549	0.116361	0.00764241	0.0358146
RAMAC	723.981	0.285361	0.0874922	0.000626013	0.00482189
MYCL	321.199	0.285279	0.103402	0.00319972	0.0181478
MRPL23	533.971	0.285219	0.201489	0.0697389	0.19423
HOXA9	743.948	0.284962	0.0865183	0.000561158	0.00442356
PALS1	20.5341	0.284914	0.282283	0.111569	0.268209
GTF3C6	1624.26	0.284772	0.0936367	0.00132408	0.00887589
EMC6	552.059	0.284768	0.14721	0.0273076	0.0969545
IMPACT	30.7453	0.284723	0.233574	0.093671	0.238828
GTF2B	319.199	0.284703	0.121669	0.0104378	0.0459375
ENSG00000283196	429.948	0.284664	0.173957	0.0496029	0.151348
CCT3	3707.53	0.284594	0.07511	8.71160858249754e-05	0.000904192
PGF	378.358	0.284233	0.103133	0.00325962	0.0184371
PTPN6	17.7573	0.284042	0.312255	0.114067	0.272478
SETDB2	15.0673	0.283966	0.317607	0.114166	0.272562
TMEM9B	471.736	0.283885	0.0996628	0.00245243	0.0146358
RABL6	237.381	0.283829	0.163747	0.0413229	0.132717
DIS3	186.31	0.283713	0.120737	0.0102103	0.0451185
AK4	153.271	0.283697	0.127956	0.014227	0.0584974
EXOSC9	799.306	0.283499	0.0762743	0.000116668	0.00116434
MRPL24	445.217	0.283477	0.107435	0.00459041	0.0241646
CNPY3	544.248	0.283405	0.0992902	0.00241814	0.0144798
VDAC2	4054.78	0.283401	0.0874694	0.000682511	0.00516748
novelGene_39039	5.77779	0.283293	0.426821	0.0689469	0.192584
CLN5	131.409	0.283237	0.141132	0.0235132	0.0862117
CRK	105.233	0.283196	0.19787	0.0704158	0.19546
DAD1	1567.49	0.283115	0.155937	0.0355379	0.118602
TOB1	69.8138	0.283111	0.185388	0.061075	0.176578
IPO7	120.633	0.28301	0.147598	0.0287083	0.100523
SNRPD1	1432.95	0.282885	0.12996	0.0157986	0.0631287
ENSG00000250360_LINC02106	93.83	0.282829	0.156493	0.0359803	0.11979
OTUB1	1209.92	0.282804	0.081814	0.000314735	0.0027072
INO80E	404.46	0.282625	0.114008	0.00721758	0.0342457
PCGF1	215.969	0.282465	0.116768	0.00850413	0.0391133
PSMB2	3061.34	0.282261	0.0887806	0.000845999	0.00613325
RANBP2	264.521	0.282259	0.133273	0.0182657	0.0708722
BOC	35.8569	0.281956	0.249357	0.104694	0.256425
SLC36A1	28.0617	0.281886	0.24209	0.101213	0.251068
RPL13	4823.77	0.28171	0.154018	0.0345767	0.116017
TFAM	318.758	0.281626	0.0994047	0.00259367	0.0153151
CCDC115	387.204	0.28162	0.109746	0.00567766	0.0285603
RABEP1	306.549	0.281417	0.101321	0.0030981	0.0177002
ZNF414	136.772	0.281365	0.205885	0.0783607	0.211016
ENSG00000273015	300.93	0.281324	0.108551	0.00534511	0.0272618
CASTOR1	33.8541	0.281316	0.222016	0.0901553	0.233254
COX6A1	2117.79	0.28123	0.349224	0.11251	0.269847
CLP1	116.223	0.281171	0.145746	0.0282566	0.0993327
COG1	350.072	0.281053	0.0921056	0.00130073	0.00874543
ZC2HC1C	46.5009	0.280826	0.210536	0.0825583	0.219012
LYPLAL1	237.235	0.280735	0.16193	0.0423271	0.134801
PEF1	691.441	0.280448	0.0789167	0.000220921	0.00199534
TERF2IP	1797.58	0.280369	0.0683459	2.41519885240865e-05	0.000293476
ZYX	11.9563	0.279737	0.328119	0.116724	0.276702
RP9	104.352	0.279677	0.171063	0.0508597	0.154201
CCN2	805.833	0.279526	0.085345	0.000614536	0.00475112
C11orf54	209.651	0.279107	0.131192	0.0181771	0.0706162
ATP6V0A1	132.782	0.2791	0.13093	0.0179726	0.0700843
RCE1	422.359	0.279015	0.116365	0.0091519	0.0416011
DHX29	246.391	0.278965	0.109214	0.00596061	0.029607
MED8	637.685	0.278825	0.0854065	0.000635133	0.00487705
ENSG00000289074	8.87471	0.278689	0.366252	0.105538	0.257739
SSR1	811.304	0.278634	0.085706	0.000667801	0.00508092
TJP3	18.0618	0.278633	0.283586	0.118521	0.279898
NT5C2	185.373	0.278619	0.116923	0.00950007	0.0427469
PSMB7	2522.34	0.27851	0.0865209	0.000733949	0.00548042
RALGAPB	39.8792	0.278462	0.219656	0.0918301	0.235726
novelGene_35287	3.49965	0.278285	0.466364	0.038631	0.126286
CCNDBP1_TMEM62	12.428	0.278208	0.33365	0.116286	0.275927
SRPRB	717.684	0.277811	0.0942644	0.00184942	0.0115635
ENSG00000288899	11.4615	0.277634	0.349369	0.112341	0.269595
PWP2	34.2679	0.277544	0.248858	0.10839	0.263116
SYNJ1	57.9021	0.277322	0.193118	0.072806	0.20029
UBXN8	80.3117	0.277294	0.163418	0.0461024	0.143444
AMER2	165.33	0.277255	0.122949	0.0132935	0.0553561
REM2	18.4942	0.277201	0.281225	0.118858	0.280534
TIMM13	1329.71	0.277193	0.148338	0.032686	0.1112
RIMS1	8.39238	0.276976	0.399095	0.086722	0.226917
RBCK1	526.291	0.276944	0.0964126	0.00233652	0.0140927
TWSG1	163.414	0.276794	0.204866	0.0828985	0.219719
PUM1	481.228	0.276792	0.110687	0.00700401	0.0334875
DCAF5	95.3238	0.276785	0.163522	0.0467074	0.144712
ZNF317	103.623	0.276753	0.165398	0.0485846	0.149055
TMEM209	307.78	0.27675	0.130084	0.0184849	0.0715221
TIMM9	203.092	0.276696	0.11958	0.0115503	0.0498472
DDA1	959.948	0.276685	0.0993197	0.00306791	0.017552
RNF187	180.45	0.276601	0.160543	0.0435933	0.137666
ENSG00000279561	22.716	0.276459	0.265033	0.115898	0.2754
C1orf122	167.608	0.276348	0.368086	0.104323	0.255877
UBL5	230.058	0.276181	0.389997	0.0922892	0.236748
TENM3	48.7113	0.276107	0.211974	0.0890563	0.231351
IGBP1	349.205	0.276101	0.107308	0.00570514	0.0286522
ENSG00000261542	3.93656	0.27606	0.470865	0.0315046	0.107849
ATP5MK	382.54	0.276024	0.343732	0.115612	0.274852
RPS19	1672.59	0.275986	0.354449	0.111286	0.26789
ENSG00000275496	14.3997	0.275922	0.302956	0.12273	0.287224
ZBTB11	75.9396	0.275884	0.181964	0.064566	0.184147
MRPL53	108.645	0.275873	0.250626	0.110688	0.266863
PEMT	338.361	0.275832	0.105404	0.00504765	0.0260649
SEC13	1291.63	0.275654	0.0892461	0.00117107	0.00804507
CSTF1	519.088	0.275516	0.0992378	0.00317494	0.0180319
SLC7A6	56.9642	0.275465	0.185001	0.0671969	0.188882
DCAF7	274.9	0.275408	0.10992	0.00695346	0.0333187
TRIP11	88.5974	0.275257	0.17172	0.055239	0.164123
ENSG00000259877	16.6938	0.275193	0.300418	0.123033	0.287879
TAF7	566.525	0.275141	0.0939155	0.00197747	0.0122656
SNX14	77.2999	0.275096	0.168862	0.0529411	0.158849
MCAT	531.648	0.275015	0.100648	0.00361257	0.0199091
ALG9	219.206	0.274908	0.129128	0.0183595	0.0711916
ZSCAN21	81.8269	0.27483	0.16087	0.0456113	0.142288
SNRPB	5778.27	0.274654	0.0904141	0.00139754	0.00928339
CHERP	339.485	0.274405	0.118456	0.0115435	0.0498472
RERE	23.0007	0.27435	0.265064	0.118973	0.280752
WASH6P	22.8412	0.274167	0.267059	0.119588	0.281889
SLC30A5	358.223	0.273945	0.108843	0.00680221	0.0326858
DNAJA3	465.301	0.27365	0.092329	0.00177899	0.0112393
MCM9	38.8153	0.273596	0.212302	0.0914636	0.235028
SLC30A7	35.0585	0.273451	0.219543	0.096727	0.243972
TMEM251	226.044	0.273298	0.19248	0.0758416	0.206449
FCHO1	103.624	0.272984	0.151145	0.0377741	0.124005
TRAF3IP2	10.6656	0.272741	0.33736	0.119368	0.281481
FBL	1149.3	0.272473	0.0723036	9.89486680869325e-05	0.001011
ZDHHC6	536.443	0.272456	0.0918595	0.00177708	0.0112393
RXYLT1	844.853	0.272345	0.0994831	0.00360421	0.0198806
TRIM52-AS1	34.0416	0.271923	0.229195	0.104912	0.256766
RARS1	1030.73	0.271911	0.0762312	0.000217086	0.00196641
CPOX	34.0165	0.271716	0.22661	0.103457	0.254353
KANK4	3.40806	0.27171	0.449548	0.0461926	0.143677
INPP1	212.937	0.271583	0.12979	0.0203325	0.0769964
LRRC37A5P	6.40871	0.271449	0.38988	0.0945739	0.24044
BYSL	172.762	0.271439	0.121965	0.0146645	0.0599103
ARHGAP1	481.733	0.271436	0.122519	0.0150759	0.0611831
TRAK1	13.7024	0.271278	0.328609	0.123198	0.288102
ATP5PB	4066.45	0.271195	0.0807167	0.000483184	0.00388763
CCDC106	206.527	0.271047	0.114545	0.0102389	0.0452219
PLK3	20.8799	0.270908	0.280967	0.125905	0.292783
ZP3	148.039	0.270787	0.131036	0.0215472	0.0806644
SCHIP1	2039.87	0.270713	0.0961893	0.00287772	0.0166862
HECW2	342.727	0.270265	0.114393	0.0104259	0.0459013
AURKAIP1	1168.36	0.270181	0.151117	0.0397502	0.128929
TMEM81	8.37704	0.270146	0.372988	0.105535	0.257739
MT-ND5	8978.56	0.270087	0.135946	0.0256033	0.092005
EIF3A	864.404	0.269994	0.0948059	0.00261024	0.0153496
PSMD5	517.98	0.26992	0.0957722	0.00286117	0.0166135
UNC119B	63.8779	0.269794	0.189027	0.0766273	0.207923
NECAB1	49.4306	0.269715	0.21518	0.0984746	0.246682
PPP1R14B	82.5374	0.269568	0.364652	0.108424	0.263137
DNAAF10	22.4586	0.269564	0.263364	0.122647	0.287145
DCUN1D5	817.417	0.269368	0.0900867	0.00166075	0.0106677
GORASP2	1053.07	0.269278	0.0826036	0.00067298	0.00510473
ARL14EP	371.047	0.269227	0.0983043	0.00363971	0.0200225
CBLL1	173.147	0.269218	0.121426	0.0151046	0.0612793
RPL3	13938.7	0.269185	0.0779237	0.000335337	0.00284705
RPS18	2255.14	0.269119	0.358179	0.113581	0.271786
TRAPPC5	428.31	0.269058	0.277624	0.126657	0.294203
SYAP1	296.595	0.268807	0.107388	0.00718351	0.034136
ZNF678	6.20527	0.268806	0.388747	0.0949793	0.240749
NOMO3	466.141	0.26879	0.0965241	0.00317187	0.0180274
MOAP1	294.444	0.268732	0.12838	0.0206745	0.0778891
RBM28	98.0692	0.268721	0.152301	0.0419207	0.134049
YPEL5	335.475	0.268614	0.103606	0.00558861	0.0282493
TXNDC11	141.019	0.268597	0.128208	0.0204675	0.0772728
NOA1	220.573	0.268147	0.124874	0.0181279	0.0704911
GTF2H2	29.9774	0.268092	0.263027	0.125573	0.292175
ENSG00000272368	18.7903	0.268055	0.28405	0.128815	0.297691
ASCC3	96.2556	0.267934	0.161379	0.0516639	0.15607
BRMS1	332.438	0.267921	0.0961525	0.00316355	0.0179918
PDGFD	102.776	0.267835	0.160148	0.0503758	0.152995
SNAP25	1359.71	0.267813	0.0765822	0.000285666	0.00249858
CLPX	131.067	0.267669	0.145832	0.0368258	0.121694
FXR1	390.868	0.267623	0.111504	0.00955597	0.0428686
KCTD5	378.249	0.267368	0.107844	0.0077073	0.0360475
TCP1	3920.63	0.267237	0.0828863	0.000766977	0.00567599
novelGene_49234	5.04284	0.267187	0.429918	0.0594116	0.173133
DDX54	218.256	0.267044	0.128922	0.0218523	0.081523
ENSG00000267520	22.1835	0.26694	0.280407	0.131038	0.300566
DCAF15	51.3396	0.266924	0.261636	0.124424	0.290153
PWWP2B	141.83	0.266863	0.163033	0.0541241	0.161388
ENSG00000289585	5.52525	0.266752	0.403814	0.0827829	0.219515
NSA2	385.182	0.266736	0.0987773	0.00410615	0.0221394
PSPC1	614.283	0.266585	0.0908421	0.00201687	0.0124542
MRPS34	2477.91	0.266584	0.0892068	0.00168716	0.0107872
UNKL	10.1076	0.266544	0.343382	0.121674	0.285449
FGF14-AS2	37.812	0.266449	0.217181	0.103401	0.254353
CASC3	231.521	0.266145	0.131219	0.0243484	0.0886984
TMEM30B	41.877	0.265962	0.212736	0.100967	0.250706
MCFD2	240.139	0.26563	0.117292	0.0135822	0.0563887
SFSWAP	96.2735	0.265525	0.151918	0.0439593	0.138646
ZHX1	96.366	0.2655	0.149403	0.0415502	0.133207
EPB41L4A-AS1	49.3667	0.265452	0.219521	0.105943	0.258577
ZNF567	80.1984	0.265346	0.160795	0.0530739	0.159132
GON4L	75.7434	0.265271	0.182437	0.0749078	0.2046
ATL1	39.0665	0.26523	0.216442	0.10393	0.255165
ZNF138	51.6623	0.265224	0.190426	0.0822787	0.218514
ABCF1	448.775	0.265182	0.0883209	0.00162246	0.0104921
ZNF416	41.666	0.265119	0.208966	0.0982881	0.246363
DNAJA1	3115.59	0.264976	0.0943533	0.00312545	0.0178077
MAP2K4	66.5271	0.264939	0.2105	0.0992834	0.248009
AFMID	142.444	0.264746	0.135158	0.028162	0.0991681
ACTR3B	1243.97	0.264711	0.080239	0.000594803	0.00463886
SF3A2	687.511	0.26468	0.124531	0.0193244	0.0740798
VIRMA	198.318	0.264611	0.110793	0.00995387	0.044208
PGAP3	30.1603	0.264529	0.235336	0.117603	0.278256
MYDGF	1463.34	0.264352	0.089614	0.00192645	0.011979
SYT17	9.25147	0.264233	0.373012	0.105443	0.257739
GPR19	26.0877	0.264203	0.247219	0.123668	0.288869
UBE2S	560.64	0.264168	0.431887	0.0565562	0.166961
CDC73	310.329	0.264134	0.101218	0.00524012	0.0268915
CDH11	20.2361	0.263994	0.285158	0.134489	0.306115
ENSG00000289149	11.7165	0.263983	0.325128	0.129336	0.298365
WDR5B	63.2247	0.263955	0.187612	0.0810891	0.216197
PSMD3	825.117	0.263913	0.0806099	0.000651096	0.0049812
LIPT1	39.832	0.263705	0.211342	0.101982	0.252322
POLR2M	157.124	0.263622	0.165289	0.0593788	0.173078
GPHN	103.959	0.263569	0.163696	0.0580124	0.17009
CSTF3-DT_ENSG00000241255	3.90425	0.263506	0.427633	0.0597905	0.173993
WDR89	70.6725	0.263404	0.169233	0.0634871	0.181694
LINC00930	5.20867	0.263385	0.404754	0.0814141	0.216762
PHF12	79.2076	0.263248	0.157908	0.0521483	0.15719
UQCC2	175.211	0.263232	0.229464	0.114997	0.273807
RPL32	799.192	0.263214	0.325033	0.129453	0.298435
GTPBP4	572.579	0.26319	0.0973422	0.00413383	0.0222483
KCNQ1	51.7663	0.263139	0.19819	0.0916811	0.235538
NARF	943.909	0.263109	0.0881208	0.00172237	0.0109617
NSG1	1500.14	0.262548	0.078672	0.000522153	0.00416619
ADI1	2296.01	0.262491	0.0758003	0.000331905	0.00282948
DNAAF5	108.722	0.262431	0.142765	0.0371666	0.122489
THAP9-AS1	215.106	0.262392	0.120802	0.0173746	0.0682472
ENSG00000262049	95.1969	0.262362	0.168718	0.0643114	0.183715
DNAJC3-DT	8.42775	0.262233	0.364372	0.11267	0.270178
THAP11	182.433	0.262155	0.333713	0.127339	0.295401
CCDC12	613.749	0.262128	0.117825	0.0152745	0.0617385
RPL37	153.998	0.262111	0.377023	0.102096	0.252504
ABCF2	416.847	0.261817	0.100163	0.00541515	0.0275401
ENSG00000224046	29.7153	0.261808	0.236776	0.121386	0.284919
ZNF766	59.0589	0.2617	0.210871	0.103375	0.254353
GABARAPL1	73.7427	0.26164	0.198371	0.0934183	0.238525
CBR1	1628.01	0.261605	0.0898935	0.00220602	0.0134094
PRRC2C	178.641	0.261591	0.153548	0.0486508	0.149174
BRAF	27.7054	0.261573	0.262287	0.132177	0.302121
VTA1	1393.3	0.261513	0.0812922	0.000805809	0.00591417
TRIP12	310.144	0.261438	0.117483	0.0154136	0.0621485
DDRGK1	675.072	0.261294	0.0905991	0.00239955	0.0143892
OGFOD1	547.123	0.261275	0.0969301	0.00426408	0.0227839
SHQ1	240.928	0.261259	0.117133	0.0151504	0.0613852
TAF6L	93.8	0.261219	0.197972	0.0934426	0.238538
PDCL3	1004	0.261111	0.0832124	0.00105401	0.00735449
CRTC3	33.1945	0.261075	0.224438	0.115139	0.27399
LINC00294	34.6361	0.260898	0.238252	0.123925	0.289202
RNF7	426.546	0.260838	0.102907	0.00675495	0.0325592
MRPS10	799.156	0.260827	0.0934791	0.00321367	0.0182186
AIFM2	30.0665	0.260825	0.250983	0.130092	0.299278
CNOT1	522.4	0.260734	0.0983272	0.00486604	0.0253372
SRM	219.08	0.260656	0.323859	0.131956	0.301957
LINC01184	95.7467	0.260641	0.148516	0.0443305	0.139593
SF3A1	760.7	0.260391	0.0976208	0.00467569	0.02451
GALNS	80.8814	0.260173	0.160777	0.0577805	0.16977
EIF2B5	826.577	0.260019	0.0922008	0.0029457	0.0170013
DPY19L1	25.3867	0.26001	0.256168	0.131527	0.301244
MRRF	223.99	0.259955	0.112399	0.0123257	0.0523946
ATP1B1	564.831	0.259873	0.0860876	0.00157083	0.0102059
NAV2	8.87055	0.259664	0.367879	0.110204	0.266058
EDRF1	125.591	0.25963	0.150758	0.0478983	0.147302
STXBP3	126.77	0.259508	0.140773	0.0373909	0.12298
ZBTB48	20.0595	0.259337	0.272476	0.138079	0.311949
NUS1	304.545	0.259283	0.112162	0.012436	0.0527375
TRIM14	27.4705	0.259219	0.237411	0.125232	0.29149
TMEM33	292.544	0.259219	0.111607	0.0121167	0.0517357
ZNF585A	27.8359	0.259045	0.256971	0.132997	0.303606
ENSG00000289028	3.86611	0.258993	0.445634	0.0361805	0.120168
RPS15	952.217	0.258968	0.327184	0.134197	0.305561
PPARG_SYN2	4.38634	0.258941	0.416972	0.0686058	0.191761
SNW1	1343.25	0.258878	0.0703983	0.00014882	0.00143242
MOGS	37.0134	0.258857	0.266021	0.13515	0.30728
RPL29	1186.04	0.2588	0.279786	0.139374	0.314077
PIP5K1A	380.003	0.258789	0.0995595	0.00570816	0.0286558
SMIM27	9.00022	0.25871	0.359364	0.117132	0.277301
FEZ1	11.5987	0.258511	0.322784	0.132772	0.30326
CSTB	258.361	0.258494	0.187034	0.0865801	0.22664
HHAT	4.81549	0.258453	0.39956	0.0850721	0.223964
SEM1	613.478	0.258449	0.336069	0.128651	0.297545
GAL3ST1	427.132	0.258277	0.101665	0.00674927	0.0325521
DDX20	182.071	0.258079	0.123998	0.0220704	0.0821049
ATG101	425.817	0.258057	0.108176	0.0102804	0.0453569
TRMO	153.215	0.258017	0.144416	0.0419855	0.134119
SUPT5H	299.356	0.257976	0.119223	0.0180322	0.0702507
PERP	32.2817	0.257679	0.230961	0.123482	0.288634
GRM2	214.301	0.257609	0.112151	0.0129832	0.0544126
UHRF2	95.0929	0.257574	0.159532	0.0590271	0.172335
PUS7L	86.6855	0.257548	0.162774	0.0625195	0.179709
KRBOX4	60.3389	0.257484	0.180213	0.0810707	0.216197
NUDT4	196.519	0.257444	0.121196	0.0199151	0.0757809
SNHG5	111.078	0.257412	0.249275	0.132381	0.302516
ANAPC13	1216.63	0.257285	0.075108	0.000387038	0.0032137
ARMCX1	87.4499	0.257272	0.156377	0.0559987	0.165865
TENT2	45.5556	0.257246	0.204017	0.104473	0.256143
GLRB	77.5526	0.257196	0.16009	0.0600032	0.174327
CEP68	20.8907	0.257125	0.285792	0.141667	0.317521
RPL27A	892.581	0.256965	0.323998	0.135619	0.307843
MTHFS	572.878	0.256809	0.0968615	0.00492533	0.0255498
SPG7	293.884	0.256711	0.0990717	0.00587737	0.0293162
LCORL	124.098	0.25671	0.14197	0.0405423	0.130741
PDCD5	684.896	0.256696	0.179357	0.0813989	0.216762
F8A3	20.1183	0.256438	0.27557	0.140817	0.316245
ZNF345	23.1207	0.256385	0.253435	0.136116	0.308527
IVD	204.05	0.256109	0.126641	0.0254196	0.0915826
FOXD1	15.9384	0.256015	0.31383	0.140515	0.315856
KCNQ2	6.37394	0.255714	0.408025	0.0725818	0.200031
FAM177A1	657.655	0.255684	0.0876669	0.00218511	0.0132888
PRPF40A	1183.4	0.255642	0.0961835	0.00487061	0.0253493
RPL30	486.72	0.255627	0.278648	0.142502	0.31899
RPL23	370.73	0.255608	0.362609	0.114738	0.273349
PDCD7	12.0698	0.255594	0.32408	0.137902	0.311632
VPS4B	441.43	0.255582	0.0943323	0.00418321	0.0224674
METTL6	101.303	0.25556	0.151956	0.0524017	0.1578
TOMM5	1823.15	0.255542	0.148698	0.048781	0.149463
RNPC3	75.5943	0.255534	0.16768	0.07004	0.194634
CNOT10	368.555	0.255397	0.105119	0.00926993	0.0419252
NBPF9	8.15184	0.25513	0.363713	0.115056	0.273895
ENSG00000274333	17.8958	0.255013	0.278642	0.14401	0.32173
USP15	299.278	0.254964	0.0974374	0.00550368	0.0279219
GET4	503.654	0.254956	0.0924582	0.00364119	0.0200225
FBXW2	233.437	0.254893	0.116794	0.0174641	0.0685304
ENSG00000224505	5.97793	0.254237	0.391988	0.0920631	0.236227
BID	1231.64	0.254082	0.107504	0.0110915	0.048336
KLF7	251.913	0.253999	0.110978	0.0134516	0.0558838
ENSG00000267303	80.594	0.253991	0.166937	0.0712431	0.197273
ATP6V1F	1028.35	0.253853	0.169773	0.0740239	0.202808
GHDC	16.4508	0.253828	0.296721	0.14448	0.322449
TTC1	653.435	0.253682	0.0979302	0.00594907	0.0295791
ERH	7412.04	0.253522	0.0894959	0.00290425	0.0167932
VAC14	384.393	0.253443	0.0981656	0.00612251	0.0302123
RAB14	576.131	0.253301	0.0919448	0.00369158	0.0202907
TMED5	135.051	0.253224	0.171316	0.0769381	0.208273
H4C14	5.16349	0.253191	0.393424	0.0888579	0.231001
MARK1	353.346	0.253131	0.0955509	0.00503049	0.0259871
EIF3L	2536.72	0.252946	0.076214	0.000579297	0.00453782
EPC1	269.071	0.252928	0.105144	0.00994356	0.0442052
TAF9	1555.42	0.25289	0.0845719	0.00176533	0.0111894
MRFAP1	1638.8	0.252726	0.0814989	0.00122972	0.00838783
RBP4	5.61896	0.252427	0.386032	0.0968782	0.244183
PAPOLG	113.464	0.252296	0.138497	0.0401397	0.129821
UGT8	148.248	0.252185	0.144032	0.046735	0.144761
NDUFA8	1609.95	0.252093	0.123961	0.0253191	0.0913528
FHIP1B	156.746	0.25197	0.140247	0.0424172	0.135047
RBM8A	3046.64	0.251967	0.0938686	0.00459441	0.0241755
ZNF644	171.953	0.251951	0.127274	0.0286695	0.100444
ANXA4	5.95326	0.251949	0.383199	0.0990848	0.247662
MTRFR	594.903	0.251934	0.0901823	0.00329528	0.0185966
XAB2	271.792	0.25188	0.116317	0.0184667	0.0714738
KMT2A	66.0799	0.251502	0.186588	0.094613	0.240442
RBM17	527.254	0.251446	0.0858766	0.00217313	0.0132289
TXNL4A	552.576	0.25141	0.382342	0.0988749	0.247336
CXXC5	16.716	0.251389	0.345561	0.127515	0.295645
PITPNB	951.965	0.251356	0.0823025	0.00144553	0.00951591
ABHD5	106.64	0.251159	0.154677	0.059701	0.173773
BBX	181.034	0.250942	0.159879	0.0660869	0.186944
GFM1	387.178	0.250889	0.0964311	0.00583171	0.0291351
EID2	36.514	0.250837	0.229105	0.131745	0.301687
NDUFA2	394.907	0.250832	0.287366	0.148055	0.328119
PPM1F	19.2189	0.250685	0.278079	0.148494	0.328741
HOXD1	12.7686	0.25067	0.306731	0.147098	0.326798
NUDT5	1756.02	0.250558	0.0664273	0.000105872	0.0010738
IFNAR1	696.083	0.250506	0.0949509	0.00526904	0.0269954
GJD2-DT	53.6216	0.250504	0.227422	0.131018	0.300566
TGFBRAP1	12.9545	0.250158	0.303162	0.148553	0.328812
[truncated: 10,457 more rows]
