# Supplementary material for: Protein arginine methyltransferase 5 sustains Tip60-EP400 complex via SRSF1 in Merkel cell carcinoma
Source: Life Sci Alliance. 2025 Aug 22;8(11):e202503316. doi: 10.26508/lsa.202503316 (PMC12373721; doi:10.26508/lsa.202503316)
Supplement: Supplementary file 10 [file LSA-2025-03316_TableS8.xlsx]

## Sheet: Table S8
# Supplementary Table 8. Gprofiler results for intron retention and exon skipping events
Direction	GO.ID	Description	p.Val	FDR	Genes
Intron Retention Up	GO:1902253	regulation of intrinsic apoptotic signaling pathway by p53 class mediator	0.034955	0.034955	ZNF385A,RPS7,RPL26	Apoptosis
Intron Retention Up	GO:1902255	positive regulation of intrinsic apoptotic signaling pathway by p53 class mediator	0.0393495	0.0393495	RPS7,RPL26	Apoptosis
Intron Retention Up	GO:0042772	DNA damage response, signal transduction resulting in transcription	0.0141436	0.0141436	MAD2L2,ZNF385A,RPL26	DNA Repair/Response
Intron Retention Up	GO:0010569	regulation of double-strand break repair via homologous recombination	0.0179316	0.0179316	MAD2L2,WRAP53,PARPBP,SIRT6,RPA2	DNA Repair/Response
Intron Retention Up	GO:2000779	regulation of double-strand break repair	0.0295843	0.0295843	MAD2L2,WRAP53,PARPBP,SIRT6,RPA2,SMARCD1	DNA Repair/Response
Intron Retention Up	GO:1902164	positive regulation of DNA damage response, signal transduction by p53 class mediator resulting in transcription of p21 class mediator	0.0295843	0.0295843	ZNF385A,RPL26	DNA Repair/Response
Intron Retention Up	GO:1902162	regulation of DNA damage response, signal transduction by p53 class mediator resulting in transcription of p21 class mediator	0.0393495	0.0393495	ZNF385A,RPL26	DNA Repair/Response
Intron Retention Up	GO:0071897	DNA biosynthetic process	0.0379087	0.0379087	RFC4,MAD2L2,WRAP53,DKC1,CCT7,CCT8	DNA Synthesis
Intron Retention Up	GO:0009060	aerobic respiration	0.0208708	0.0208708	NDUFS7,IDH3G,COX4I1,CYC1,ATP5PF,IDH3B,ATP5MF	Metabolism/Energy
Intron Retention Up	GO:0006102	isocitrate metabolic process	0.0295843	0.0295843	IDH3G,IDH3B	Metabolism/Energy
Intron Retention Up	GO:0045333	cellular respiration	0.0339721	0.0339721	NDUFS7,IDH3G,COX4I1,CYC1,ATP5PF,IDH3B,ATP5MF	Metabolism/Energy
Intron Retention Up	GO:0070203	regulation of establishment of protein localization to telomere	0.000491661	0.000491661	WRAP53,DKC1,CCT7,CCT8	Protein Localization/Transport
Intron Retention Up	GO:1903405	protein localization to nuclear body	0.000491661	0.000491661	WRAP53,DKC1,CCT7,CCT8	Protein Localization/Transport
Intron Retention Up	GO:0070202	regulation of establishment of protein localization to chromosome	0.000491661	0.000491661	WRAP53,DKC1,CCT7,CCT8	Protein Localization/Transport
Intron Retention Up	GO:1904867	protein localization to Cajal body	0.000491661	0.000491661	WRAP53,DKC1,CCT7,CCT8	Protein Localization/Transport
Intron Retention Up	GO:1904851	positive regulation of establishment of protein localization to telomere	0.000491661	0.000491661	WRAP53,DKC1,CCT7,CCT8	Protein Localization/Transport
Intron Retention Up	GO:1904816	positive regulation of protein localization to chromosome, telomeric region	0.00061763	0.00061763	WRAP53,DKC1,CCT7,CCT8	Protein Localization/Transport
Intron Retention Up	GO:1990173	protein localization to nucleoplasm	0.000763938	0.000763938	WRAP53,DKC1,CCT7,CCT8	Protein Localization/Transport
Intron Retention Up	GO:1904814	regulation of protein localization to chromosome, telomeric region	0.000931867	0.000931867	WRAP53,DKC1,CCT7,CCT8	Protein Localization/Transport
Intron Retention Up	GO:0070200	establishment of protein localization to telomere	0.00145921	0.00145921	WRAP53,DKC1,CCT7,CCT8	Protein Localization/Transport
Intron Retention Up	GO:0070199	establishment of protein localization to chromosome	0.00655163	0.00655163	WRAP53,DKC1,CCT7,CCT8	Protein Localization/Transport
Intron Retention Up	GO:1904871	positive regulation of protein localization to Cajal body	0.00714401	0.00714401	DKC1,CCT7,CCT8	Protein Localization/Transport
Intron Retention Up	GO:1904869	regulation of protein localization to Cajal body	0.00714401	0.00714401	DKC1,CCT7,CCT8	Protein Localization/Transport
Intron Retention Up	GO:0070198	protein localization to chromosome, telomeric region	0.00885885	0.00885885	WRAP53,DKC1,CCT7,CCT8	Protein Localization/Transport
Intron Retention Up	GO:0034502	protein localization to chromosome	0.02299	0.02299	WRAP53,SIRT6,DKC1,CCT7,CCT8,RPA2	Protein Localization/Transport
Intron Retention Up	GO:0031647	regulation of protein stability	0.0295843	0.0295843	GRN,DPM2,SIRT6,TARDBP,TESC,CCT7,CCT8,RPS7,LAMP1	Protein Stability
Intron Retention Up	GO:0090685	RNA localization to nucleus	0.00172162	0.00172162	WRAP53,DKC1,CCT7,CCT8	RNA Localization
Intron Retention Up	GO:0090672	telomerase RNA localization	0.00172162	0.00172162	WRAP53,DKC1,CCT7,CCT8	RNA Localization
Intron Retention Up	GO:0090671	telomerase RNA localization to Cajal body	0.00172162	0.00172162	WRAP53,DKC1,CCT7,CCT8	RNA Localization
Intron Retention Up	GO:0090670	RNA localization to Cajal body	0.00172162	0.00172162	WRAP53,DKC1,CCT7,CCT8	RNA Localization
Intron Retention Up	GO:0006403	RNA localization	0.00287446	0.00287446	EIF4E,WRAP53,THOC6,DKC1,ZNF385A,CCT7,CCT8,CHTOP	RNA Localization
Intron Retention Up	GO:1904874	positive regulation of telomerase RNA localization to Cajal body	0.016172	0.016172	DKC1,CCT7,CCT8	RNA Localization
Intron Retention Up	GO:1904872	regulation of telomerase RNA localization to Cajal body	0.02299	0.02299	DKC1,CCT7,CCT8	RNA Localization
Intron Retention Up	GO:0090666	scaRNA localization to Cajal body	0.0295843	0.0295843	WRAP53,DKC1	RNA Localization
Intron Retention Up	GO:0016072	rRNA metabolic process	0.049305	0.049305	MARS1,RPS14,RPL7,RPS17,DKC1,RPS7,RPL26	RNA Metabolism
Intron Retention Up	GO:0000723	telomere maintenance	0.016172	0.016172	MAD2L2,WRAP53,SIRT6,DKC1,CCT7,CCT8,RPA2	Telomere Maintenance
Intron Retention Up	GO:0032200	telomere organization	0.0295843	0.0295843	MAD2L2,WRAP53,SIRT6,DKC1,CCT7,CCT8,RPA2	Telomere Maintenance
Intron Retention Up	GO:0002181	cytoplasmic translation	4.60662e-05	4.60662e-05	RPS2,EIF4A1,RPS14,RPL7,RPS17,ZNF385A,EIF5,EIF2B2,RPS7,CNBP,RPL26	Translation/Protein Synthesis
Intron Retention Up	GO:0006413	translational initiation	0.0179316	0.0179316	EIF4A1,EIF4E,EIF4G2,RPS17,EIF5,EIF2B2	Translation/Protein Synthesis
Intron Retention Up	REAC:R-HSA-72766	Translation	8.96968e-08	8.96968e-08	RPS2,MARS1,EIF4A1,EIF4E,RPS14,MRPL49,RPL7,MRPL4,MRPL46,RPS17,CHCHD1,AURKAIP1,EIF5,EIF2B2,SEC61A1,RPS7,TARS1,RPL26
Intron Retention Up	REAC:R-HSA-72737	Cap-dependent Translation Initiation	2.06458e-05	2.06458e-05	RPS2,EIF4A1,EIF4E,RPS14,RPL7,RPS17,EIF5,EIF2B2,RPS7,RPL26
Intron Retention Up	REAC:R-HSA-72613	Eukaryotic Translation Initiation	2.06458e-05	2.06458e-05	RPS2,EIF4A1,EIF4E,RPS14,RPL7,RPS17,EIF5,EIF2B2,RPS7,RPL26
Intron Retention Up	REAC:R-HSA-72702	Ribosomal scanning and start codon recognition	9.91806e-05	9.91806e-05	RPS2,EIF4A1,EIF4E,RPS14,RPS17,EIF5,RPS7
Intron Retention Up	REAC:R-HSA-72706	GTP hydrolysis and joining of the 60S ribosomal subunit	9.91806e-05	9.91806e-05	RPS2,EIF4A1,EIF4E,RPS14,RPL7,RPS17,EIF5,RPS7,RPL26
Intron Retention Up	REAC:R-HSA-72203	Processing of Capped Intron-Containing Pre-mRNA	0.000615322	0.000615322	EIF4E,HNRNPM,U2SURP,CPSF7,THOC6,WTAP,RBM10,POLR2I,RBM39,SRSF1,HNRNPL,CHTOP
Intron Retention Up	REAC:R-HSA-156827	L13a-mediated translational silencing of Ceruloplasmin expression	0.000615322	0.000615322	RPS2,EIF4A1,EIF4E,RPS14,RPL7,RPS17,RPS7,RPL26
Intron Retention Up	REAC:R-HSA-72662	Activation of the mRNA upon binding of the cap-binding complex and eIFs, and subsequent binding to 43S	0.000981975	0.000981975	RPS2,EIF4A1,EIF4E,RPS14,RPS17,RPS7
Intron Retention Up	REAC:R-HSA-72649	Translation initiation complex formation	0.000981975	0.000981975	RPS2,EIF4A1,EIF4E,RPS14,RPS17,RPS7
Intron Retention Up	REAC:R-HSA-1799339	SRP-dependent cotranslational protein targeting to membrane	0.00405849	0.00405849	RPS2,RPS14,RPL7,RPS17,SEC61A1,RPS7,RPL26
Intron Retention Up	REAC:R-HSA-2408522	Selenoamino acid metabolism	0.00463428	0.00463428	RPS2,MARS1,RPS14,RPL7,RPS17,RPS7,RPL26
Intron Retention Up	REAC:R-HSA-156842	Eukaryotic Translation Elongation	0.00686994	0.00686994	RPS2,RPS14,RPL7,RPS17,RPS7,RPL26
Intron Retention Up	REAC:R-HSA-72764	Eukaryotic Translation Termination	0.00686994	0.00686994	RPS2,RPS14,RPL7,RPS17,RPS7,RPL26
Intron Retention Up	REAC:R-HSA-156902	Peptide chain elongation	0.00686994	0.00686994	RPS2,RPS14,RPL7,RPS17,RPS7,RPL26
Intron Retention Up	REAC:R-HSA-192823	Viral mRNA Translation	0.00686994	0.00686994	RPS2,RPS14,RPL7,RPS17,RPS7,RPL26
Intron Retention Up	REAC:R-HSA-168273	Influenza Viral RNA Transcription and Replication	0.00686994	0.00686994	RPS2,RPS14,RPL7,RPS17,POLR2I,RPS7,RPL26
Intron Retention Up	REAC:R-HSA-2408557	Selenocysteine synthesis	0.00686994	0.00686994	RPS2,RPS14,RPL7,RPS17,RPS7,RPL26
Intron Retention Up	REAC:R-HSA-975956	Nonsense Mediated Decay (NMD) independent of the Exon Junction Complex (EJC)	0.0072998	0.0072998	RPS2,RPS14,RPL7,RPS17,RPS7,RPL26
Intron Retention Up	REAC:R-HSA-73886	Chromosome Maintenance	0.00774387	0.00774387	DAXX,RFC4,WRAP53,CENPX,DKC1,POLR2I,RPA2
Intron Retention Up	REAC:R-HSA-72689	Formation of a pool of free 40S subunits	0.0083733	0.0083733	RPS2,RPS14,RPL7,RPS17,RPS7,RPL26
Intron Retention Up	REAC:R-HSA-9735869	SARS-CoV-1 modulates host translation machinery	0.0083733	0.0083733	RPS2,RPS14,RPS17,RPS7
Intron Retention Up	REAC:R-HSA-9633012	Response of EIF2AK4 (GCN2) to amino acid deficiency	0.0083733	0.0083733	RPS2,RPS14,RPL7,RPS17,RPS7,RPL26
Intron Retention Up	REAC:R-HSA-110312	Translesion synthesis by REV1	0.00869632	0.00869632	RFC4,MAD2L2,RPA2
Intron Retention Up	REAC:R-HSA-5655862	Translesion synthesis by POLK	0.00968154	0.00968154	RFC4,MAD2L2,RPA2
Intron Retention Up	REAC:R-HSA-5656121	Translesion synthesis by POLI	0.00968154	0.00968154	RFC4,MAD2L2,RPA2
Intron Retention Up	REAC:R-HSA-168255	Influenza Infection	0.0107039	0.0107039	RPS2,RPS14,RPL7,RPS17,POLR2I,RPS7,RPL26
Intron Retention Up	REAC:R-HSA-157579	Telomere Maintenance	0.0108106	0.0108106	DAXX,RFC4,WRAP53,DKC1,POLR2I,RPA2
Intron Retention Up	REAC:R-HSA-71291	Metabolism of amino acids and derivatives	0.0116427	0.0116427	RPS2,MARS1,RPS14,PYCR1,RPL7,RPS17,OAZ2,TXN2,NMRAL1,RPS7,RPL26
Intron Retention Up	REAC:R-HSA-975957	Nonsense Mediated Decay (NMD) enhanced by the Exon Junction Complex (EJC)	0.0123253	0.0123253	RPS2,RPS14,RPL7,RPS17,RPS7,RPL26
Intron Retention Up	REAC:R-HSA-927802	Nonsense-Mediated Decay (NMD)	0.0123253	0.0123253	RPS2,RPS14,RPL7,RPS17,RPS7,RPL26
Intron Retention Up	REAC:R-HSA-1428517	Aerobic respiration and respiratory electron transport	0.018407	0.018407	NDUFS7,IDH3G,COX4I1,CYC1,ATP5PF,IDH3B,ATP5MF
Intron Retention Up	REAC:R-HSA-5389840	Mitochondrial translation elongation	0.018407	0.018407	MRPL49,MRPL4,MRPL46,CHCHD1,AURKAIP1
Intron Retention Up	REAC:R-HSA-9754678	SARS-CoV-2 modulates host translation machinery	0.018407	0.018407	RPS2,RPS14,RPS17,RPS7
Intron Retention Up	REAC:R-HSA-5368286	Mitochondrial translation initiation	0.018407	0.018407	MRPL49,MRPL4,MRPL46,CHCHD1,AURKAIP1
Intron Retention Up	REAC:R-HSA-5419276	Mitochondrial translation termination	0.018407	0.018407	MRPL49,MRPL4,MRPL46,CHCHD1,AURKAIP1
Intron Retention Up	REAC:R-HSA-180786	Extension of Telomeres	0.018407	0.018407	RFC4,WRAP53,DKC1,RPA2
Intron Retention Up	REAC:R-HSA-72695	Formation of the ternary complex, and subsequently, the 43S complex	0.0186537	0.0186537	RPS2,RPS14,RPS17,RPS7
Intron Retention Up	REAC:R-HSA-5368287	Mitochondrial translation	0.0230757	0.0230757	MRPL49,MRPL4,MRPL46,CHCHD1,AURKAIP1
Intron Retention Up	REAC:R-HSA-72187	mRNA 3'-end processing	0.0233664	0.0233664	CPSF7,THOC6,SRSF1,CHTOP
Intron Retention Up	REAC:R-HSA-8868773	rRNA processing in the nucleus and cytosol	0.026456	0.026456	RPS2,RPS14,RPL7,RPS17,DKC1,RPS7,RPL26
Intron Retention Up	REAC:R-HSA-6790901	rRNA modification in the nucleus and cytosol	0.026993	0.026993	RPS2,RPS14,DKC1,RPS7
Intron Retention Up	REAC:R-HSA-9705683	SARS-CoV-2-host interactions	0.0291614	0.0291614	HLA-C,RPS2,RPS14,VPS16,RPS17,RPS7,CNBP
Intron Retention Up	REAC:R-HSA-72312	rRNA processing	0.0320643	0.0320643	RPS2,RPS14,RPL7,RPS17,DKC1,RPS7,RPL26
Intron Retention Up	REAC:R-HSA-72163	mRNA Splicing - Major Pathway	0.0320643	0.0320643	HNRNPM,U2SURP,RBM10,POLR2I,RBM39,SRSF1,HNRNPL
Intron Retention Up	REAC:R-HSA-1268020	Mitochondrial protein import	0.0336678	0.0336678	IDH3G,TOMM40,TIMM17B,CYC1
Intron Retention Up	REAC:R-HSA-73856	RNA Polymerase II Transcription Termination	0.0336678	0.0336678	CPSF7,THOC6,SRSF1,CHTOP
Intron Retention Up	REAC:R-HSA-72172	mRNA Splicing	0.0355782	0.0355782	HNRNPM,U2SURP,RBM10,POLR2I,RBM39,SRSF1,HNRNPL
Intron Retention Up	REAC:R-HSA-9711097	Cellular response to starvation	0.035796	0.035796	RPS2,RPS14,RPL7,RPS17,RPS7,RPL26
Intron Retention Up	REAC:R-HSA-390450	Folding of actin by CCT/TriC	0.0373426	0.0373426	CCT7,CCT8
Intron Retention Down	GO:1901873	regulation of post-translational protein modification	0.00643489	0.00643489	STUB1,GPS1,ARRB2,SIRT7,SPHK1,CENPX,CDK5RAP3
Intron Retention Down	GO:1903320	regulation of protein modification by small protein conjugation or removal	0.00643489	0.00643489	STUB1,GPS1,ARRB2,SIRT7,SPHK1,CENPX,CDK5RAP3
Intron Retention Down	GO:0031396	regulation of protein ubiquitination	0.0154773	0.0154773	STUB1,ARRB2,SIRT7,SPHK1,CENPX,CDK5RAP3
Intron Retention Down	GO:0001788	antibody-dependent cellular cytotoxicity	0.0384775	0.0384775	IGHG1,HLA-E
Intron Retention Down	GO:0001794	type IIa hypersensitivity	0.0384775	0.0384775	IGHG1,HLA-E
Intron Retention Down	GO:0002445	type II hypersensitivity	0.0384775	0.0384775	IGHG1,HLA-E
# Exonn skipping
Direction	O.ID	Description	p.Val	FDR	Phenotype	Genes
Exon Skipping Up	GO:2001252	positive regulation of chromosome organization	0.0106765	0.0106765	1	CCT8,ACD,CCT4,HNRNPA2B1,SMC2,NCAPG,SIRT6,MACROH2A1
Exon Skipping Up	GO:0070199	establishment of protein localization to chromosome	0.0106765	0.0106765	1	CCT8,ACD,CCT4,WRAP53,MACROH2A1
Exon Skipping Up	GO:0070198	protein localization to chromosome, telomeric region	0.0106765	0.0106765	1	CCT8,ACD,CCT4,WRAP53,MACROH2A1
Exon Skipping Up	GO:1904814	regulation of protein localization to chromosome, telomeric region	0.0106765	0.0106765	1	CCT8,CCT4,WRAP53,MACROH2A1
Exon Skipping Up	GO:0070200	establishment of protein localization to telomere	0.0120575	0.0120575	1	CCT8,ACD,CCT4,WRAP53
Exon Skipping Up	GO:0009263	deoxyribonucleotide biosynthetic process	0.0299695	0.0299695	1	DGUOK,RRM1,DTYMK
Exon Skipping Up	GO:1904851	positive regulation of establishment of protein localization to telomere	0.0299695	0.0299695	1	CCT8,CCT4,WRAP53
Exon Skipping Up	GO:0046385	deoxyribose phosphate biosynthetic process	0.0299695	0.0299695	1	DGUOK,RRM1,DTYMK
Exon Skipping Up	GO:0009265	2'-deoxyribonucleotide biosynthetic process	0.0299695	0.0299695	1	DGUOK,RRM1,DTYMK
Exon Skipping Up	GO:0071897	DNA biosynthetic process	0.0299695	0.0299695	1	CCT8,ACD,CDKN1A,CHTF18,RRM1,CCT4,WRAP53,USP10
Exon Skipping Up	GO:0070203	regulation of establishment of protein localization to telomere	0.0344345	0.0344345	1	CCT8,CCT4,WRAP53
Exon Skipping Up	GO:1904867	protein localization to Cajal body	0.0344345	0.0344345	1	CCT8,CCT4,WRAP53
Exon Skipping Up	GO:0045333	cellular respiration	0.0344345	0.0344345	1	CYC1,ETFA,NDUFS8,NDUFA10,ATP5F1C,IDH3G,ATP5PO,CYCS,MACROH2A1
Exon Skipping Up	GO:1903405	protein localization to nuclear body	0.0344345	0.0344345	1	CCT8,CCT4,WRAP53
Exon Skipping Up	GO:0070202	regulation of establishment of protein localization to chromosome	0.0344345	0.0344345	1	CCT8,CCT4,WRAP53
Exon Skipping Up	GO:0051052	regulation of DNA metabolic process	0.0403742	0.0403742	1	CCT8,SIRT7,ACD,ORC3,VPS72,CDKN1A,NUDT16L1,CHTF18,PPP4C,CCT4,WRAP53,HNRNPA2B1,ACTL6B,SIRT6
Exon Skipping Up	GO:1904816	positive regulation of protein localization to chromosome, telomeric region	0.0403742	0.0403742	1	CCT8,CCT4,WRAP53
Exon Skipping Up	GO:1990173	protein localization to nucleoplasm	0.0437824	0.0437824	1	CCT8,CCT4,WRAP53
Exon Skipping Up	GO:0051054	positive regulation of DNA metabolic process	0.0437824	0.0437824	1	CCT8,ACD,VPS72,CDKN1A,CHTF18,CCT4,WRAP53,HNRNPA2B1,ACTL6B,SIRT6
Exon Skipping Up	GO:0009060	aerobic respiration	0.0437824	0.0437824	1	CYC1,NDUFS8,NDUFA10,ATP5F1C,IDH3G,ATP5PO,CYCS,MACROH2A1
Exon Skipping Up	GO:0006119	oxidative phosphorylation	0.049577	0.049577	1	CYC1,NDUFS8,NDUFA10,ATP5F1C,ATP5PO,CYCS,MACROH2A1
Exon Skipping Up	KEGG:05169	Epstein-Barr virus infection	0.00210188	0.00210188	1	ADRM1,CDKN1A,PSMD2,HLA-C,PSMD4,HLA-E,PSMD11,GADD45G,CDK4,CIR1,CYCS
Exon Skipping Up	KEGG:05020	Prion disease	0.00615479	0.00615479	1	PSMA5,ADRM1,CYC1,NDUFS8,NDUFA10,ATP5F1C,PSMD2,ATP5PO,PSMD4,PSMD11,CYCS
Exon Skipping Up	KEGG:05016	Huntington disease	0.00615479	0.00615479	1	PSMA5,ADRM1,CYC1,NDUFS8,NDUFA10,ATP5F1C,PSMD2,ATP5PO,PSMD4,POLR2E,PSMD11,CYCS
Exon Skipping Up	KEGG:05014	Amyotrophic lateral sclerosis	0.00615479	0.00615479	1	PSMA5,ADRM1,CYC1,NDUFS8,NDUFA10,ATP5F1C,PSMD2,ATP5PO,PSMD4,HNRNPA2B1,VAPB,PSMD11,CYCS
Exon Skipping Up	KEGG:05012	Parkinson disease	0.00615479	0.00615479	1	PSMA5,ADRM1,CYC1,NDUFS8,NDUFA10,ATP5F1C,PSMD2,ATP5PO,PSMD4,PSMD11,CYCS
Exon Skipping Up	KEGG:03050	Proteasome	0.00615479	0.00615479	1	PSMA5,ADRM1,PSMD2,PSMD4,PSMD11
Exon Skipping Up	KEGG:05416	Viral myocarditis	0.0166944	0.0166944	1	SGCB,HLA-C,HLA-E,RAC3,CYCS
Exon Skipping Up	KEGG:00190	Oxidative phosphorylation	0.0166944	0.0166944	1	ATP6V0B,CYC1,NDUFS8,NDUFA10,ATP5F1C,ATP5PO,CYCS
Exon Skipping Up	REAC:R-HSA-390471	Association of TriC/CCT with target proteins during biosynthesis	0.0234409	0.0234409	1	CCT8,USP11,CCT4,SPHK1,WRAP53
Exon Skipping Up	REAC:R-HSA-8951664	Neddylation	0.0234409	0.0234409	1	COPS5,NEDD8,LRR1,PSMA5,UFD1,CDKN1A,PSMD2,SPSB3,PSMD4,PSMD11,ELOC,COPS6
Exon Skipping Up	REAC:R-HSA-187577	SCF(Skp2)-mediated degradation of p27/p21	0.0234409	0.0234409	1	PSMA5,CDKN1A,PSMD2,PSMD4,PSMD11,CDK4
Exon Skipping Up	REAC:R-HSA-69206	G1/S Transition	0.0294908	0.0294908	1	PSMA5,ORC3,CDKN1A,PSMD2,PSMD4,PSMD11,CDK4,CDC45
Exon Skipping Up	REAC:R-HSA-69242	S Phase	0.0294908	0.0294908	1	PSMA5,ANAPC16,ORC3,CDKN1A,PSMD2,PSMD4,PSMD11,CDK4,CDC45
Exon Skipping Up	REAC:R-HSA-5362768	Hh mutants are degraded by ERAD	0.0373269	0.0373269	1	PSMA5,SYVN1,PSMD2,PSMD4,PSMD11
Exon Skipping Up	REAC:R-HSA-453279	Mitotic G1 phase and G1/S transition	0.0373269	0.0373269	1	PSMA5,ORC3,CDKN1A,PSMD2,PSMD4,PSMD11,CDK4,CDC45
Exon Skipping Up	REAC:R-HSA-180585	Vif-mediated degradation of APOBEC3G	0.0373269	0.0373269	1	PSMA5,PSMD2,PSMD4,PSMD11,ELOC
Exon Skipping Up	REAC:R-HSA-75815	Ubiquitin-dependent degradation of Cyclin D	0.0373269	0.0373269	1	PSMA5,PSMD2,PSMD4,PSMD11,CDK4
Exon Skipping Up	REAC:R-HSA-69202	Cyclin E associated events during G1/S transition	0.0373269	0.0373269	1	PSMA5,CDKN1A,PSMD2,PSMD4,PSMD11,CDK4
Exon Skipping Up	REAC:R-HSA-69656	Cyclin A:Cdk2-associated events at S phase entry	0.0373269	0.0373269	1	PSMA5,CDKN1A,PSMD2,PSMD4,PSMD11,CDK4
Exon Skipping Up	REAC:R-HSA-390466	Chaperonin-mediated protein folding	0.037446	0.037446	1	CCT8,USP11,CCT4,SPHK1,WRAP53,GNB2
Exon Skipping Up	REAC:R-HSA-5387390	Hh mutants abrogate ligand secretion	0.037446	0.037446	1	PSMA5,SYVN1,PSMD2,PSMD4,PSMD11
Exon Skipping Up	REAC:R-HSA-1236974	ER-Phagosome pathway	0.037446	0.037446	1	PSMA5,PSMD2,HLA-C,PSMD4,HLA-E,PSMD11
Exon Skipping Up	REAC:R-HSA-73894	DNA Repair	0.037446	0.037446	1	COPS5,ACD,APEX1,UFD1,RAD51C,PPP4C,USP10,POLR2E,FANCG,COPS6,SIRT6,ASCC2
Exon Skipping Up	REAC:R-HSA-69052	Switching of origins to a post-replicative state	0.037446	0.037446	1	PSMA5,ANAPC16,ORC3,PSMD2,PSMD4,PSMD11
Exon Skipping Up	REAC:R-HSA-72766	Translation	0.037446	0.037446	1	RPL3,MRPS10,RPS3A,SPCS1,MRPL18,EIF2S2,SRP19,EIF2B3,AURKAIP1,AIMP2,EIF3M
Exon Skipping Up	REAC:R-HSA-69239	Synthesis of DNA	0.037446	0.037446	1	PSMA5,ANAPC16,ORC3,PSMD2,PSMD4,PSMD11,CDC45
Exon Skipping Up	REAC:R-HSA-69563	p53-Dependent G1 DNA Damage Response	0.0384699	0.0384699	1	PSMA5,CDKN1A,PSMD2,PSMD4,PSMD11
Exon Skipping Up	REAC:R-HSA-391251	Protein folding	0.0384699	0.0384699	1	CCT8,USP11,CCT4,SPHK1,WRAP53,GNB2
Exon Skipping Up	REAC:R-HSA-1234176	Oxygen-dependent proline hydroxylation of Hypoxia-inducible Factor Alpha	0.0384699	0.0384699	1	PSMA5,PSMD2,PSMD4,PSMD11,ELOC
Exon Skipping Up	REAC:R-HSA-69580	p53-Dependent G1/S DNA damage checkpoint	0.0384699	0.0384699	1	PSMA5,CDKN1A,PSMD2,PSMD4,PSMD11
Exon Skipping Up	REAC:R-HSA-174084	Autodegradation of Cdh1 by Cdh1:APC/C	0.0384699	0.0384699	1	PSMA5,ANAPC16,PSMD2,PSMD4,PSMD11
Exon Skipping Up	REAC:R-HSA-5358346	Hedgehog ligand biogenesis	0.0384699	0.0384699	1	PSMA5,SYVN1,PSMD2,PSMD4,PSMD11
Exon Skipping Up	REAC:R-HSA-5689603	UCH proteinases	0.0397164	0.0397164	1	NEDD8,PSMA5,ADRM1,PSMD2,PSMD4,PSMD11
Exon Skipping Up	REAC:R-HSA-1428517	Aerobic respiration and respiratory electron transport	0.0397164	0.0397164	1	CYC1,ETFA,NDUFS8,NDUFA10,ATP5F1C,IDH3G,ATP5PO,CYCS
Exon Skipping Up	REAC:R-HSA-69615	G1/S DNA Damage Checkpoints	0.0397164	0.0397164	1	PSMA5,CDKN1A,PSMD2,PSMD4,PSMD11
Exon Skipping Up	REAC:R-HSA-174154	APC/C:Cdc20 mediated degradation of Securin	0.0397164	0.0397164	1	PSMA5,ANAPC16,PSMD2,PSMD4,PSMD11
Exon Skipping Up	REAC:R-HSA-68949	Orc1 removal from chromatin	0.0411604	0.0411604	1	PSMA5,ORC3,PSMD2,PSMD4,PSMD11
Exon Skipping Up	REAC:R-HSA-1236975	Antigen processing-Cross presentation	0.0415359	0.0415359	1	PSMA5,PSMD2,HLA-C,PSMD4,HLA-E,PSMD11
Exon Skipping Up	REAC:R-HSA-69017	CDK-mediated phosphorylation and removal of Cdc6	0.0416392	0.0416392	1	PSMA5,ANAPC16,PSMD2,PSMD4,PSMD11
Exon Skipping Up	REAC:R-HSA-174184	Cdc20:Phospho-APC/C mediated degradation of Cyclin A	0.0416392	0.0416392	1	PSMA5,ANAPC16,PSMD2,PSMD4,PSMD11
Exon Skipping Up	REAC:R-HSA-179419	APC:Cdc20 mediated degradation of cell cycle proteins prior to satisfation of the cell cycle checkpoint	0.0416392	0.0416392	1	PSMA5,ANAPC16,PSMD2,PSMD4,PSMD11
Exon Skipping Up	REAC:R-HSA-174178	APC/C:Cdh1 mediated degradation of Cdc20 and other APC/C:Cdh1 targeted proteins in late mitosis/early G1	0.0416392	0.0416392	1	PSMA5,ANAPC16,PSMD2,PSMD4,PSMD11
Exon Skipping Up	REAC:R-HSA-1234174	Cellular response to hypoxia	0.0430448	0.0430448	1	PSMA5,PSMD2,PSMD4,PSMD11,ELOC
Exon Skipping Up	REAC:R-HSA-176409	APC/C:Cdc20 mediated degradation of mitotic proteins	0.0444855	0.0444855	1	PSMA5,ANAPC16,PSMD2,PSMD4,PSMD11
Exon Skipping Up	REAC:R-HSA-176814	Activation of APC/C and APC/C:Cdc20 mediated degradation of mitotic proteins	0.0459612	0.0459612	1	PSMA5,ANAPC16,PSMD2,PSMD4,PSMD11
Exon Skipping Up	WP:WP183	Proteasome degradation	0.043491	0.043491	1	PSMA5,PSMD2,HLA-C,PSMD4,HLA-E,PSMD11
