# Supplementary material for: Protein arginine methyltransferase 5 sustains Tip60-EP400 complex via SRSF1 in Merkel cell carcinoma
Source: Life Sci Alliance. 2025 Aug 22;8(11):e202503316. doi: 10.26508/lsa.202503316 (PMC12373721; doi:10.26508/lsa.202503316)
Supplement: Supplementary file 11 [file LSA-2025-03316_TableS9.xlsx]

## Sheet: Table S9
# Supplementary Table 9. Merkel cell polyomavirus isoform identification and differential expression results.
	# isoform discovery																																	# raw counts									#deseq2 results
isoform-ID	chrom	strand	length	exons	subcategory	FL.BioSample_1	FL_TPM.BioSample_1	FL_TPM.BioSample_1_log10	FL.BioSample_2	FL_TPM.BioSample_2	FL_TPM.BioSample_2_log10	FL.BioSample_3	FL_TPM.BioSample_3	FL_TPM.BioSample_3_log10	FL.BioSample_4	FL_TPM.BioSample_4	FL_TPM.BioSample_4_log10	FL.BioSample_5	FL_TPM.BioSample_5	FL_TPM.BioSample_5_log10	FL.BioSample_6	FL_TPM.BioSample_6	FL_TPM.BioSample_6_log10	FL.BioSample_7	FL_TPM.BioSample_7	FL_TPM.BioSample_7_log10	FL.BioSample_8	FL_TPM.BioSample_8	FL_TPM.BioSample_8_log10	perc_A_downstream_TTS	seq_A_downstream_TTS	fl_assoc		DMSO_1	DMSO_2	DMSO_3	DMSO_4	PRMT5_1	PRMT5_2	PRMT5_3	PRMT5_4		baseMean	log2FoldChange	lfcSE	stat	pvalue	padj
PB.1.1	NC_010277.2	-	2104	2	multi-exon	17	197674	5.29595	13	132653	5.12272	10	136986	5.13668	16	183908	5.2646	14	134615	5.1291	11	129412	5.11197	17	215190	5.33282	10	158730	5.20066	10	ATATTTCCTGTGTTTGTTTT	108		17	13	10	16	14	11	17	10		13.1715	-0.0145035	0.277837	-0.0522015	0.958368	0.962563
PB.1.2	NC_010277.2	-	2531	3	multi-exon	0	0	NA	0	0	NA	1	13698.6	4.13668	0	0	NA	4	38461.5	4.58503	1	11764.7	4.07058	0	0	NA	0	0	NA	5	ATTTCCTGTGTTTGTTTTTC	6		0	0	1	0	4	1	0	0		0.690188	1.948	2.08731	0.933257	0.350687	0.545513
PB.1.3	NC_010277.2	-	2274	3	multi-exon	3	34883.7	4.54262	0	0	NA	1	13698.6	4.13668	1	11494.3	4.06048	0	0	NA	1	11764.7	4.07058	1	12658.2	4.10237	1	15873	4.20066	5	ATTTCCTGTGTTTGTTTTTC	8		3	0	1	1	0	1	1	1		0.996757	-0.644553	1.05359	-0.611766	0.540692	0.688154
PB.1.4	NC_010277.2	-	2229	3	multi-exon	15	174419	5.24159	24	244898	5.38898	10	136986	5.13668	19	218391	5.33923	17	163462	5.21342	8	94117.6	4.97367	10	126582	5.10237	13	206349	5.3146	5	ATTTCCTGTGTTTGTTTTTC	116		15	24	10	19	17	8	10	13		14.0081	-0.410089	0.271975	-1.50782	0.131601	0.540323
PB.1.5	NC_010277.2	-	1944	2	multi-exon	20	232558	5.36653	16	163265	5.21289	11	150685	5.17807	9	103448	5.01472	15	144231	5.15906	19	223529	5.34933	11	139240	5.14377	8	126984	5.10375	5	ATTTCCTGTGTTTGTTTTTC	109		20	16	11	9	15	19	11	8		13.0972	0.0129772	0.276475	0.046938	0.962563	0.962563
PB.1.6	NC_010277.2	-	1814	2	multi-exon	8	93023.3	4.96859	17	173469	5.23922	13	178082	5.25062	14	160920	5.20661	20	192308	5.284	18	211765	5.32585	15	189873	5.27846	11	174603	5.24205	5	ATTTCCTGTGTTTGTTTTTC	116		8	17	13	14	20	18	15	11		14.2405	0.391972	0.269347	1.45527	0.145595	0.540323
PB.1.7	NC_010277.2	-	1658	2	multi-exon	9	104651	5.01974	4	40816.3	4.61083	4	54794.5	4.73874	4	45977	4.66254	13	125000	5.09691	5	58823.5	4.76955	4	50632.9	4.70443	4	63492.1	4.80272	5	ATTTCCTGTGTTTGTTTTTC	47		9	4	4	4	13	5	4	4		5.57059	0.400534	0.423279	0.946264	0.344014	0.545513
PB.1.8	NC_010277.2	-	1589	2	multi-exon	10	116279	5.0655	19	193878	5.28753	18	246575	5.39195	20	229885	5.36151	18	173077	5.23824	20	235294	5.37161	19	240506	5.38113	14	222222	5.34679	5	ATTTCCTGTGTTTGTTTTTC	138		10	19	18	20	18	20	19	14		17.1694	0.17607	0.245724	0.716534	0.473662	0.663126
PB.1.17	NC_010277.2	-	2392	3	multi-exon	1	11627.9	4.0655	1	10204.1	4.00877	4	54794.5	4.73874	0	0	NA	0	0	NA	0	0	NA	0	0	NA	0	0	NA	5	TATTTCCTGTGTTTGTTTTT	6		1	1	4	0	0	0	0	0		0.835126	-3.11917	2.19006	-1.42424	0.154378	0.540323
PB.1.19	NC_010277.2	-	2638	3	multi-exon	2	23255.8	4.36653	1	10204.1	4.00877	0	0	NA	0	0	NA	3	28846.2	4.46009	2	23529.4	4.37161	1	12658.2	4.10237	0	0	NA	10	ATATTTCCTGTGTTTGTTTT	9		2	1	0	0	3	2	1	0		0.996313	1.09241	1.02014	1.07085	0.284239	0.545513
PB.1.23	NC_010277.2	-	1975	2	multi-exon	0	0	NA	2	20408.2	4.3098	0	0	NA	2	22988.5	4.36151	0	0	NA	0	0	NA	1	12658.2	4.10237	0	0	NA	40	GGAAGCAAATTTTACAGAGT	5		0	2	0	2	0	0	1	0		0.57427	-1.61043	1.24941	-1.28895	0.197415	0.545513
PB.1.31	NC_010277.2	-	1774	2	multi-exon	1	11627.9	4.0655	1	10204.1	4.00877	0	0	NA	1	11494.3	4.06048	0	0	NA	0	0	NA	0	0	NA	0	0	NA	25	GTATTGTTACTGCTAATGAT	3		1	1	0	1	0	0	0	0		0.326742	-1.91673	1.31699	-1.45539	0.145562	0.540323
PB.1.32	NC_010277.2	-	1357	2	multi-exon	0	0	NA	0	0	NA	0	0	NA	0	0	NA	0	0	NA	0	0	NA	0	0	NA	2	31746	4.50169	20	CTTGTATTGTTACTGCTAAT	2		0	0	0	0	0	0	0	2		0.323793	1.73976	3.51188	0.495394	0.620322	0.723709
PB.1.33	NC_010277.2	-	1818	3	multi-exon	0	0	NA	0	0	NA	1	13698.6	4.13668	1	11494.3	4.06048	0	0	NA	0	0	NA	0	0	NA	0	0	NA	10	CCTCCTTGTATTGTTACTGC	2		0	0	1	1	0	0	0	0		0.270552	-1.34397	1.4195	-0.946789	0.343746	0.545513
	86	98	73	87	104	85	79	63
[truncated: 8 more columns]
